# Supplementary material for: Microarray study of gene expression profile to identify new candidate genes involved in the molecular mechanism of leptin-induced knee joint osteoarthritis in rat
Source: Hereditas. 2017 Jul 4;155:4. doi: 10.1186/s41065-017-0039-z (PMC5496599; doi:10.1186/s41065-017-0039-z)
Supplement: Supplementary file 1 — Complete list of DEGs between control and leptin-induced groups. (XLSX 568 kb) [file 41065_2017_39_MOESM1_ESM.xlsx]

## Sheet: Leptin_VS_Health_fc2.txt
Table S1. Complete list of DEGs between control and leptin-induced groups
ProbeName	Lep_L3_NS	Leptin2_L2_NS	Lep_L3_flags	Leptin2_L2_flags	Health1_H1_NS	Health2_H2_NS	Health1_H1_flags	Health2_H2_flags	foldchange	GeneSymbol	Description	Sequence	Chromosome_Number_Avadis_	Chromosome_Start_Index_Avadis_	Chromosome_End_Index_Avadis_	Chromosome_Strand_Avadis_	ControlType	Cytoband	EnsemblID	EntrezGeneID	GenbankAccession	GeneName	Go	RefSeqAccession	TIGRID
A_42_P453976	7.19413	8.59475	P	P	4.75455	5.3005	P	P	8.0274	Ifitm6	PREDICTED: Rattus norvegicus interferon induced transmembrane protein 6 (Ifitm6), mRNA [XM_219476]	CAGGGATAACAAGCCTATCCTATAGCCGACATAATTAGAACCTACTAGTTAGGTACTAAC	chr1	201204920	201204979	-	FALSE	rn|1q41	NA	309104	XM_219476	interferon induced transmembrane protein 6	GO:0009607|GO:0016021	XM_219476	TC646750
A_42_P457756	6.23222	6.98597	P	P	4.50183	4.55026	P	P	4.3818	Pkib	Rattus norvegicus protein kinase (cAMP-dependent, catalytic) inhibitor beta (Pkib), transcript variant 2, mRNA [NM_012627]	TTTTATGCACATTGAGAGACATAGCTATGCATTCCTGGGGTGTTTGATCTGGTAGTAACC	chr20	36749824	36749883	+	FALSE	rn|20q11	ENSRNOT00000057364	24678	NM_012627	protein kinase (cAMP-dependent, catalytic) inhibitor beta	GO:2000480|GO:0016301|GO:0004862	NM_012627	NP439555
A_42_P461587	4.91076	3.75527	P	A	4.9693	6.35515	P	P	0.385053	Ngf	Rattus norvegicus nerve growth factor (beta polypeptide) (Ngf), mRNA [NM_001277055]	TGCACCACGACTCACACCTTTGTCAAGGCGTTGACAACAGACGACAAACAGGCTGCCTGG	chr2	197632668	197632727	+	FALSE	rn|2q34	ENSRNOT00000022200	310738	NM_001277055	nerve growth factor (beta polypeptide)	GO:0008625|GO:0008344|GO:0014070|GO:0008284|GO:0030307|GO:0045773|GO:0043434|GO:0051402|GO:0005615|GO:0031175|GO:2000675|GO:0035556|GO:0003674|GO:0051091|GO:0043524|GO:0006954|GO:0051602|GO:0032496|GO:0007613|GO:0031954|GO:0009314|GO:0010033|GO:0005796|GO:0042493|GO:0007568|GO:0010193|GO:0046928|GO:2000648|GO:0051384|GO:0005576|GO:0014042|GO:0051388|GO:0005163|GO:0019233|GO:0097192|GO:0009612|GO:…	NM_001277055	TC591795
A_42_P463675	8.72548	7.0536	P	P	7.3866	6.68716	P	P	2.05682	Itga7	Rattus norvegicus integrin, alpha 7 (Itga7), mRNA [NM_030842]	TGTGCTCTGGCCTTAGTGTGCTGTACCAGCCCAGCGGATCTTGTCTATTTATTAAAAAGT	chr7	2269332	2269391	+	FALSE	rn|7q11	ENSRNOT00000030453	81008	NM_030842	integrin, alpha 7	GO:0005515|GO:0008305|GO:0031594|GO:0046982|GO:0009986|GO:0008360|GO:0048514|GO:0034677|GO:0046872|GO:0042383|GO:0005737|GO:0005178|GO:0016477|GO:0007229|GO:0007519|GO:0043236|GO:0007155|GO:0050839|GO:0005927	NM_030842	TC574100
A_42_P463880	7.91339	9.13937	P	P	6.19622	6.20009	P	P	5.48205	Plbd1	Rattus norvegicus phospholipase B domain containing 1 (Plbd1), mRNA [NM_001013927]	TTCCTATAATATTCCTTTCCACAAAACGGTCTACAACTGGAGTGGCTACCCACTGCTGGT	chr4	173613121	173613180	-	FALSE	rn|4q43	ENSRNOT00000011930	297694	NM_001013927	phospholipase B domain containing 1	GO:0016042|GO:0016787|GO:0005764	NM_001013927	TC576758
A_42_P464489	6.37601	6.78452	P	P	5.07535	5.38835	P	P	2.55683	Sema6b	Rattus norvegicus sema domain, transmembrane domain (TM), and cytoplasmic domain, (semaphorin) 6B (Sema6b), mRNA [NM_053471]	GGGGTTTTGGGAGGGTGGAAGTGGGCAGACACCCCTGTAAATACAGCCCTGGGGTGGTCA	chrUn	25670684	25670743	+	FALSE	NA	ENSRNOT00000070794	84609	NM_053471	sema domain, transmembrane domain (TM), and cytoplasmic domain, (semaphorin) 6B	GO:0005886|GO:0030215|GO:0004872|GO:0016021|GO:0030154|GO:0007399	NM_053471	TC574112
A_42_P465144	5.9578	7.18851	P	P	4.48949	5.25054	P	P	3.43657	Dennd2d	Rattus norvegicus DENN/MADD domain containing 2D (Dennd2d), mRNA [NM_001107714]	TGTGGCCCAATGACCCATGTACAAAATAGGGTCTGATGTGAGGATATGAATAAAGATGAA	chr2	201799892	201799951	+	FALSE	rn|2q34	ENSRNOT00000023807	310772	NM_001107714	DENN/MADD domain containing 2D	GO:0017112|GO:0032313	NM_001107714	TC594652
A_42_P466548	3.64388	4.18219	P	A	4.58302	5.34106	P	P	0.475241	tubulin tyrosine ligase-like family, member 7 [Source:MGI Symbol;Acc:MGI:1918142] [ENSRNOT00000075452]	ATGCTGAAGAACTGAGTCTGTACCGGATTTTCAACAGGGTATTCAATCGCCTACTCTGGA	chr2	245169383	245169442	+	FALSE	rn|2q44	ENSRNOT00000075452	NA	XM_006224286	NA	NA	XM_006224286	TC607889	NA
A_42_P468216	11.7241	12.3784	P	P	10.7283	10.9792	P	P	2.34375	Ifi30	Rattus norvegicus interferon gamma inducible protein 30 (Ifi30), mRNA [NM_001030026]	CCAGATGCAAAACTCGGAGTCAAGAATCTTGCCTTATTTTCAAATGGTGCTAAATTCAAA	chr16	19185132	19185191	+	FALSE	rn|16p14	ENSRNOT00000026225	290644	NM_001030026	interferon gamma inducible protein 30	GO:0016667|GO:0019886|GO:0005737|GO:0030054|GO:0005886|GO:0050821|GO:0048147|GO:0042590|GO:0005576|GO:0005764|GO:0043231	NM_001030026	TC579207
A_42_P468231	4.25528	4.92688	P	A	5.78251	5.91995	P	P	0.428373	Cpne9	Rattus norvegicus copine family member IX (Cpne9), mRNA [NM_001024982]	CAGTGCTGGCTGACAAGCTTTTTGTCCCCAACTTCCGAAAAGGCCTGGCATGATCACCAC	chr4	149188993	149189052	+	FALSE	rn|4q42	ENSRNOT00000067396	297516	NM_001024982	copine family member IX	GO:0005615	NM_001024982	TC576694
A_42_P468712	4.75018	5.95424	P	P	1.78286	1.6889	A	A	13.34	Tacstd2	Rattus norvegicus tumor-associated calcium signal transducer 2 (Tacstd2), mRNA [NM_001009540]	TACTAGAAAGTTTTCTTTTGTAAAGTGTTTGTACAGATGCGTCTTTGATAATGCTGCTGG	chr4	97803244	97803303	-	FALSE	rn|4q31	NA	494343	NM_001009540	tumor-associated calcium signal transducer 2	GO:0050678|GO:0005886|GO:2000738|GO:2000146|GO:0005634|GO:0005575|GO:0060675|GO:0005615|GO:0016328|GO:0051497|GO:0003674|GO:0008150|GO:1900028|GO:0009925|GO:0016020|GO:1900025|GO:0090191|GO:0016021|GO:0070062|GO:0010633	NM_001009540	TC577597
A_42_P471271	10.575	11.7664	P	P	9.12775	9.68923	P	P	3.61674	Ptpn6	Rattus norvegicus protein tyrosine phosphatase, non-receptor type 6 (Ptpn6), mRNA [NM_053908]	CATCTTGTTGTAATTTAAGTGACCGTGGTCCTCTGAACCTGTATATGGCTCAGCAAGCCT	chr4	160843754	160843813	-	FALSE	rn|4q42	ENSRNOT00000065416	116689	NM_053908	protein tyrosine phosphatase, non-receptor type 6	GO:0050853|GO:0045577|GO:0008284|GO:0017124|GO:0008283|GO:0050859|GO:0042267|GO:0051279|GO:0050732|GO:0005634|GO:2000045|GO:0030154|GO:0035335|GO:0042130|GO:0043409|GO:0005622|GO:0035556|GO:0042105|GO:0005737|GO:0006470|GO:0033277|GO:0005911|GO:0005001|GO:0002244|GO:0043407|GO:0070372|GO:0042169|GO:0002924|GO:0004725|GO:0030220|GO:0070062|GO:0019901|GO:0046703|GO:0005730|GO:0009611|GO:0033630|GO:…	NM_053908	TC591323
A_42_P481167	6.91589	7.30951	P	P	5.85956	5.28553	P	P	2.87822	Gucy1a3	guanylate cyclase 1, soluble, alpha 3 (Gucy1a3), mRNA [Source:RefSeq mRNA;Acc:NM_017090] [ENSRNOT00000017190]	TATTCAATACAGGGGAACTAGTAGGAATCACAGACAATTAGAAAGCGTAAAACAGGATGT	chr2	173755356	173755415	-	FALSE	rn|2q33	ENSRNOT00000017190	497757	XM_006232518	guanylate cyclase 1, soluble, alpha 3	GO:0014070|GO:0046982|GO:0007263|GO:0052565|GO:0043167|GO:0009635|GO:0004383|GO:0005525|GO:0060087|GO:0005829|GO:0008074|GO:0035556|GO:0043234|GO:0000166|GO:0006182|GO:0008217|GO:0030828|GO:0020037	XM_006232518	TC573840
A_42_P481816	6.78957	6.35553	P	P	5.76136	5.03931	P	P	2.20958	Esam	Rattus norvegicus endothelial cell adhesion molecule (Esam), mRNA [NM_001004245]	TGGGCCTCAGTAAGACCAAAATCTGGGTCAAAGGACACAAGGAGGAAACGGAACTGAGGT	chr8	38783957	38784016	+	FALSE	rn|8q21	ENSRNOT00000050609	300519	NM_001004245	endothelial cell adhesion molecule	GO:0008150|GO:0003674|GO:0016337|GO:0005912|GO:0005886|GO:0016021|GO:0005923|GO:0005575|GO:0007156	NM_001004245	TC630930
A_42_P487567	4.39708	4.57473	P	P	4.8876	6.10651	P	P	0.455812	Dsp	PREDICTED: Rattus norvegicus desmoplakin (Dsp), transcript variant X2, mRNA [XM_225259]	CGTTGAATTGGGAATTTACTTCCTCCATATTTTGATCAATTCTCTGTAACTTTTCTTGGC	chr17	32848676	32848735	-	FALSE	rn|17p12	NA	306871	XM_225259	desmoplakin	GO:0005882|GO:0030057|GO:0045109|GO:0005886|GO:0045104|GO:0005634|GO:0086091|GO:0001533|GO:0005916|GO:0005739|GO:0016323|GO:0086069|GO:0016337|GO:0014704|GO:0005912|GO:0003223|GO:0005911|GO:0097110|GO:0005080|GO:0030674|GO:0086005|GO:0070062|GO:0002934|GO:0018149|GO:0005198|GO:0030216|GO:0071896|GO:0042060|GO:0043588|GO:0034332	XM_225259	TC580905
A_42_P489167	9.54767	10.2547	P	P	8.62423	8.40812	P	P	2.68302	ALU6_HUMAN (P39193) Alu subfamily SP sequence contamination warning entry, partial (4%) [TC604840]	AAAGTGTGGTGCCATACGGGTTTGTGGTTAAGCCTAGAATGTGGATAAATCCGAAGGGAT	chr16	71423354	71423413	+	FALSE	rn|16q12.4	NA	NA	XM_224963	NA	NA	NA	TC604840	NA
A_42_P498066	13.6252	14.3323	P	P	12.4869	13.2342	P	P	2.16325	Tmsb4x	Rattus norvegicus thymosin, beta 4, X chromosome (Tmsb4x), mRNA [NM_031136]	GTACATTCCACGAGCATTGCCTTCTTATTTTACTTCTTTTAGCTGTTTAACTTCGTAAGA	NA	NA	NA	NA	FALSE	NA	ENSRNOT00000071708	81814	NM_031136	thymosin, beta 4, X chromosome	GO:0030334|GO:0042989|GO:0005737|GO:0030036|GO:0005634|GO:0003779|GO:0005856|GO:0001649|GO:0005829	NM_031136	TC585705
A_42_P498463	10.0817	10.023	P	P	10.1533	11.6822	P	P	0.480017	Pla2g10	Rattus norvegicus phospholipase A2, group X (Pla2g10), mRNA [NM_017176]	TCCTGGGCCTGTTTTATACAACTGCAACTGTGTTGGGCTTGATATAATTTTTGAAGTCCA	chr10	26180	26239	-	FALSE	rn|10q11	ENSRNOT00000004237	29359	NM_017176	phospholipase A2, group X	GO:0042632|GO:0051977|GO:0005509|GO:0043030|GO:0090238|GO:0005576|GO:0010884|GO:0004620|GO:0043433|GO:0016042|GO:0032270|GO:0007411|GO:0004623|GO:0090370|GO:0032308|GO:0006644	NM_017176	TC580420
A_42_P499158	9.13827	9.7422	P	P	7.15127	6.28301	P	P	6.45365	Vcam1	Rattus norvegicus vascular cell adhesion molecule 1 (Vcam1), mRNA [NM_012889]	ACGGGGACGTGTTTCTTCATCAGGATCTTGTATAATGACTAACATGGTTTAAATGCAACT	chr2	212277695	212277754	-	FALSE	rn|2q41	ENSRNOT00000019377	25361	NM_012889	vascular cell adhesion molecule 1	GO:0035924|GO:0060710|GO:0005783|GO:0045471|GO:0002102|GO:0030175|GO:0050901|GO:0005615|GO:0010043|GO:0071944|GO:0060669|GO:0007507|GO:0010212|GO:0071356|GO:0042102|GO:0032496|GO:0007159|GO:0016032|GO:0022614|GO:0071333|GO:0007155|GO:0050839|GO:0007157|GO:0001666|GO:0002526|GO:0005794|GO:0009986|GO:0007584|GO:0007568|GO:0045177|GO:0002544|GO:0042383|GO:0005902|GO:0008131|GO:0005178|GO:0071065|GO:…	NM_012889	TC574745
A_42_P499899	9.32109	11.1267	P	P	7.13889	7.58841	P	P	8.62511	Prg2	Rattus norvegicus proteoglycan 2, bone marrow (Prg2), mRNA [NM_031619]	ATCTGGCTGTGGCAAGAGACGCCCCTTCATCTGTGCATATTAAGCTGGTCCCAGCTGGGA	chr3	68213141	68213200	+	FALSE	rn|3q24	ENSRNOT00000011168	58826	NM_031619	proteoglycan 2, bone marrow	GO:0032753|GO:0006955|GO:0032693|GO:0030246|GO:0002215|GO:0008201|GO:0042742	NM_031619	TC580631
A_42_P500080	9.09248	11.557	P	P	5.65625	5.9885	P	P	31.2391	Nkg7	Rattus norvegicus natural killer cell group 7 sequence (Nkg7), mRNA [NM_133540]	TGCCTGAGCCTGGGTGCTCACTGTAGAACCCGTCGGACTGAGTACGAAACCTTGTGAACA	chr1	93813978	93814037	+	FALSE	rn|1q22	ENSRNOT00000023942	171062	NM_133540	natural killer cell group 7 sequence	GO:0008150|GO:0003674|GO:0016021|GO:0005575	NM_133540	TC580870
A_42_P502271	6.43704	6.26026	P	P	7.31631	7.57458	P	P	0.466562	Fam81a	Rattus norvegicus family with sequence similarity 81, member A (Fam81a), mRNA [NM_001108163]	TTCTTTCCCTAAGTGCAGTCGAGCCCTATCCCCTCAGATTTTGAAAGGCTTTTATGAATG	chr8	74546193	74546252	-	FALSE	rn|8q24	ENSRNOT00000014812	315789	NM_001108163	family with sequence similarity 81, member A	NA	NM_001108163	TC609350
A_42_P504852	9.04423	8.7462	P	P	8.14038	7.31566	P	P	2.16855	Ptprb	PREDICTED: Rattus norvegicus protein tyrosine phosphatase, receptor type, B (Ptprb), mRNA [XM_003754286]	ATTGAGAATTCACCTGGAGATCCCCTGGATAAAAGTTTTTCACTGTGTGACTTTAAAAGA	chr7	55713923	55713982	+	FALSE	rn|7q22	NA	314843	XM_003754286	protein tyrosine phosphatase, receptor type, B	GO:0043235|GO:0016311|GO:0001525|GO:0004725	XM_003754286	TC624482
A_42_P508185	8.0104	7.94323	P	P	6.74759	5.86232	P	P	3.04277	Gimap5	Rattus norvegicus GTPase, IMAP family member 5 (Gimap5), transcript variant 2, mRNA [NM_145680]	TTTCACTATCATTTGACTCCTGTGCATGAGACACAGTAGAACCCTTCTAAATACCGTTAA	chr4	76843132	76843191	+	FALSE	rn|4q24	ENSRNOT00000059156	246774	NM_145680	GTPase, IMAP family member 5	GO:0046902|GO:0033955|GO:0043066|GO:0032831|GO:0050995|GO:0001659|GO:0050868|GO:0002729|GO:0010524|GO:0045588|GO:0005741|GO:0005525|GO:0005764|GO:0045838|GO:0005739|GO:0003674|GO:0002925|GO:0030217|GO:0045019|GO:0045954|GO:0043011|GO:0016021|GO:0043029|GO:0032689	NM_145680	NP956350
A_42_P508984	9.38591	10.6573	P	P	7.78388	8.94835	P	P	3.19723	Pf4	Rattus norvegicus platelet factor 4 (Pf4), mRNA [NM_001007729]	AAATTTGCCTGGACCGGCAAGTACCTCTGTATAAGAAAATAATCAAGAAACTCCTGGAGA	chr14	18812555	18812614	-	FALSE	rn|14p22	ENSRNOT00000033406	360918	NM_001007729	platelet factor 4	GO:0048248|GO:0019221|GO:0005615|GO:0003674|GO:0045653|GO:0006955|GO:0042127|GO:0045944|GO:0045347|GO:2001240|GO:0031091|GO:0030816|GO:0043950|GO:0008201|GO:0008009|GO:0032760|GO:0030595|GO:0010744|GO:0030168|GO:0045651|GO:0031982|GO:0010628|GO:0043234|GO:0006461|GO:0045918|GO:0016525	NM_001007729	TC626284
A_42_P510386	13.887	13.7092	P	P	12.3762	12.5603	P	P	2.51337	Serping1	Rattus norvegicus serpin peptidase inhibitor, clade G (C1 inhibitor), member 1 (Serping1), mRNA [NM_199093]	GACATGCTCTCTAAACCACTGTTTTGCAGCTTTTATGGTTCAAGCTTAACAGAGTCTACA	chr3	67968828	67968887	-	FALSE	rn|3q24	ENSRNOT00000009817	295703	NM_199093	serpin peptidase inhibitor, clade G (C1 inhibitor), member 1	GO:0001869|GO:0001848|GO:0004867|GO:0072562|GO:0005575|GO:0005615|GO:0010951|GO:0030162|GO:0003674|GO:0008150|GO:0007596|GO:0045087|GO:0006958|GO:0042730|GO:0070062	NM_199093	TC582483
A_42_P511401	12.2164	12.5552	P	P	11.3115	11.3269	P	P	2.10894	Crip1	Rattus norvegicus cysteine-rich protein 1 (intestinal) (Crip1), transcript variant 2, mRNA [NM_001134933]	CGCCATGTTTGGGCCCAAAGGCTTTGGGCGAGGTGGAGCTGAAAGCCACACTTTCAAGTA	chr6	138160571	138160738	+	FALSE	rn|6q32	ENSRNOT00000006835	691657	NM_001134933	cysteine-rich protein 1 (intestinal)	GO:0010468|GO:0042277|GO:0010033|GO:0008630|GO:0008301|GO:0060741|GO:0071493|GO:0010043|GO:0005737|GO:0006955|GO:0003680|GO:0008270|GO:0071236	NM_001134933	TC620200
A_42_P512838	9.65129	10.4394	P	P	7.84578	9.46349	P	P	2.3426	Trem2	Rattus norvegicus triggering receptor expressed on myeloid cells 2 (Trem2), mRNA [NM_001106884]	GAGCAGGAATACTGGTGTGCTGCATCTGCGTTGAGTGGGGAAGACAGCTGGATGGTTGCT	chr9	8059065	8059124	-	FALSE	rn|9q12	ENSRNOT00000018351	301227	NM_001106884	triggering receptor expressed on myeloid cells 2	GO:0001530	NM_001106884	TC622789
A_42_P518855	4.06999	4.71584	P	P	3.43282	1.74067	A	A	3.04609	Bcl2a1	Rattus norvegicus BCL2-related protein A1 (Bcl2a1), mRNA [NM_133416]	GAGTTGCTTTCTCTGTACAAAAGGAAGTTGAAAAGAATCTGAAGCCATACTTGGATGACT	chr8	94045244	94045303	+	FALSE	rn|8q31	ENSRNOT00000039850	170929	NM_133416	BCL2-related protein A1	GO:0051400|GO:0043066|GO:0001782|GO:0046982|GO:0002903|GO:0006915|GO:0005575	NM_133416	TC586246
A_42_P520349	7.53794	7.33671	P	P	5.45288	5.15912	P	P	4.3692	Clec10a	Rattus norvegicus C-type lectin domain family 10, member A (Clec10a), mRNA [NM_022393]	CTTTTTGTCAAAAAATTTAAGTCAAGGAGAAAGGATTGTGTTTGAGATGGTAGTGTGGTG	chr10	57002796	57002855	+	FALSE	rn|10q24	ENSRNOT00000025308	64195	NM_022393	C-type lectin domain family 10, member A	GO:0030246|GO:0016021	NM_022393	TC598966
A_42_P520497	5.66378	5.82391	P	P	4.59476	4.67864	P	P	2.1566	Slc2a5	Rattus norvegicus solute carrier family 2 (facilitated glucose/fructose transporter), member 5 (Slc2a5), mRNA [NM_031741]	GAATTATCAACTGTCAACGACAGTATTCTGTTTAGCCAATAAAACAGATCTGATCACTTC	chr5	167285699	167285758	+	FALSE	rn|5q36	ENSRNOT00000024054	65197	NM_031741	solute carrier family 2 (facilitated glucose/fructose transporter), member 5	GO:0015755|GO:0016324|GO:0016020|GO:0015758|GO:0005353|GO:0016021|GO:0071332|GO:0005355|GO:0070062	NM_031741	TC576114
A_42_P522194	8.15763	8.84105	P	P	7.50824	6.75061	P	P	2.56834	Atp2a3	Rattus norvegicus ATPase, Ca++ transporting, ubiquitous (Atp2a3), mRNA [NM_012914]	ATGGGGGTCTATCAGATGAATGTGTATTGGTCTTTGGGATCTTTTTTGCCTCTTAACCCT	chr10	59883681	59883740	+	FALSE	rn|10q24	ENSRNOT00000064840	25391	NM_012914	ATPase, Ca++ transporting, ubiquitous	GO:0005388|GO:0031965|GO:0016529|GO:0005783|GO:0070588|GO:0005789|GO:0006816|GO:0016021|GO:0005524|GO:0046872	NM_012914	TC573910
A_42_P522857	7.69979	9.23006	P	P	6.79546	6.63344	P	P	3.84302	Mgst3	Rattus norvegicus microsomal glutathione S-transferase 3 (Mgst3), mRNA [NM_001191594]	TCCTGAGAATGGGCATATGTTCAACTGCATTCAGCGCGCCCACCAGAACACGTTGGAGGT	chr13	83041119	83042883	-	FALSE	rn|13q24	ENSRNOT00000005719	289197	NM_001191594	microsomal glutathione S-transferase 3	GO:0004602|GO:0005783|GO:0008152|GO:0010243|GO:0005635|GO:0005575|GO:0004364|GO:0055114	NM_001191594	TC607570
A_42_P527724	10.5931	12.3665	P	P	7.28392	8.10453	P	P	15.8333	Fcnb	Rattus norvegicus ficolin B (Fcnb), mRNA [NM_053634]	GTGCGTTACCATGGAGCCTGGTGGTACTCTGATTGTCACACTTCCAACCTGAATGGCCTC	chr3	7011238	7011297	-	FALSE	rn|3p12	ENSRNOT00000012494	114091	NM_053634	ficolin B	GO:0005581|GO:0005576|GO:0033691|GO:0001867	NM_053634	TC579609
A_42_P527788	3.46868	2.48741	P	A	4.34164	3.94242	P	P	0.46785	Susd2	Rattus norvegicus sushi domain containing 2 (Susd2), mRNA [NM_001106381]	TGGCCTCGAGGTTGGCGTACAAGGTCCTTTCCTGAGTGTGAGCATCCTGCTTCCTGAGAA	chr20	13437176	13437235	-	FALSE	rn|20p12	ENSRNOT00000066773	294335	NM_001106381	sushi domain containing 2	GO:0006955|GO:0030247|GO:0070062|GO:0005044	NM_001106381	TC591992
A_42_P532117	8.16462	9.34495	P	P	5.56772	5.4444	P	P	10.3023	Retn	Rattus norvegicus resistin (Retn), mRNA [NM_144741]	GGGCAGGAAACGAGATGAGGGTCTGGAAATACACAATGGGATGATGGTGGTGATAAAGAT	chr12	2499645	2499704	-	FALSE	rn|12p12	ENSRNOT00000001325	246250	NM_144741	resistin	GO:0032868|GO:0007568|GO:2000252|GO:0005576|GO:0005634|GO:0010714|GO:0005615|GO:0048661|GO:0009612|GO:0014911|GO:2000872|GO:0005179|GO:0050806|GO:0045444	NM_144741	TC577999
A_42_P534172	7.17893	9.10531	P	P	6.00045	6.73565	P	P	4.07806	Cd52	Rattus norvegicus CD52 molecule (Cd52), mRNA [NM_053983]	GAAGGGTTGATACCAGAGATCCAAGGAGGTTCAAGTTGACAGCCCATAGCCAGAACGTCG	chr5	152843023	152843082	-	FALSE	rn|5q36	ENSRNOT00000020688	117054	NM_053983	CD52 molecule	GO:0005886|GO:0031225|GO:0007204	NM_053983	TC596135
A_42_P537501	6.24591	7.42645	P	P	3.49306	2.76586	A	A	13.7266	Dpp4	Rattus norvegicus dipeptidylpeptidase 4 (Dpp4), mRNA [NM_012789]	TATTAGCAGTTCCACCTCTTGGCACGTACTACTTTTGCTCTAAGTTGGAGTGAGAGTACT	chr3	44279310	44279369	-	FALSE	rn|3q21	NA	25253	NM_012789	dipeptidylpeptidase 4	GO:0008284|GO:0030054|GO:0005886|GO:0004252|GO:0005783|GO:0031295|GO:0005518|GO:0030139|GO:0005765|GO:0002020|GO:0051234|GO:0042803|GO:0010716|GO:0042802|GO:0046581|GO:0016324|GO:0071438|GO:0006508|GO:0007155|GO:0070062|GO:0042277|GO:0001666|GO:0005794|GO:0002709|GO:0009986|GO:0031258|GO:0005102|GO:0033632|GO:0005576|GO:0030027|GO:0042110|GO:0043542|GO:0004177|GO:0008236|GO:0045121|GO:0016021|GO:…	NM_012789	TC573832
A_42_P538670	5.16016	6.22472	P	P	3.62113	4.73298	A	P	2.84191	Cybb	Rattus norvegicus cytochrome b-245, beta polypeptide (Cybb), mRNA [NM_023965]	CTGGAGACCCAGATGCAAGAAAGAAACAATGCCAACTTCCTCAGCTACAACATCTACCTT	chrX	25518505	25518564	-	FALSE	rn|Xq13	ENSRNOT00000038994	66021	NM_023965	cytochrome b-245, beta polypeptide	GO:0005515|GO:0045730|GO:0005886|GO:0005783|GO:0006801|GO:0050660|GO:0050665|GO:0030425|GO:0005739|GO:0005622|GO:0005737|GO:0016175|GO:0043025|GO:0016174|GO:0005791|GO:0042554|GO:0005794|GO:0046982|GO:0007584|GO:0042493|GO:0009055|GO:0005887|GO:0045087|GO:0043020|GO:0055114|GO:0020037	NM_023965	TC594767
A_42_P545943	8.55509	10.3652	P	P	7.24406	7.40938	P	P	5.2711	Car2	Rattus norvegicus carbonic anhydrase 2 (Car2), mRNA [NM_019291]	CTGAAGAACAGAAAGATCAAGGCGTCCTTTAAATAAAATGACCCTGCAGCTGGGGTCCAA	chr2	88077739	88077798	-	FALSE	rn|2q23	ENSRNOT00000013354	54231	NM_019291	carbonic anhydrase 2	GO:0005515|GO:0030424|GO:0043627|GO:0005886|GO:0045124|GO:0005615|GO:0010043|GO:0005829|GO:0016323|GO:0044070|GO:0005737|GO:0045780|GO:0043209|GO:0042475|GO:0006730|GO:0009268|GO:0070062|GO:2001225|GO:0010033|GO:0001822|GO:0030316|GO:0045672|GO:0045177|GO:0032849|GO:0004089|GO:0048545|GO:0015670|GO:0038166|GO:0071498|GO:0046903|GO:0032230|GO:0005902|GO:0030641|GO:0051453|GO:0008270|GO:2001150|GO:…	NM_019291	TC578289
A_42_P547157	4.34692	4.84739	P	P	3.18056	3.53299	A	A	2.38045	UI-R-E1-fm-d-09-0-UI.s1 UI-R-E1 Rattus norvegicus cDNA clone UI-R-E1-fm-d-09-0-UI 3', mRNA sequence [AI113094]	TATGTGACCTTAAGATATAAATAAAAGGCCTAAGAGTTAGTGCTAAACACTGAATGCCAG	chr1	131387886	131387945	-	FALSE	rn|1q31	NA	NA	AI113094	NA	NA	NA	TC605282	NA
A_42_P547856	6.73803	7.8314	P	P	5.78905	5.20821	P	P	3.62564	Prkcb	Rattus norvegicus protein kinase C, beta (Prkcb), transcript variant 2, mRNA [NM_001172305]	GTTCCTGGTCAAAGTTTTTACAGTTACTCTCGAATATCTCCTTTGAATGCTACCTAAGCA	chr1	181459684	181459743	+	FALSE	rn|1q36	ENSRNOT00000016442	25023	NM_001172305	protein kinase C, beta	GO:0050853|GO:0005515|GO:0030949|GO:0005886|GO:0045471|GO:0033280|GO:0005634|GO:0050681|GO:0031526|GO:0014059|GO:0005829|GO:0035556|GO:0042393|GO:0005737|GO:0051092|GO:0030374|GO:0005080|GO:0006816|GO:0043123|GO:0070062|GO:0005813|GO:0035408|GO:0006357|GO:0005246|GO:0046627|GO:0042493|GO:0006874|GO:0006915|GO:0010829|GO:0050861|GO:0005524|GO:0045766|GO:0006351|GO:0035403|GO:0009749|GO:0042113|GO:…	NM_001172305	TC576570
A_42_P550914	6.10937	7.05653	P	P	4.62997	4.97358	P	P	3.59837	Ltb	Rattus norvegicus lymphotoxin beta (TNF superfamily, member 3) (Ltb), mRNA [NM_212507]	ATATACGTCAACATCAGTCATCCCGACATGGTGGACTACAGGAGAGGGAAGACCTTCTTC	chr20	3666709	3666768	-	FALSE	rn|20p12	ENSRNOT00000001108	361795	NM_212507	lymphotoxin beta (TNF superfamily, member 3)	GO:0010467|GO:0005164|GO:0006955|GO:0045084|GO:0043120|GO:0043588|GO:0016021|GO:0005615|GO:0005125|GO:0048535	NM_212507	TC579498
A_42_P552681	5.87321	6.86299	P	P	3.99148	3.98155	A	P	5.52066	Cmah	Rattus norvegicus cytidine monophospho-N-acetylneuraminic acid hydroxylase (Cmah), mRNA [NM_001024273]	TGACCGTCACCTACCTCTTGATTTTGACCTCAGAATCAACGCCTAACTCTAATCAATGAG	chr17	47672498	47672557	-	FALSE	rn|17p11	ENSRNOT00000018699	361245	NM_001024273	cytidine monophospho-N-acetylneuraminic acid hydroxylase	GO:0005737|GO:0016787|GO:0051537|GO:0046381|GO:0030338|GO:0055114	NM_001024273	TC596830
A_42_P553201	16.1593	16.7232	P	P	14.5485	15.0645	P	P	3.11475	Acp5	Rattus norvegicus acid phosphatase 5, tartrate resistant (Acp5), transcript variant 1, mRNA [NM_019144]	TTACCCTGTGGTTTTGGGGTAGACCTTTCTTGGGAGTGGGGCTTTCTTTTAAATCAAGCA	NA	NA	NA	NA	FALSE	NA	ENSRNOT00000075237	25732	NM_019144	acid phosphatase 5, tartrate resistant	GO:0014070|GO:0050830|GO:0045453|GO:0003993|GO:0032691|GO:0033591|GO:0010043|GO:0005764|GO:0005615|GO:0045019|GO:0032496|GO:0034097|GO:0030335|GO:0030316|GO:0032720|GO:0032929|GO:0033555|GO:0008198|GO:0008199|GO:0007162|GO:0016787|GO:0001503|GO:0032695|GO:0060349|GO:0050728|GO:0016311|GO:0008152|GO:0070723|GO:0016021	NM_019144	TC578774
A_42_P559737	10.6555	12.9136	P	P	6.95147	7.38201	P	P	32.1052	Srgn	Rattus norvegicus serglycin (Srgn), mRNA [NM_020074]	CTATTTCAACTATGGGCCTTTTGATAGGATGCTCACCGAGCAAAACCAAGAACAACCAGG	chr20	29747470	29747529	-	FALSE	rn|20q11	ENSRNOT00000000443	56782	NM_020074	serglycin	GO:0005794|GO:0005518|GO:0050710|GO:0030502|GO:0005615|GO:0031214|GO:0042629|GO:0042588|GO:0008150|GO:0000139|GO:0016485|GO:0033373|GO:0008626|GO:0033364|GO:0033382|GO:0033371	NM_020074	TC579124
A_42_P562617	7.46925	8.33477	P	P	6.56967	7.26077	P	P	2.01355	Irf5	Rattus norvegicus interferon regulatory factor 5 (Irf5), mRNA [NM_001106586]	TTCTCTAATATGCCTGTCTCTGAAGAAATAAAGTCAGCAGCCCCAGTGGGAGGCAGGAAA	chr4	56418353	56418412	+	FALSE	rn|4q22	ENSRNOT00000010001	296953	NM_001106586	interferon regulatory factor 5	GO:0000975|GO:0051607|GO:0005737|GO:0043065|GO:0003700|GO:0045944|GO:0032494|GO:0005634|GO:0032495	NM_001106586	TC587187
A_42_P563648	5.45731	4.70575	P	P	5.9099	6.69003	P	P	0.428646	Pinx1	Rattus norvegicus PIN2/TERF1 interacting, telomerase inhibitor 1 (Pinx1), mRNA [NM_001083337]	TCCTCTCGGAGCGAAACCGACCTGGATTGTATTTTTGGAAAAAGGAGGAACAAGAAGCTT	chr15	43142793	43142852	+	FALSE	rn|15p12	ENSRNOT00000016027	305963	NM_001083337	PIN2/TERF1 interacting, telomerase inhibitor 1	GO:0005739|GO:0000781|GO:0005819|GO:0005730|GO:0000777|GO:0000776|GO:0007080|GO:0000228|GO:0007004|GO:0070034	NM_001083337	TC632318
A_42_P565275	8.15174	9.41819	P	P	8.29117	6.92644	P	P	2.22714	Aspm	Rattus norvegicus asp (abnormal spindle) homolog, microcephaly associated (Drosophila) (Aspm), mRNA [NM_001105955]	AAACTTATGCAATCATGGATACCTGGAGCAGTTTTTACTGTCAGTGTAAACTGTTTAGAT	chr13	52860527	52860586	+	FALSE	rn|13q13	ENSRNOT00000016797	289054	NM_001105955	asp (abnormal spindle) homolog, microcephaly associated (Drosophila)	GO:0048477|GO:0090263|GO:0002052|GO:0030496|GO:0005575|GO:0007283|GO:0021873|GO:0045769|GO:0003674|GO:0008150|GO:0000922|GO:0051661|GO:0048589|GO:0045665|GO:0007420|GO:0001764	NM_001105955	TC623680
A_42_P565621	8.99202	9.89815	P	P	7.20344	8.05815	P	P	3.53547	Slamf9	Rattus norvegicus SLAM family member 9 (Slamf9), mRNA [NM_001105971]	CGAAAAGGGCCATATTTCCTAAGAGACACCATCTAGCAATAAAATCAAGTCTCTACCAGT	chr13	88482898	88482957	+	FALSE	rn|13q24	ENSRNOT00000010594	289235	NM_001105971	SLAM family member 9	GO:0004872|GO:0016021	NM_001105971	TC610925
A_42_P566264	7.57975	8.61416	P	P	5.95484	5.6306	P	P	5.22681	Mfng	Rattus norvegicus MFNG O-fucosylpeptide 3-beta-N-acetylglucosaminyltransferase (Mfng), mRNA [NM_199110]	TGCCATATGGCCCAGCAGAACTGAGCAAAGTCAATAGAGGGGTTTCTGGAGTACACTCCC	chr7	116717554	116717613	-	FALSE	rn|7q34	ENSRNOT00000011079	315119	NM_199110	MFNG O-fucosylpeptide 3-beta-N-acetylglucosaminyltransferase	GO:0045747|GO:0008150|GO:0003674|GO:0016020|GO:0016757|GO:0005575|GO:0032092	NM_199110	TC577278
A_42_P568943	6.09262	5.71998	P	P	5.1247	4.61027	P	P	2.0392	RGD1311874	Rattus norvegicus hypothetical LOC300751 (RGD1311874), mRNA [NM_001106825]	AGGTGGAGAAGGAACTTAAAAAGATCACAGGGTTGAGAAACTAAAAGCCCTGCACATGTA	chr8	62466180	62466239	-	FALSE	rn|8q24	ENSRNOT00000012381	300751	NM_001106825	hypothetical LOC300751	NA	NM_001106825	TC600931
A_42_P569708	6.47604	7.77774	P	P	5.28898	5.44263	P	P	3.73505	Gpsm3	Rattus norvegicus G-protein signaling modulator 3 (Gpsm3), mRNA [NM_001003974]	TTGAGACAAGTACTCTAACCTTGAAGATAAGTAAGGTAGGGTTGGACACAGCTCCCTGAG	chr20	4260125	4260184	-	FALSE	rn|20p12	ENSRNOT00000000510	406163	NM_001003974	G-protein signaling modulator 3	GO:0006955|GO:0005737|GO:0030695	NM_001003974	TC579311
A_42_P570394	3.96432	5.85642	P	P	3.65293	3.35088	A	A	3.22833	Xk	X-linked Kx blood group (McLeod syndrome) (Xk), mRNA [Source:RefSeq mRNA;Acc:NM_001012227] [ENSRNOT00000051135]	TTTGTAAACGGGGAAATAAGCGTAGTATTGATTGTCTTGCAAACACAGCATTTCCTTGGG	chrX	25589207	25589266	-	FALSE	rn|Xq13	ENSRNOT00000051135	497078	XM_006256692	X-linked Kx blood group (McLeod syndrome)	GO:0008150|GO:0003674|GO:0006865|GO:0016021|GO:0005575	XM_006256692	TC585798
A_42_P572258	4.56252	5.35792	P	P	3.70759	3.27347	A	A	2.84329	AW920282 EST351586 Rat gene index, normalized rat, norvegicus, Bento Soares Rattus norvegicus cDNA clone RGIGT40 5' end, mRNA sequence [AW920282]	TGAAGTAAGAGAGAAACAGCAGGTTAAATAAAGAGAATAGAGTTTCTTAACGGCGTTGCT	NA	NA	NA	NA	FALSE	NA	NA	NA	AW920282	NA	NA	NA	TC613825	NA
A_42_P572521	7.77442	8.83558	P	P	5.7585	7.55639	P	P	2.78828	C5ar1	Rattus norvegicus complement component 5a receptor 1 (C5ar1), mRNA [NM_053619]	TTCAAAAATGGTATTCGACAGAACCCAACATATCCAAGTTTTGTAAAAACAACTGTGCAC	NA	NA	NA	NA	FALSE	NA	ENSRNOT00000073034	113959	NM_053619	complement component 5a receptor 1	GO:0050679|GO:0021534|GO:0004944|GO:0005886|GO:0009986|GO:0050830|GO:0031100|GO:0030593|GO:0045177|GO:0001856|GO:0006915|GO:0007204|GO:0004982|GO:0016323|GO:0043524|GO:0006954|GO:0007186|GO:0032496|GO:0042789|GO:0032494|GO:0070374|GO:0016021|GO:0004878|GO:0002430	NM_053619	TC577276
A_42_P577677	2.58672	1.73478	A	A	4.22863	4.19684	P	P	0.251725	Tnni1	Rattus norvegicus troponin I type 1 (skeletal, slow) (Tnni1), mRNA [NM_017184]	AGCCCTACTGGGTTCCAAACACAAGGTGTCCATGGATCTGCGGGCCAACCTCAAGTCTGT	chr13	48840073	48840132	+	FALSE	rn|13q13	ENSRNOT00000012095	29388	NM_017184	troponin I type 1 (skeletal, slow)	GO:0006937|GO:0005861|GO:0055010|GO:0003779|GO:0046872	NM_017184	TC631393
A_42_P582056	6.1047	6.93329	P	P	4.69091	5.26832	P	P	2.96776	Dnase2b	Rattus norvegicus deoxyribonuclease II beta (Dnase2b), mRNA [NM_021664]	CCAGTCATTTGATAGGTTAGTTTCCCATTATGCCTCCTGTAACTAAGCTTGGGGAAAGGT	chr2	244779843	244779902	-	FALSE	rn|2q44	ENSRNOT00000021861	59296	NM_021664	deoxyribonuclease II beta	GO:0005622|GO:0005737|GO:0006309|GO:0004520|GO:0005576|GO:0004531|GO:0005764|GO:0000737	NM_021664	TC578375
A_42_P585750	4.80704	5.19404	P	P	3.53217	4.23688	A	P	2.12336	Cd300le	Rattus norvegicus Cd300 molecule-like family member E (Cd300le), mRNA [NM_001202463]	AGAACGACAGAAAGTTCAACTACAATAACGACAGAAAGTTCAACTACAATAATGACAACC	chr10	105103984	105104043	-	FALSE	rn|10q32.2	ENSRNOT00000034741	360655	NM_001202463	Cd300 molecule-like family member E	NA	NM_001202463	NA
A_42_P588738	7.7977	8.8288	P	P	5.67669	6.86427	P	P	4.03928	Igsf6	Rattus norvegicus immunoglobulin superfamily, member 6 (Igsf6), mRNA [NM_133542]	ACTGCTCACCAACTCGATCACAGTGTATGACCTCAGTCAGGCGCTTCTAAACAGTAATAA	chr1	179911910	179911969	-	FALSE	rn|1q36	ENSRNOT00000023262	171064	NM_133542	immunoglobulin superfamily, member 6	GO:0016021	NM_133542	TC575935
A_42_P591344	7.02966	8.0611	P	P	5.04607	6.53855	P	P	3.15664	Itgb2	Rattus norvegicus integrin, beta 2 (Itgb2), mRNA [NM_001037780]	CCTGTCCGTTGTATTATATGTGAGTGTAAAACTATATCCCACATATATCAGAATCATGTG	chr20	11446736	11446795	-	FALSE	rn|20p12	ENSRNOT00000001639	309684	NM_001037780	integrin, beta 2	GO:0005886|GO:0050730|GO:0032403|GO:0045429|GO:0016337|GO:0051092|GO:0001948|GO:0030101|GO:0007159|GO:0004872|GO:0007155|GO:0050839|GO:0070062|GO:0008305|GO:0009986|GO:0019901|GO:0046982|GO:0002523|GO:0007568|GO:0030593|GO:0007275|GO:0045766|GO:0043235|GO:0016020|GO:0007160|GO:0007229|GO:0043542|GO:0045123|GO:0050798|GO:0045121	NM_001037780	TC581590
A_42_P598412	9.28773	10.0411	P	P	8.2105	7.85905	P	P	3.17689	Apobec1	Rattus norvegicus apolipoprotein B mRNA editing enzyme, catalytic polypeptide 1 (Apobec1), mRNA [NM_012907]	CACAGGGTTGAAATGACTTCTGGGAGTTGGGGATGGATGAAATGACTCCTTGTATGTCTT	chr4	159033216	159033275	-	FALSE	rn|4q42	ENSRNOT00000020735	25383	NM_012907	apolipoprotein B mRNA editing enzyme, catalytic polypeptide 1	GO:0005515|GO:0009972|GO:0003723|GO:0045471|GO:0005634|GO:0046087|GO:0010043|GO:0005737|GO:0042953|GO:0051607|GO:0042127|GO:0080111|GO:0004126|GO:0017091|GO:0048255|GO:0010332|GO:0006397|GO:0032869|GO:0016556|GO:0042493|GO:0016554|GO:0006970|GO:0090310|GO:0051592|GO:0042157|GO:0008270|GO:0042158	NM_012907	TC604398
A_42_P598602	6.33988	7.99987	P	P	5.15227	4.55951	P	P	5.69776	Cd3g	Rattus norvegicus CD3 molecule, gamma (Cd3g), mRNA [NM_001077646]	GGAATATGAACAGTACAGCCGTCTCCAAGGAAACCAAGTGAGAAAGAAGTGAACTCAGCA	chr8	47924376	47924435	-	FALSE	rn|8q22	ENSRNOT00000021390	300678	NM_001077646	CD3 molecule, gamma	GO:0008150|GO:0003674|GO:0042105|GO:0007163|GO:0046982|GO:0070228|GO:0016021|GO:0005575|GO:0015031|GO:0007166|GO:0004888	NM_001077646	TC600451
A_42_P601961	7.48812	8.43499	P	P	5.94513	7.42965	P	P	2.24609	Susd3	Rattus norvegicus sushi domain containing 3 (Susd3), mRNA [NM_001107341]	GGGTGCAGTCCCAAAGAAGTCAACACAACCAGGGTTCTTCTTAGAGAGACAGACATTTTA	chr17	21375446	21375505	+	FALSE	rn|17p14	ENSRNOT00000032997	306810	NM_001107341	sushi domain containing 3	NA	NM_001107341	TC598126
A_42_P602511	7.25738	9.00094	P	P	6.27328	6.74965	P	P	3.59725	Kcnn4	Rattus norvegicus potassium intermediate/small conductance calcium-activated channel, subfamily N, member 4 (Kcnn4), transcript variant 1, mRNA [NM_023021]	CTCAAGCTCTGTTGGAAGAGGAGGTGCCCGGGGTCCAAGATGCTAGGAAGAAGCTTCAGT	chr1	79628697	79628756	+	FALSE	rn|1q21	ENSRNOT00000026489	65206	NM_023021	potassium intermediate/small conductance calcium-activated channel, subfamily N, member 4	GO:0006820|GO:0005516|GO:0019903|GO:0030322|GO:0022894|GO:0050714|GO:0005267|GO:0050862|GO:0045332|GO:0006884|GO:0016286|GO:0071435|GO:0016323|GO:0016324|GO:0043025|GO:0045121|GO:0006816|GO:0016021|GO:0006813|GO:0015269|GO:0071805|GO:0046541|GO:0002376	NM_023021	TC576821
A_42_P606126	13.3943	13.9069	P	P	12.8452	12.3791	P	P	2.05967	Mmp13	Rattus norvegicus matrix metallopeptidase 13 (Mmp13), mRNA [NM_133530]	TAAAGGAAGGGGATAACCACTGTTCTGAGGACAGTGTGGCTGGCTTTACATTTGGCTTAA	chr8	4168554	4168613	+	FALSE	rn|8q11	ENSRNOT00000011507	171052	NM_133530	matrix metallopeptidase 13	GO:0043627|GO:0051216|GO:0005518|GO:0001554|GO:0030282|GO:0005583|GO:0005764|GO:0005615|GO:0031623|GO:0046581|GO:0022617|GO:0030574|GO:0006508|GO:0001968|GO:0043171|GO:0001666|GO:0005794|GO:0042493|GO:0005509|GO:0005576|GO:0009612|GO:0031012|GO:0001958|GO:0001503|GO:0060349|GO:0035116|GO:0008233|GO:0008270|GO:0004222|GO:0044267|GO:0050750|GO:0048306	NM_133530	TC580967
A_42_P606971	4.4094	5.3441	P	P	2.70464	3.98656	A	P	2.76567	Slc7a8	Rattus norvegicus solute carrier family 7 (amino acid transporter light chain, L system), member 8 (Slc7a8), mRNA [NM_053442]	TGAGTTCATTTAGGTTTTAAATTTTATTGGTTTGTTTTATGGAGTATTTTCTTTTCTCGT	chr15	32800951	32801010	-	FALSE	rn|15p13	ENSRNOT00000019618	84551	NM_053442	solute carrier family 7 (amino acid transporter light chain, L system), member 8	GO:0019534|GO:0005886|GO:0015695|GO:0006865|GO:0015101|GO:0015804|GO:0016323|GO:0005737|GO:0015171|GO:0042605|GO:0016021|GO:0015179|GO:0015807	NM_053442	TC574031
A_42_P607092	8.98279	10.3421	P	P	6.93121	8.00815	P	P	4.75374	Glipr1	Rattus norvegicus GLI pathogenesis-related 1 (Glipr1), mRNA [NM_001011987]	TGCACTAACCCACAACGAGATCAGGTCTCACGTCACTCTGCTGATTATCCAAAATATCTA	chr7	51081899	51082940	-	FALSE	rn|7q21	ENSRNOT00000005399	299783	NM_001011987	GLI pathogenesis-related 1	GO:0005576	NM_001011987	TC642362
A_42_P614175	7.95083	9.08303	P	P	7.09224	7.16695	P	P	2.819	Gal	Rattus norvegicus galanin/GMAP prepropeptide (Gal), mRNA [NM_033237]	AGTCATTCTAGGCTAAAAAGAATCTTCCGCCAACTCCTCAAGCCAACACTTTGTTCTCTG	chr1	205936430	205936489	-	FALSE	rn|1q42	ENSRNOT00000020425	29141	NM_033237	galanin/GMAP prepropeptide	GO:0007631|GO:0043627|GO:0008285|GO:0010737|GO:0005615|GO:0005737|GO:0006954|GO:0007218|GO:0043025|GO:0030141|GO:0051464|GO:0032868|GO:0035902|GO:0005794|GO:0001664|GO:0043065|GO:0042493|GO:0005576|GO:0007399|GO:0050672|GO:0005179|GO:0019933|GO:0050776|GO:0031943|GO:0051795	NM_033237	TC582795
A_42_P616287	10.5896	9.75806	P	P	9.31116	8.71215	P	P	2.28218	C1r	Rattus norvegicus complement component 1, r subcomponent (C1r), mRNA [NM_001134555]	TAATGATGTATTTTCTCAAAATATGTTCTGTTCTGGGGACCCAACTCTCAAGCATGACGC	chr4	160728630	160728689	+	FALSE	rn|4q42	ENSRNOT00000056051	312705	NM_001134555	complement component 1, r subcomponent	GO:0008150|GO:0006956|GO:0003674|GO:0004252|GO:0005509|GO:0072562|GO:0005576|GO:0005575	NM_001134555	TC595103
A_42_P620006	7.44728	8.04139	P	P	6.08557	6.06913	P	P	3.243	Wfdc1	Rattus norvegicus WAP four-disulfide core domain 1 (Wfdc1), mRNA [NM_133581]	AAGGGACAACAGAGGCACTTTCCATGAAGTGGAGACTGGCTGCCTTTGTGGGGCCTTTCC	chr19	49941344	49942784	+	FALSE	rn|19q12	ENSRNOT00000021630	171112	NM_133581	WAP four-disulfide core domain 1	GO:0003674|GO:0004867|GO:0042493|GO:0050680|GO:0032355|GO:0005615|GO:0001558	NM_133581	TC632597
A_42_P621872	5.56447	6.86467	P	P	3.95463	3.93105	P	P	5.32748	Gcgr	Rattus norvegicus glucagon receptor (Gcgr), transcript variant 2, mRNA [NM_172091]	TGGATATGATGGAGTAGCCATGCTATGAACTATGGGTGTTCCCATGAGTGTTGCCATGTT	chr10	109929476	109929535	+	FALSE	rn|10q32.3	ENSRNOT00000054962	24953	NM_172091	glucagon receptor	GO:0005886|GO:0042593|GO:0070873|GO:0006887|GO:0004967|GO:0009755|GO:0042594|GO:0007186|GO:0071377|GO:0005887|GO:0007188|GO:0007189|GO:0016021|GO:0017046|GO:0005768	NM_172091	TC589177
A_42_P623688	4.54658	5.46441	P	P	3.53788	3.08262	A	A	3.3616	Gatm	Rattus norvegicus glycine amidinotransferase (L-arginine:glycine amidinotransferase) (Gatm), mRNA [NM_031031]	TATACCAGGGCAGAAATTAGTCATTTGAGTAACTTGGCCGCTAATATTTAACCATCTACC	chr3	109382662	109382721	-	FALSE	rn|3q35	ENSRNOT00000000181	81660	NM_031031	glycine amidinotransferase (L-arginine:glycine amidinotransferase)	GO:0015067|GO:0010033|GO:0007584|GO:0015068|GO:0016813|GO:0005743|GO:0043434|GO:0005575|GO:0009790|GO:0042246|GO:0005739|GO:0005758|GO:0006601|GO:0046689|GO:0006979	NM_031031	TC575897
A_42_P623913	8.46714	8.58424	P	P	7.7421	7.23917	P	P	2.02011	Sox18	Rattus norvegicus SRY (sex determining region Y)-box 18 (Sox18), mRNA [NM_001024781]	TTTAGAGCTGGTGGCCTAAGGGTGCCACTTCTGTCGCCTCCTCATTTACACACCTCCTTC	chr3	170820677	170820736	-	FALSE	rn|3q43	ENSRNOT00000021790	311723	NM_001024781	SRY (sex determining region Y)-box 18	GO:0000790|GO:0003700|GO:0044212|GO:0006366|GO:0000981|GO:0005634|GO:0060836|GO:0048866|GO:0007507|GO:0001946|GO:0003674|GO:0061028|GO:0045944|GO:0060956|GO:0048469|GO:0042789|GO:0001942|GO:0001945|GO:0001944|GO:0006355|GO:0001568|GO:0046982|GO:0006357|GO:0035050|GO:0060214|GO:0001525|GO:0000122|GO:0005575|GO:0000978|GO:0001701|GO:0003677|GO:0022405|GO:0043565|GO:0008150|GO:0001077|GO:0043534|GO:…	NM_001024781	TC604805
A_42_P624309	6.36914	5.99789	P	P	4.85373	3.95278	P	P	3.30111	Ltc4s	Rattus norvegicus leukotriene C4 synthase (Ltc4s), mRNA [NM_053639]	TCTGCTGCAAGCCTACTTCTCCCTACAGGTGATCTCTGCGCGAAGAACTTTCCACGTGTC	chr10	35787718	35788766	-	FALSE	rn|10q22	ENSRNOT00000004359	114097	NM_053639	leukotriene C4 synthase	GO:0019370|GO:0046982|GO:0005783|GO:0042493|GO:0071299|GO:0005635|GO:0004364|GO:0004464|GO:0048678|GO:0006691|GO:0043231|GO:0008289|GO:0004602|GO:0005640|GO:0043295|GO:0071222|GO:0010035|GO:0032496|GO:0005789|GO:0016021|GO:0008047|GO:0055114	NM_053639	TC599106
A_42_P625147	8.67248	9.53996	P	P	8.24	7.66925	P	P	2.27804	Pglyrp1	Rattus norvegicus peptidoglycan recognition protein 1 (Pglyrp1), mRNA [NM_053373]	AATCTTCTGAAATGTGGGGTGTCTGAGGGCTTCCTGAGATCTAACTATGAGGTCAAAGGA	chr1	78240466	78240525	+	FALSE	rn|1q21	ENSRNOT00000018233	84387	NM_053373	peptidoglycan recognition protein 1	GO:0016019|GO:0050830|GO:0044117|GO:0042834|GO:0045187|GO:0008745|GO:0005576|GO:0032827|GO:0009253|GO:0002221|GO:0006955|GO:0050728|GO:0045087|GO:0008270|GO:0016045|GO:0032689|GO:0042742|GO:0070062	NM_053373	TC587789
A_42_P625419	6.35082	7.01307	P	P	5.28484	4.92175	P	P	3.04181	Filip1l	PREDICTED: Rattus norvegicus filamin A interacting protein 1-like (Filip1l), transcript variant X2, mRNA [XM_221535]	TAATGGGGCACTAAACAAAACAACCAATAAAGTCACCAGCAGTATTACTATCACACCAAC	chr11	43790312	43790371	-	FALSE	rn|11q12	ENSRNOT00000046383	304020	XM_221535	filamin A interacting protein 1-like	NA	XM_221535	TC589106
A_42_P627241	8.50904	9.08039	P	P	6.48694	5.8657	P	P	6.11908	Ebf1	Rattus norvegicus early B-cell factor 1 (Ebf1), mRNA [NM_053820]	TTGTCTTTTGTAAACCATTAAGCTACACACAAGGGCCACTCTAAATAAGACTCCATGTTT	chr10	30163086	30163145	+	FALSE	rn|10q21	NA	116543	NM_053820	early B-cell factor 1	GO:0006355|GO:0003700|GO:0046983|GO:0070742|GO:0007275|GO:0005634|GO:0045893|GO:0003677|GO:0046872|GO:0006351	NM_053820	TC575997
A_42_P627998	8.9835	8.76906	P	P	7.53583	7.69734	P	P	2.39731	Igfbp3	Rattus norvegicus insulin-like growth factor binding protein 3 (Igfbp3), mRNA [NM_012588]	ACGCCTTATTTTGCACAAAAGACTGCCAACAACGTGATCAGCAGCTGGCTATACCTTGAT	chr14	87960494	87960553	-	FALSE	rn|14q21	ENSRNOT00000011678	24484	NM_012588	insulin-like growth factor binding protein 3	GO:0042567|GO:0005515|GO:0042568|GO:0043065|GO:0008285|GO:0031994|GO:0031995|GO:0048662|GO:0005634|GO:0043085|GO:0001558|GO:0005615|GO:0010906|GO:0014912|GO:0008160|GO:0044342|GO:0043568|GO:0045663|GO:0001933|GO:0006468|GO:0043410|GO:0001968|GO:0040008|GO:0005520	NM_012588	TC626412
A_42_P629363	3.53948	2.756	A	A	4.39512	4.12112	P	P	0.478193	Pfas	Rattus norvegicus phosphoribosylformylglycinamidine synthase (Pfas), mRNA [NM_001105791]	TCTGGCCCAATGTTTCTCTCAGCTCGGGGAACACCCTCCTGATCTAGACCTTCCCGAGAA	chr10	55749058	55749117	-	FALSE	rn|10q24	ENSRNOT00000007087	287420	NM_001105791	phosphoribosylformylglycinamidine synthase	GO:0004642|GO:0003674|GO:0042493|GO:0009156|GO:0070062|GO:0006541|GO:0006189	NM_001105791	NA
A_42_P633797	5.53753	6.77805	P	P	4.7695	4.84408	P	P	2.78937	Dpep2	Rattus norvegicus dipeptidase 2 (Dpep2), mRNA [NM_001011928]	CCACCAGAGACTCCAGACTCTCATACACACAAGTTATCACCCAAGATGCCGTACTCAAAA	chr19	35832382	35832441	-	FALSE	rn|19q12	ENSRNOT00000034722	291984	NM_001011928	dipeptidase 2	GO:0008235|GO:0006508|GO:0031225|GO:0008239|GO:0016805|GO:0046872|GO:0008238	NM_001011928	TC577761
A_42_P634930	6.98263	7.66867	P	P	6.06538	6.51875	P	P	2.07952	Rcan2	Rattus norvegicus regulator of calcineurin 2 (Rcan2), mRNA [NM_175578]	TGCATCTCCTCTTATCATGCTTTTTCTCCCTTGTTCGTCCAAAAATTAATTGCCTTGAAG	chr9	12625432	12625491	-	FALSE	rn|9q12	ENSRNOT00000013956	140666	NM_175578	regulator of calcineurin 2	GO:0005622|GO:0019722|GO:0000166|GO:0031987|GO:0007614|GO:0033173|GO:0006950|GO:0006979	NM_175578	TC626345
A_42_P636761	4.3947	5.87525	P	P	4.25333	4.02657	P	P	2.25434	Gzmm	Rattus norvegicus granzyme M (lymphocyte met-ase 1) (Gzmm), mRNA [NM_057183]	CTGTCTTTCAGCTCCAAAAACTGCACAGACATCTTCAAGCCCACCGTGGCCACTGCTGTA	chr7	11526548	11526607	-	FALSE	rn|7q11	ENSRNOT00000011086	29252	NM_057183	granzyme M (lymphocyte met-ase 1)	GO:0008150|GO:0004252|GO:0004175|GO:0045087|GO:0019835|GO:0008236|GO:0006915|GO:0005576|GO:0005575	NM_057183	TC590300
A_42_P638620	12.8198	12.7761	P	P	11.9023	10.3255	P	P	2.78698	Lcn2	Rattus norvegicus lipocalin 2 (Lcn2), mRNA [NM_130741]	CAATGCATTGACAACTGAACAGACGGTGAGCGTGGCTGACTGGGATGTGCAGTGGCCTGA	chr3	11511592	11511651	-	FALSE	rn|3p11	ENSRNOT00000018776	170496	NM_130741	lipocalin 2	GO:0005215|GO:0070301|GO:0002020|GO:0005615|GO:0042803|GO:0005829|GO:0009617|GO:0070207|GO:0071356|GO:0031669|GO:0031667|GO:0015891|GO:0006979|GO:0006811|GO:0070062|GO:0005506|GO:0042493|GO:0036094|GO:0009636|GO:0009635|GO:0005576|GO:0009615|GO:0097192|GO:0010628|GO:0071222|GO:0031346|GO:0045087|GO:0071347	NM_130741	TC580473
A_42_P640674	3.43394	3.26268	A	A	5.31665	5.1054	P	P	0.274706	Odf1	Rattus norvegicus outer dense fiber of sperm tails 1 (Odf1), mRNA [NM_024126]	GATTCTCCTGTAGGAAGATGATCTTGTAAGGTGTATGATAAGAACTATGTCTTAGCAGAA	chr7	73744390	73744449	+	FALSE	rn|7q22	ENSRNOT00000008700	24610	NM_024126	outer dense fiber of sperm tails 1	GO:0019904|GO:0007275|GO:0005634|GO:0007283|GO:0030154|GO:0001520	NM_024126	TC580201
A_42_P647599	13.9264	12.3448	P	P	11.601	12.2359	P	P	2.61934	Dcn	Rattus norvegicus decorin (Dcn), mRNA [NM_024129]	GCCTGAAAGGAATGTCTAATTTGTCTAAGCTGGGTTTGAGCTTCAATAGCATCACCGTTG	chr7	35037331	35041132	+	FALSE	rn|7q13	ENSRNOT00000006070	29139	NM_024129	decorin	GO:0019800|GO:0001822|GO:0005518|GO:0007568|GO:0050840|GO:0005578|GO:0005589|GO:0001890|GO:0005539|GO:0005615|GO:0009612|GO:0031012|GO:0047485|GO:0007519|GO:0042060|GO:0032496	NM_024129	TC581716
A_42_P652975	9.236	9.79066	P	P	8.70128	8.06229	P	P	2.17791	Arhgap9	Rattus norvegicus Rho GTPase activating protein 9 (Arhgap9), transcript variant 2, mRNA [NM_001012198]	GTGACGCACGACGCTTGTTCTCAGCGTTCCTTTATTGTCAGGAAACTGTGTCATCATTAA	chr7	67288278	67288337	+	FALSE	rn|7q22	ENSRNOT00000057833	362893	NM_001012198	Rho GTPase activating protein 9	GO:0043547|GO:0005622|GO:0007165|GO:0005547|GO:0005096	NM_001012198	TC604618
A_42_P653257	7.4248	8.82782	P	P	6.09771	5.87321	P	P	4.92705	Ptpn7	Rattus norvegicus protein tyrosine phosphatase, non-receptor type 7 (Ptpn7), mRNA [NM_145683]	AGATGCAAGCGCAGGGAAAATCCCAGTCTGACCTTGGTCAAATCCTCTCTATTCTACATA	chr13	48105381	48105440	+	FALSE	rn|13q13	ENSRNOT00000007833	246781	NM_145683	protein tyrosine phosphatase, non-receptor type 7	GO:0005737|GO:0006470|GO:0009898|GO:0005856|GO:0004725|GO:0005829	NM_145683	TC576489
A_42_P661992	5.73788	6.45093	P	P	4.25992	4.49598	P	P	3.37583	LOC100911030	PREDICTED: Rattus norvegicus uncharacterized LOC100911030 (LOC100911030), ncRNA [XR_145794]	CTGGGCTTTCATAAACCAAGATCTTCCTTTCCTGACAAATAAGGAAATATCTTACCCATT	chr1	213539768	213539827	-	FALSE	rn|1q43	NA	100911030	XR_145794	uncharacterized LOC100911030	NA	XR_145794	TC596141
A_42_P662543	8.30492	9.32058	P	P	6.41609	7.1888	P	P	4.13181	Atp6v0d2	Rattus norvegicus ATPase, H+ transporting, lysosomal V0 subunit D2 (Atp6v0d2), mRNA [NM_001011972]	TCCACTATGGTGTGTTTTATGCCTATGTAAAGTTGAAGGAGCAGGAGATGAGAAATATCG	chr5	34476269	34476328	-	FALSE	rn|5q13	ENSRNOT00000009334	297932	NM_001011972	ATPase, H+ transporting, lysosomal V0 subunit D2	GO:0008150|GO:0003674|GO:0016324|GO:0016020|GO:0015078|GO:0015991|GO:0033179|GO:0016471|GO:0005769|GO:0070062|GO:0005768	NM_001011972	TC579075
A_42_P663871	3.8318	3.6623	P	A	4.79305	4.72099	P	P	0.497257	Gzma	Rattus norvegicus granzyme A (Gzma), mRNA [NM_153468]	TGTAATTGGACTAAATATGATTTGTGCCGGAAACCTCCGTGGTGGGAAGGACTCATGCTA	chr2	44490165	44490224	-	FALSE	rn|2q14	ENSRNOT00000014134	266708	NM_153468	granzyme A	GO:0043065|GO:0051354|GO:0032078|GO:0004252|GO:0051603|GO:0006508|GO:0008236|GO:0005634|GO:0042803|GO:0043392	NM_153468	TC580943
A_42_P666951	7.18588	7.79637	P	P	6.50962	6.05335	P	P	2.3355	Cd40	Rattus norvegicus CD40 molecule, TNF receptor superfamily member 5 (Cd40), mRNA [NM_134360]	ATGGAGGAAAAGCTTTGGCGTCAGGGGTCCGCAGTAATATCTACAGAGTGCAGCAATGCA	chr3	156107231	156107290	+	FALSE	rn|3q42	ENSRNOT00000055148	171369	NM_134360	CD40 molecule, TNF receptor superfamily member 5	GO:0005515|GO:0035631|GO:0005886|GO:0030890|GO:0032735|GO:0005615|GO:0003823|GO:0032855|GO:0043231|GO:0051607|GO:0005737|GO:0051092|GO:0006954|GO:0090037|GO:0043406|GO:0045944|GO:0043089|GO:0043123|GO:0031625|GO:0070062|GO:0009986|GO:0006874|GO:0042511|GO:0005576|GO:0051023|GO:0042113|GO:0002768|GO:0071222|GO:0016020|GO:0050776|GO:0001934|GO:0016021|GO:0071260|GO:0019899|GO:2000353|GO:0048304|GO:…	NM_134360	TC579275
A_42_P667763	4.19456	4.98397	P	P	1.74908	1.69784	A	A	7.56275	Fut2	Rattus norvegicus fucosyltransferase 2 (secretor status included) (Fut2), mRNA [NM_031635]	CCTCTCACAATTAAAAAATACAACCTATGCAGCTACCATTATGAAAACAGCCAGGGTGAT	chr1	96119035	96119094	-	FALSE	rn|1q22	ENSRNOT00000028519	58924	NM_031635	fucosyltransferase 2 (secretor status included)	GO:0032580|GO:0008417|GO:0008107|GO:0006486|GO:0016021|GO:0070062	NM_031635	TC574770
A_42_P676304	9.28933	10.7017	P	P	8.08697	8.24135	P	P	3.98783	Ifitm1	Rattus norvegicus interferon induced transmembrane protein 1 (Ifitm1), mRNA [NM_001106314]	TTGCAGCACCTCACGGTAGATAACAGATTCTGGGGCCTTCCAGTCTGCCCCAAACTCTAG	chr1	201155335	201155394	+	FALSE	rn|1q41	ENSRNOT00000005645	293618	NM_001106314	interferon induced transmembrane protein 1	GO:0030336|GO:0008285|GO:0001756|GO:0035456|GO:0035455|GO:0005575|GO:0009615|GO:0009952|GO:0045669|GO:0007507|GO:0009607|GO:0003674|GO:0051607|GO:0046597|GO:0016021|GO:0034341|GO:0045071	NM_001106314	TC589331
A_42_P679371	10.1051	11.8264	P	P	8.07217	8.32787	P	P	8.01593	Coro1a	Rattus norvegicus coronin, actin binding protein 1A (Coro1a), mRNA [NM_130411]	ACACCGTGTCACGGCTGGAGGAGGATGTGAGGAATCTCAACGCCATAGTGCAAAAGCTTC	chr1	185852895	185852954	-	FALSE	rn|1q36	ENSRNOT00000026496	155151	NM_130411	coronin, actin binding protein 1A	GO:0006909|GO:0008092|GO:0030036|GO:0005886|GO:0005884|GO:0008360|GO:0005634|GO:0015629|GO:0042803|GO:0042802|GO:0003674|GO:0005737|GO:0051015|GO:0048873|GO:0030833|GO:0005911|GO:0042102|GO:0030670|GO:0071353|GO:0007015|GO:0006816|GO:0043029|GO:0034097|GO:0031252|GO:0070062|GO:0001772|GO:0030335|GO:0030595|GO:0031589|GO:0001891|GO:0005575|GO:0001845|GO:0008022|GO:0030027|GO:0050918|GO:0045335|GO:…	NM_130411	TC577907
A_42_P680186	6.01995	6.08001	P	P	7.48643	7.07872	P	P	0.421429	Tmem164	Rattus norvegicus transmembrane protein 164 (Tmem164), mRNA [NM_001109014]	CTGAGCAAGAATCTGCTCTTAGTAGCCCTGTGCCTGATCTTCGGGGTGGAGGTGGGCTTT	chrX	35874871	35874930	-	FALSE	rn|Xq14	ENSRNOT00000068431	367763	NM_001109014	transmembrane protein 164	NA	NM_001109014	TC625417
A_42_P682589	9.65016	8.94027	P	P	11.3047	9.26233	P	P	0.41185	Nr4a1	Rattus norvegicus nuclear receptor subfamily 4, group A, member 1 (Nr4a1), mRNA [NM_024388]	TCCTTCCATGTGTACATAGCTGTCACTCAAGAAGGTGATTGACAGATTCTGATTTATATT	chr7	140020442	140020501	+	FALSE	rn|7q36	ENSRNOT00000010171	79240	NM_024388	nuclear receptor subfamily 4, group A, member 1	GO:0005667|GO:0035924|GO:0043065|GO:0035767|GO:0046982|GO:0006366|GO:0071310|GO:0002042|GO:0003707|GO:0006915|GO:0005634|GO:0035914|GO:0003677|GO:0044344|GO:0042803|GO:0043565|GO:0001077|GO:0005737|GO:0001938|GO:0045944|GO:0008270|GO:0004879|GO:0045893|GO:0043154	NM_024388	TC575443
A_42_P685974	4.91978	5.15843	P	P	3.95976	3.98699	A	P	2.10029	Phactr1	Rattus norvegicus phosphatase and actin regulator 1 (Phactr1), mRNA [NM_214457]	TGGAAGTCCACGAGTTAAGTAGACACTTAACCAGGTTTCATCGACCTTAACAGTGGGATT	chr17	27393355	27394580	-	FALSE	rn|17p12	NA	306844	NM_214457	phosphatase and actin regulator 1	GO:0042325|GO:0030054|GO:0031532|GO:0048870|GO:0004864|GO:0043149|GO:0045202|GO:0031032|GO:0008157|GO:0005634|GO:0003779|GO:0005829	NM_214457	TC584426
A_42_P690223	8.89921	9.52904	P	P	8.17212	8.08389	P	P	2.17279	Chd7	chromodomain helicase DNA binding protein 7 [Source:MGI Symbol;Acc:MGI:2444748] [ENSRNOT00000008901]	CCCTTTCTAGAGAAGCCAGTGCCGGATATGACTCAGGTCAGCGGACAGAACGCTCAGCTA	chr5	22627543	22627602	+	FALSE	rn|5q13	ENSRNOT00000008901	312974	XM_006237848	chromodomain helicase DNA binding protein 7	GO:0060123|GO:0060429|GO:0021553|GO:0060041|GO:0007605|GO:0008015|GO:0048844|GO:0005634|GO:0048752|GO:0007512|GO:0050767|GO:0021772|GO:0042048|GO:0007628|GO:0060021|GO:0043010|GO:0007626|GO:0048806|GO:0040018|GO:0042471|GO:0042472|GO:0001568|GO:0021545|GO:0005730|GO:0004386|GO:0007417|GO:0005524|GO:0003677|GO:0001701|GO:0003007|GO:0001501|GO:0050890|GO:0030217|GO:0003682|GO:0060324|GO:0035116|GO:…	XM_006237848	TC627210
A_42_P693191	2.80223	3.17669	A	A	4.42922	3.79255	P	P	0.452458	Spata19	Rattus norvegicus spermatogenesis associated 19 (Spata19), mRNA [NM_134384]	GAGCATAAAGGAGAAGATATCCATTAACGACCCTTGCACCCAGGGACATGACATACATGT	chr8	27022995	27023054	+	FALSE	rn|8q13	NA	171403	NM_134384	spermatogenesis associated 19	GO:0007275|GO:0005741|GO:0007283|GO:0030154	NM_134384	TC585074
A_42_P695042	9.41155	9.46083	P	P	8.61553	8.12092	P	P	2.06635	Csf1	Rattus norvegicus colony stimulating factor 1 (macrophage) (Csf1), mRNA [NM_023981]	CATACATTATTAAAGACAGAAGAGCAAATCCAACCCATTGCAAGAGGCTCTTTGTGGGTG	chr2	203292994	203293053	-	FALSE	rn|2q34	ENSRNOT00000025222	78965	NM_023981	colony stimulating factor 1 (macrophage)	GO:0048471|GO:0008284|GO:0005886|GO:0008283|GO:0005157|GO:0046579|GO:0005615|GO:0042803|GO:0048873|GO:0006954|GO:0030278|GO:0045657|GO:0045860|GO:0042476|GO:0030225|GO:0002158|GO:0040018|GO:0030335|GO:0010744|GO:0030316|GO:0045672|GO:0060763|GO:0045651|GO:0005125|GO:0043235|GO:0010628|GO:0003006|GO:0032270|GO:0032946|GO:0001503|GO:0045087|GO:0016021|GO:0060611|GO:0008083|GO:0042488|GO:0060444|GO:…	NM_023981	NP070988
A_42_P695401	8.58954	8.44689	P	P	5.85362	7.5147	P	P	3.05019	Ccl2	Rattus norvegicus chemokine (C-C motif) ligand 2 (Ccl2), mRNA [NM_031530]	TTTATTTCTCTGTGAATCCTGGTTCAACACTTTCAATGTATGAGAGATGAATGGGTAAAC	chr10	70257919	70257978	+	FALSE	rn|10q26	ENSRNOT00000009448	24770	NM_031530	chemokine (C-C motif) ligand 2	GO:0009408|GO:0035684|GO:0008360|GO:0019221|GO:0045202|GO:0005615|GO:0043524|GO:0000165|GO:0044299|GO:0031727|GO:0043025|GO:0032496|GO:0007179|GO:0010332|GO:0031663|GO:0046677|GO:0005791|GO:0008009|GO:0032869|GO:0022409|GO:0036006|GO:0002523|GO:0060135|GO:0007568|GO:0030593|GO:0033552|GO:0060137|GO:0051384|GO:0045785|GO:0032967|GO:0050870|GO:0050806|GO:0048245|GO:0043491|GO:0010759|GO:0032570|GO:…	NM_031530	TC582519
A_42_P700209	6.41995	5.90277	P	P	7.84194	7.03903	P	P	0.402979	Slc7a3	Rattus norvegicus solute carrier family 7 (cationic amino acid transporter, y+ system), member 3 (Slc7a3), mRNA [NM_017217]	ATGAAGTAGAGCTCTGTATTTCTTGCGAAATGATGGCTAATTCTTTGCTGTTACTTTGTT	chrX	89159688	89159747	-	FALSE	rn|Xq31	ENSRNOT00000005580	29485	NM_017217	solute carrier family 7 (cationic amino acid transporter, y+ system), member 3	GO:0015326|GO:0032006|GO:0015822|GO:0005886|GO:0015181|GO:0016021|GO:0000064|GO:0015809|GO:0015819|GO:0015189	NM_017217	TC576272
A_42_P702258	5.49947	7.45385	P	P	3.04914	1.82195	A	A	18.6712	Padi4	Rattus norvegicus peptidyl arginine deiminase, type IV (Padi4), mRNA [NM_017227]	AAATGGTCCTTGCATAGCAAACTCAGTCCTGCTTAGAGATGCTGCAATAAAGATGTGGTT	chr5	159580733	159580792	-	FALSE	rn|5q36	ENSRNOT00000009081	29512	NM_017227	peptidyl arginine deiminase, type IV	GO:0006355|GO:0005509|GO:0006334|GO:0016990|GO:0005634|GO:0004668|GO:0006351|GO:0018101|GO:0005737|GO:0019827|GO:0045087|GO:0006338|GO:0016568	NM_017227	TC575902
A_42_P708068	3.26018	3.40465	A	A	4.75498	4.87032	P	P	0.358593	Egr4	Rattus norvegicus early growth response 4 (Egr4), mRNA [NM_019137]	CAGACGCTACTCTCAAGCATTTGACAAAACTGTTTATTTTTGCAATTAAAATTATTGTGC	chr4	119765289	119765348	-	FALSE	rn|4q34	ENSRNOT00000021097	25129	NM_019137	early growth response 4	GO:0043066|GO:0005737|GO:0071371|GO:0003700|GO:0000977|GO:0071363|GO:0045944|GO:0005634|GO:0071320|GO:0003676|GO:0046872|GO:0006351	NM_019137	TC576348
A_42_P712801	7.3039	8.1958	P	P	6.27506	6.04605	P	P	3.14401	Entpd3	Rattus norvegicus ectonucleoside triphosphate diphosphohydrolase 3 (Entpd3), mRNA [NM_178106]	GGAAAGAAAAGGCAGTCTTGGGAATGTTTGCTTCCAAAGTGGGATGGGAAAGGTCTTCAA	chr8	125573793	125573852	+	FALSE	rn|8q32	ENSRNOT00000025663	316077	NM_178106	ectonucleoside triphosphate diphosphohydrolase 3	GO:0017111|GO:0017110|GO:0005886|GO:0008253|GO:0009143|GO:0009134	NM_178106	TC574690
A_42_P714311	6.09868	6.97598	P	P	3.85266	5.09834	A	P	3.99182	Ccl3	Rattus norvegicus chemokine (C-C motif) ligand 3 (Ccl3), mRNA [NM_013025]	GTGTTTGGTGACAATTATTCTAGGTAGACGTGATGACAAAGTCATGAACTGACAAATGTA	chr10	71744611	71744670	-	FALSE	rn|10q26	ENSRNOT00000015139	25542	NM_013025	chemokine (C-C motif) ligand 3	GO:0019722|GO:0051928|GO:0008360|GO:0006887|GO:0005615|GO:0042802|GO:0005622|GO:0031726|GO:0043525|GO:0006935|GO:0000165|GO:0016301|GO:0071356|GO:0007610|GO:0070374|GO:0031663|GO:0008009|GO:0030335|GO:0032760|GO:0030595|GO:0023052|GO:0030593|GO:0071621|GO:0009636|GO:0014808|GO:0030502|GO:0043085|GO:0042056|GO:0043308|GO:0001649|GO:0043922|GO:0016004|GO:0071346|GO:0071347|GO:0048245|GO:0043491|GO:…	NM_013025	TC581196
A_42_P715836	7.24752	7.29831	P	P	6.57942	5.63709	P	P	2.12766	Shank3	Rattus norvegicus SH3 and multiple ankyrin repeat domains 3 (Shank3), mRNA [NM_021676]	GGTCACTGTAACAGACTGCCACATACACAGTCTCACATTTACCTGTGGGTTTTTGGTTCT	chr7	127877604	127877663	+	FALSE	rn|7q34	NA	59312	NM_021676	SH3 and multiple ankyrin repeat domains 3	GO:0005515|GO:0030054|GO:0045202|GO:0043621|GO:0051259|GO:0042802|GO:0005622|GO:0030160|GO:0000165|GO:0045211|GO:0050885|GO:0030534|GO:0007613|GO:0007612|GO:0060997|GO:0061001|GO:0060999|GO:2000969|GO:0035641|GO:2000821|GO:2000463|GO:0051968|GO:0014069|GO:0007416|GO:0071625|GO:2000822|GO:0045794|GO:0035176|GO:0051835|GO:0008270|GO:0042297|GO:0048170|GO:0043005|GO:0017124|GO:0060170|GO:0005886|GO:…	NM_021676	TC573633
A_42_P716999	7.98014	8.5787	P	P	6.42621	7.27589	P	P	2.63449	Cadm1	Rattus norvegicus cell adhesion molecule 1 (Cadm1), mRNA [NM_001012201]	CAGAACAACTCCGAAGAAAAGAAAGAGTACTTCATCTAGATCAGCCTTTTTGTTCCAATG	chr8	51108741	51108800	+	FALSE	rn|8q23	NA	363058	NM_001012201	cell adhesion molecule 1	GO:0030424|GO:0043005|GO:0008037|GO:0005886|GO:0045202|GO:0050715|GO:0030425|GO:0042803|GO:0016323|GO:0051606|GO:0016338|GO:0005911|GO:0042271|GO:0007155|GO:0050839|GO:0007156|GO:0007157|GO:0005102|GO:0008022|GO:0030165|GO:0007416|GO:0009826|GO:0008021|GO:0001889|GO:0060348|GO:0007420|GO:0001913|GO:0045954|GO:0050798|GO:0016021	NM_001012201	TC616921
A_42_P721973	3.52005	5.02866	P	P	2.75568	1.71555	A	A	4.39473	LOC100911740	PREDICTED: Rattus norvegicus uncharacterized LOC100911740 (LOC100911740), transcript variant X1, ncRNA [XR_146436]	TCCTCTTTGTTTTGTTCGTTGACTTAATGTCCATTATGTACGTTGTCATAACGTCGTAAA	chr20	19131576	19131635	-	FALSE	rn|20p11	NA	100911740	XR_146436	uncharacterized LOC100911740	NA	XR_146436	TC609455
A_42_P722644	5.11366	5.37075	P	P	4.36475	3.81576	P	A	2.19118	Prpf40b	Rattus norvegicus PRP40 pre-mRNA processing factor 40 homolog B (S. cerevisiae) (Prpf40b), mRNA [NM_001134583]	CCAAGAAACCAAAAAAGAAAACTAAGAAAAGAAGACACAAGTCGACCAGTCCGGACAGTG	chr7	138063461	138063614	+	FALSE	rn|7q36	ENSRNOT00000067294	363000	NM_001134583	PRP40 pre-mRNA processing factor 40 homolog B (S. cerevisiae)	NA	NM_001134583	TC588026
A_42_P726363	4.11561	2.48484	P	A	5.29692	5.64591	P	P	0.256564	Smcp	Rattus norvegicus sperm mitochondria-associated cysteine-rich protein (Smcp), mRNA [NM_031536]	AAGACCACTCAACCATAAGCTACCATTTCGACCTAACCATAGGCTACTATTGCAACTGGA	chr2	185570244	185570303	-	FALSE	rn|2q34	ENSRNOT00000012371	24899	NM_031536	sperm mitochondria-associated cysteine-rich protein	GO:0005739|GO:0003674|GO:0005737|GO:0031966|GO:0007341|GO:0030317|GO:0007339	NM_031536	TC580513
A_42_P728204	4.21105	5.19463	P	P	3.90934	2.64721	A	A	2.59005	Gimap1	Rattus norvegicus GTPase, IMAP family member 1 (Gimap1), mRNA [NM_001034849]	AGTGAAAAGGATGTTTGGGAAGCAGGTGATGGCGCGCACTGTCGTGGTGTTCACGCGCAA	chr4	76832841	76832900	+	FALSE	rn|4q24	ENSRNOT00000059157	312312	NM_001034849	GTPase, IMAP family member 1	GO:0030217|GO:0005783|GO:0030183|GO:0005525	NM_001034849	TC583996
A_42_P729340	9.29206	9.64144	P	P	7.35314	8.00284	P	P	3.39413	Oas1a	Rattus norvegicus 2'-5' oligoadenylate synthetase 1A (Oas1a), mRNA [NM_138913]	AGATTCAGAAGGGGCGGAAAGAACTCAAGCTTGACTTCCATCTGACCGTCCACCTGTTGG	chr12	36816612	36816671	+	FALSE	rn|12q16	ENSRNOT00000057259	192281	NM_138913	2'-5' oligoadenylate synthetase 1A	GO:0003725|GO:0035457|GO:0005783|GO:0001730|GO:0016779|GO:0005634|GO:0042593|GO:0009615|GO:0051259|GO:0005524|GO:0046872|GO:0005739|GO:0051607|GO:0005737|GO:0006955|GO:0045087|GO:0008152|GO:0006006|GO:0008270|GO:0060700|GO:0045071|GO:0006164	NM_138913	TC578666
A_42_P734688	7.56574	8.43673	P	P	6.68446	7.05893	P	P	2.26919	Tec	Rattus norvegicus tec protein tyrosine kinase (Tec), mRNA [NM_053432]	AGGAACCCACCTCGACAAGTAGTAATCCTTTGTTTTGAAAACATCTCTTTCCAAACCTGT	chr14	37865040	37865099	+	FALSE	rn|14p11	ENSRNOT00000003125	84492	NM_053432	tec protein tyrosine kinase	GO:0050853|GO:0035556|GO:0005737|GO:0007229|GO:0005911|GO:0010543|GO:0018108|GO:0004713|GO:0042246|GO:0005856|GO:0005524|GO:0004715	NM_053432	TC582282
A_42_P735417	6.50962	7.23634	P	P	4.9483	5.42275	P	P	3.27914	Fcgr2b	Rattus norvegicus Fc fragment of IgG, low affinity IIb, receptor (CD32) (Fcgr2b), mRNA [NM_175756]	TAGGATGCATAATCTCAGCGAGGATCAACTAGACGTGTACCAACCTGTCAAAAGTGATGC	chr13	86809091	86809150	-	FALSE	rn|13q24	ENSRNOT00000058497	289211	NM_175756	Fc fragment of IgG, low affinity IIb, receptor (CD32)	GO:0045576|GO:0016064|GO:0001811|GO:0002862|GO:0005886|GO:0032693|GO:0002865|GO:0030889|GO:0006952|GO:0006911|GO:0050765|GO:0019886|GO:0009617|GO:0050766|GO:0006955|GO:0050777|GO:0019864|GO:0002638|GO:0016021|GO:0071219|GO:0002924|GO:0007166|GO:0009897	NM_175756	TC620652
A_42_P736315	7.88521	8.15706	P	P	6.22493	6.49651	P	P	3.1611	Rtp4	Rattus norvegicus receptor (chemosensory) transporter protein 4 (Rtp4), mRNA [NM_001108321]	ATCCCGTGGTGATCAATAAAATGGATGTCATTTCAACGTGACAGTGAATTCATGTGGGAT	chr11	79434408	79434467	-	FALSE	rn|11q23	ENSRNOT00000043660	360733	NM_001108321	receptor (chemosensory) transporter protein 4	GO:0005737|GO:0006612|GO:0001580	NM_001108321	TC600242
A_42_P738549	8.96609	10.5767	P	P	7.53957	8.50873	P	P	3.68412	Napsa	Rattus norvegicus napsin A aspartic peptidase (Napsa), mRNA [NM_031670]	TCGGGGACGTCTTTTTGGGGTCCTATGTGGCCGTCTTTGACCGAGGGGACAAAAACATCG	chr1	95062553	95062612	+	FALSE	rn|1q22	ENSRNOT00000026992	60575	NM_031670	napsin A aspartic peptidase	GO:0004175|GO:0097208|GO:0033619|GO:0043129|GO:0008233|GO:0004190|GO:0005764|GO:0005615|GO:0070062	NM_031670	TC622636
A_42_P749449	7.87881	9.2313	P	P	6.07349	6.62711	P	P	5.03281	Nckap1l	Rattus norvegicus NCK associated protein 1 like (Nckap1l), mRNA [NM_001108119]	CCTTCTTGACCCTGGACATGCTGGAGTCCTGTTTCCCTTACGTTCTACTACGCAATGCCT	chr7	142395666	142395725	+	FALSE	rn|7q36	ENSRNOT00000065753	315348	NM_001108119	NCK associated protein 1 like	GO:0050853|GO:0031209|GO:0001782|GO:0030890|GO:0032715|GO:0045579|GO:0043378|GO:0030011|GO:0032403|GO:0032855|GO:0060100|GO:0005829|GO:0070358|GO:0030838|GO:0006935|GO:0048821|GO:0045860|GO:0042102|GO:0002262|GO:0043029|GO:0030675|GO:0070062|GO:0035509|GO:0043066|GO:0042493|GO:0045588|GO:0030593|GO:0033630|GO:0030295|GO:0032700|GO:0006461|GO:0045648|GO:0030866|GO:0043372|GO:0090023|GO:0045621|GO:…	NM_001108119	TC587486
A_42_P749550	7.63841	8.99834	P	P	6.19301	6.54638	P	P	4.26493	Tmem229b	Rattus norvegicus transmembrane protein 229B (Tmem229b), mRNA [NM_001109359]	TTTGTAACAGGGCCTATGAATTGGTTAGGACTGTCTTCCAGCTGGACAGCTCTTGAGAAA	chr6	101599860	101599919	-	FALSE	rn|6q24	ENSRNOT00000014132	503035	NM_001109359	transmembrane protein 229B	NA	NM_001109359	TC588514
A_42_P751720	5.66544	4.90817	P	P	3.13897	3.69065	A	A	3.719	Krt79	PREDICTED: Rattus norvegicus keratin 79 (Krt79), mRNA [XM_003750410]	AGAGCAGGATGTCTGGAGATTGTCCCAGTGCAATCAGCATCTCGGTGACCGGCAACTCTA	chr7	140633407	140634133	-	FALSE	rn|7q36	ENSRNOT00000066627	683720	XM_003750410	keratin 79	GO:0005198|GO:0045095|GO:0070062	XM_003750410	TC606172
A_42_P759993	8.86224	10.1973	P	P	6.85441	7.25948	P	P	6.09613	Mefv	Rattus norvegicus Mediterranean fever (Mefv), mRNA [NM_031634]	TCTAACTGGATGGATTCGGGTTACTCTGACTGGGGTCCAGCCGTCAAAAAGAAAAAACAA	chr10	12069231	12069290	+	FALSE	rn|10q12	ENSRNOT00000011073	58923	NM_031634	Mediterranean fever	GO:2001056|GO:0005875|GO:0032691|GO:0005874|GO:0071641|GO:0003779|GO:0005634|GO:0034021|GO:0005575|GO:0001726|GO:0030027|GO:0005622|GO:0003674|GO:0008150|GO:0005737|GO:0006954|GO:0032695|GO:0050728|GO:0045087|GO:0032496|GO:0008270	NM_031634	TC574547
A_42_P762150	5.47745	6.88745	P	P	3.14195	3.21274	A	A	9.00348	AGENCOURT_28540278 NIH_MGC_249 Rattus norvegicus cDNA clone IMAGE:7375622 5', mRNA sequence [CO571131]	TCAGCATTGGCAAATACACTTCAGATACTTCTGAGTTCAAGTGAAGGGACAGAGTTCACA	chr14	92659126	92659185	+	FALSE	rn|14q21	NA	NA	CO571131	NA	NA	NA	TC588008	NA
A_42_P763522	7.92741	7.57334	P	P	7.04829	5.82195	P	P	2.29664	Cyyr1	Rattus norvegicus cysteine/tyrosine-rich 1 (Cyyr1), mRNA [NM_001013980]	GAACTGTCCACACTATCTCTCTTTGAGTTGGTTATGACTCGCCTGAAGGCATAGCACAAA	chr11	25037019	25037078	-	FALSE	rn|11q11	NA	304138	NM_001013980	cysteine/tyrosine-rich 1	GO:0008150|GO:0003674|GO:0016021|GO:0005575	NM_001013980	TC584588
A_42_P768024	8.99314	10.5992	P	P	6.30631	6.91744	P	P	10.303	Spn	Rattus norvegicus sialophorin (Spn), mRNA [NM_001271086]	TTGCATTTGTGATAGCAGCTACATCCTGAATGTTTAGTACGGTCCTCCTAAAGGGGAATT	chr1	186388434	186388493	-	FALSE	rn|1q36	NA	24796	NM_001271086	sialophorin	GO:0050688|GO:0031295|GO:0005615|GO:0032154|GO:0042130|GO:0001562|GO:0042102|GO:0042742|GO:0070062|GO:0009986|GO:0050868|GO:0019904|GO:0042535|GO:0071594|GO:0001808|GO:0002544|GO:0097190|GO:0005604|GO:0005902|GO:0007162|GO:0016020|GO:0005887|GO:0042117|GO:0050776|GO:0001934|GO:0045060|GO:0001931|GO:0016021|GO:0009897|GO:0007166	NM_001271086	TC610042
A_42_P772136	3.97722	5.29074	P	P	1.86043	3.17237	A	A	4.34068	Fam60a	Rattus norvegicus family with sequence similarity 60, member A (Fam60a), transcript variant 1, mRNA [NM_001134711]	ACAGTTTTACATCGTGTATTTCTTCCTTTTAGAAAAAACCTACCTAGTACAAGGTACCAC	NA	NA	NA	NA	FALSE	NA	ENSRNOT00000075027	686611	NM_001134711	family with sequence similarity 60, member A	GO:0030336|GO:0016580	NM_001134711	TC647812
A_42_P773606	5.88717	7.05037	P	P	4.80907	5.19177	P	P	2.96881	Ppm1n	Rattus norvegicus protein phosphatase, Mg2+/Mn2+ dependent, 1N (Ppm1n), mRNA [NM_001106231]	TCCTTTTAACCTGTGCTACAAGGAGGTAGTGATAGACATGATGATGGAATTTTATTTAAT	chr1	78641191	78641250	-	FALSE	rn|1q21	NA	292690	NM_001106231	protein phosphatase, Mg2+/Mn2+ dependent, 1N	GO:0030145|GO:0000287|GO:0004721	NM_001106231	TC589761
A_42_P773636	8.31196	9.39362	P	P	7.1189	7.55474	P	P	3.02861	Tnfsf13	Rattus norvegicus tumor necrosis factor (ligand) superfamily, member 13 (Tnfsf13), mRNA [NM_001009623]	CCCTGCTTCAATGTACAAGAAGCCCGATTTTCACTATCTCACTATTGCGTCCAAATTCTT	chr10	56500182	56500241	-	FALSE	rn|10q24	ENSRNOT00000056903	287437	NM_001009623	tumor necrosis factor (ligand) superfamily, member 13	GO:0005164|GO:0008284|GO:0016064|GO:0002426|GO:0048298|GO:0005575|GO:0005125|GO:0005615|GO:0003674|GO:0008150|GO:0050776|GO:0002636|GO:0009897|GO:0070062	NM_001009623	TC577741
A_42_P773816	7.94669	8.62423	P	P	6.71267	7.02755	P	P	2.72487	Cd1d1	Rattus norvegicus CD1d1 molecule (Cd1d1), mRNA [NM_017079]	TGTCATAATGGCCACTTTAGGGCACAGTCTCCATTGAAAATGTGCATTAATGACTGAAAG	chr2	179011202	179011261	-	FALSE	rn|2q34	ENSRNOT00000022150	25109	NM_017079	CD1d1 molecule	GO:0005886|GO:0043032|GO:0045404|GO:0005765|GO:0005764|GO:0042393|GO:0006955|GO:0005737|GO:0042608|GO:0051138|GO:0019882|GO:0045078|GO:0042102|GO:0051135|GO:0050839|GO:0071723|GO:0030882|GO:0030881|GO:0009986|GO:0005770|GO:0030884|GO:0030883|GO:0045059|GO:0045086|GO:0016020|GO:0045087|GO:0001916|GO:0050776|GO:0048007|GO:0048006|GO:0016021|GO:0010008|GO:0009897|GO:0005769	NM_017079	TC577060
A_42_P777761	5.97275	6.25341	P	P	5.16441	4.36725	P	P	2.46176	2016-09-04	Rattus norvegicus septin 4 (Sept4), mRNA [NM_001011893]	TATCAGTTCCCAGATTGTGATTCTGATGAGGATGAGGACTTCAAATTACAGGACCAAGCC	chr10	75879611	75879670	+	FALSE	rn|10q26	ENSRNOT00000044226	287606	NM_001011893	septin 4	GO:0031105|GO:0097223|GO:0043065|GO:0097227|GO:0031514|GO:0007286|GO:2001244|GO:0005634|GO:0036126|GO:0042995|GO:0005525|GO:0030382|GO:0005739|GO:0007049|GO:0007420|GO:0031398|GO:0048240	NM_001011893	TC593094
A_42_P778115	3.90308	2.66125	P	A	4.57215	5.45646	P	P	0.314434	Phlda2	Rattus norvegicus pleckstrin homology-like domain, family A, member 2 (Phlda2), transcript variant 2, mRNA [NM_001170480]	CCAAGGAGCTGTACTTCCATTCCATCCTCAAGGTGGACTGCGTGGAGCACACCTCCAAGT	chr1	203878806	203878865	-	FALSE	rn|1q41	ENSRNOT00000027972	293637	NM_001170480	pleckstrin homology-like domain, family A, member 2	GO:0045995|GO:0030334|GO:0010468|GO:0009887|GO:0001890|GO:0070873	NM_001170480	TC603128
A_42_P780932	5.57359	6.80579	P	P	3.35313	3.92276	A	A	6.28343	Fcn1	Rattus norvegicus ficolin (collagen/fibrinogen domain containing) 1 (Fcn1), mRNA [NM_031348]	CAGCTCATTCCAGGTATCTGGAGAACAGGAGAAATACAAGCTGACCTTGGGGCAGTTTCT	chr3	3798481	3798540	-	FALSE	rn|3p13	ENSRNOT00000023022	83517	NM_031348	ficolin (collagen/fibrinogen domain containing) 1	GO:0005581|GO:0045087|GO:0072562|GO:0005576|GO:0046872|GO:0001867	NM_031348	TC579228
A_42_P781116	3.55559	2.67433	P	A	4.17845	4.66093	P	P	0.417967	Paqr5	Rattus norvegicus progestin and adipoQ receptor family member V (Paqr5), mRNA [NM_001014092]	GCCTCAGCAACATTATTTATTTCTCAGCTGCTCTGTATCGGATCCCTGAGCCTGAATTAC	chr8	66086475	66086534	-	FALSE	rn|8q24	ENSRNOT00000018988	315741	NM_001014092	progestin and adipoQ receptor family member V	GO:0004872|GO:0016021	NM_001014092	TC574180
A_42_P781919	11.8307	11.6124	P	P	10.146	9.54902	P	P	3.59877	C1qb	Rattus norvegicus complement component 1, q subcomponent, B chain (C1qb), mRNA [NM_019262]	TTTGACTGCCCAAAGCCCTGACCAGAGCCCTGTAGATGTTACAGAATGGGTAAATAAACT	chr5	155647536	155647595	-	FALSE	rn|5q36	ENSRNOT00000017060	29687	NM_019262	complement component 1, q subcomponent, B chain	GO:0005581|GO:0048839|GO:0010033|GO:0007568|GO:0072562|GO:0005576|GO:0051384|GO:0005602|GO:0042803|GO:0003674|GO:0006955|GO:0007420|GO:0045087|GO:0006958	NM_019262	TC579714
A_42_P782235	7.40017	8.68909	P	P	3.15767	4.09254	A	P	22.3854	Rnase2	Rattus norvegicus ribonuclease, RNase A family, 2 (liver, eosinophil-derived neurotoxin) (Rnase2), mRNA [NM_001007015]	CCTGTAAAGACGGGAGAAGTACAAATTGTCATAACAGTTCCTCTCAGGTATCTGTAACTT	chr15	27210156	27210215	-	FALSE	rn|15p14	ENSRNOT00000050820	474169	NM_001007015	ribonuclease, RNase A family, 2 (liver, eosinophil-derived neurotoxin)	GO:0016892|GO:0003676	NM_001007015	TC586162
A_42_P789902	4.1217	6.89298	P	P	3.73975	3.19715	A	A	6.04764	Epb42	Rattus norvegicus erythrocyte membrane protein band 4.2 (Epb42), mRNA [NM_001108590]	AACTCCAAACAACCTTCAGACTTCTAAAGCTAGACATGCTCCAGAGGGAAACTCTACCTA	chr3	107806571	107806630	-	FALSE	rn|3q35	ENSRNOT00000015556	362202	NM_001108590	erythrocyte membrane protein band 4.2	GO:0008150|GO:0003674|GO:0000902|GO:0020027|GO:0018149|GO:0016020|GO:0003810|GO:0050801|GO:0030863|GO:0005575|GO:0048536|GO:0055072	NM_001108590	TC622421
A_42_P797381	6.35884	7.37151	P	P	5.74205	5.84638	P	P	2.23009	Tap2	Rattus norvegicus transporter 2, ATP-binding cassette, sub-family B (MDR/TAP) (Tap2), mRNA [NM_032056]	TGCTCACCGGCTGCACACGGTTCAGAATGCTGACCAAGTTCTGGTGCTCAAGCAGGGGCA	chr20	4770747	4770806	-	FALSE	rn|20p12	ENSRNOT00000074261	24812	NM_032056	transporter 2, ATP-binding cassette, sub-family B (MDR/TAP)	GO:0005215|GO:0042824|GO:0042825|GO:0042288|GO:0005886|GO:0005743|GO:0002237|GO:0042626|GO:0030176|GO:0015031|GO:0002591|GO:0042803|GO:0043231|GO:0046968|GO:0046967|GO:0015833|GO:0000166|GO:0019885|GO:0042605|GO:0002489|GO:0015197|GO:0015421|GO:0042270|GO:0002481|GO:0019060|GO:0046982|GO:0035672|GO:0046980|GO:0002485|GO:0055085|GO:0005524|GO:0006461|GO:0043531|GO:0001916|GO:0015433|GO:0016021|GO:…	NM_032056	TC575577
A_42_P800988	8.48821	9.12424	P	P	7.37131	8.19276	P	P	2.00175	Ptafr	Rattus norvegicus platelet-activating factor receptor (Ptafr), mRNA [NM_053321]	CTCATTGAAATGGTTGTCTAGTGCTTTCAATCAAATAACATCCTCTGCCTCTGTGTTAAT	chr5	152565790	152565849	-	FALSE	rn|5q36	ENSRNOT00000017687	58949	NM_053321	platelet-activating factor receptor	GO:0005886|GO:0048015|GO:0001875|GO:0005634|GO:0001816|GO:0001530|GO:0002221|GO:0032959|GO:0004992|GO:0005543|GO:0006954|GO:0006935|GO:0007186|GO:0016020|GO:0032496|GO:0016021|GO:0031663	NM_053321	TC574442
A_42_P801679	7.73064	9.4357	P	P	5.00831	5.54942	P	P	11.4522	Ctse	Rattus norvegicus cathepsin E (Ctse), mRNA [NM_012938]	ATGCCTCTAGATTTGTAAGCAAATTCTAAGTACCATGCCGTTCTATCTAATGTCTAATAG	chr13	44605050	44605109	+	FALSE	rn|13q13	ENSRNOT00000048391	25424	NM_012938	cathepsin E	GO:0019886|GO:0016540|GO:0004190|GO:0042803|GO:0005768	NM_012938	TC577041
A_42_P802550	9.28849	8.87301	P	P	8.24539	7.72993	P	P	2.12152	Pdlim1	Rattus norvegicus PDZ and LIM domain 1 (Pdlim1), mRNA [NM_017365]	CTGTGCTTAGTGTTAGTCCTGCTCAGTAAACATTGAGTTTCTCCTGTACTGACTGACCCT	chr1	245350279	245350338	-	FALSE	rn|1q53	ENSRNOT00000022000	54133	NM_017365	PDZ and LIM domain 1	GO:0005667|GO:0001666|GO:0006355|GO:0005737|GO:0003713|GO:0008270|GO:0005856	NM_017365	TC584788
A_42_P807697	12.5228	13.6755	P	P	10.7389	11.6356	P	P	3.87854	Tyrobp	Rattus norvegicus Tyro protein tyrosine kinase binding protein (Tyrobp), mRNA [NM_212525]	CAACAAACCCTCCCTGGGATCAGGACTCCCGCTGGAATAAATATCCACAGAGTGCCCTCT	chr1	85369110	85369169	+	FALSE	rn|1q21	ENSRNOT00000028284	361537	NM_212525	Tyro protein tyrosine kinase binding protein	GO:0035556|GO:0005515|GO:0009986|GO:0007229|GO:0002281|GO:2001204|GO:0005102|GO:0016021|GO:0005057|GO:0002283|GO:0042802	NM_212525	TC603785
A_42_P814235	8.11896	8.40281	P	P	6.54159	7.64269	P	P	2.10398	P2ry6	Rattus norvegicus pyrimidinergic receptor P2Y, G-protein coupled, 6 (P2ry6), mRNA [NM_057124]	AAGCTGGGAAAGCTCACATTCCCATCCATTTGCCAAGACTTTTGCACAGGAGAGAGAAAT	chr1	158381909	158381968	-	FALSE	rn|1q32	ENSRNOT00000050227	117264	NM_057124	pyrimidinergic receptor P2Y, G-protein coupled, 6	GO:0030321|GO:0016323|GO:0045029|GO:0016324|GO:0007186|GO:0045028|GO:0016021|GO:0014911	NM_057124	TC613845
A_42_P820847	8.44027	8.62719	P	P	7.70314	7.24938	P	P	2.06012	Clec14a	Rattus norvegicus C-type lectin domain family 14, member A (Clec14a), mRNA [NM_001014077]	GGATTGTTACAACTGCACAAGAGTCTTAGCAGGCAAAACTGCAGGAAATGGCTTTCTGCA	chr6	78852152	78852211	-	FALSE	rn|6q23	NA	314148	NM_001014077	C-type lectin domain family 14, member A	GO:0030246	NM_001014077	TC574599
A_42_P822588	6.13587	7.15807	P	P	4.97374	6.08946	P	P	2.14177	Alox15	Rattus norvegicus arachidonate 15-lipoxygenase (Alox15), mRNA [NM_031010]	AAGGCTGTGCTGAAGAAGTTCAGAGAGGAACTGGCTGCCTTGGATAAGGAAATTGAGATT	chr10	57186202	57186261	-	FALSE	rn|10q24	ENSRNOT00000026038	81639	NM_031010	arachidonate 15-lipoxygenase	GO:0046456|GO:0019369|GO:0006646|GO:0008284|GO:0034976|GO:0005886|GO:0030307|GO:0010811|GO:0035358|GO:0030282|GO:0035963|GO:0005829|GO:0005737|GO:0030838|GO:0042391|GO:0071277|GO:0034116|GO:0070374|GO:2001303|GO:0002820|GO:0005811|GO:0043066|GO:0019395|GO:0005506|GO:0019372|GO:0043277|GO:0005546|GO:0031234|GO:0045794|GO:0042383|GO:0004052|GO:0016020|GO:0001503|GO:0042060|GO:0047977|GO:0019870|GO:…	NM_031010	TC614479
A_42_P822726	9.12854	10.4932	P	P	6.84259	7.82981	P	P	5.84609	Myo1g	Rattus norvegicus myosin IG (Myo1g), mRNA [NM_001134843]	TCTTGACCGTACTAAAGGCTAGGATTTGTCCACCTTTATATAGAATGCCACAAAATAAAG	chr14	87275471	87275530	-	FALSE	rn|14q21	ENSRNOT00000010021	289785	NM_001134843	myosin IG	GO:0003774|GO:0005886|GO:0016459|GO:0005524|GO:0070062	NM_001134843	TC584319
A_42_P827359	3.98468	6.11626	P	P	4.39197	4.05394	P	P	2.26574	Mybl2	Rattus norvegicus myeloblastosis oncogene-like 2 (Mybl2), mRNA [NM_001106536]	GGATGAGGATGGGAAGATGATGTCATCGACCTCGCCCAAGACTCTGTCCTTGCCAACCAG	chr3	153950537	153952137	+	FALSE	rn|3q42	ENSRNOT00000010343	296344	NM_001106536	myeloblastosis oncogene-like 2	GO:0003700|GO:0031523|GO:0003682|GO:0005730|GO:0005634|GO:0090307|GO:0003677	NM_001106536	TC631674
A_42_P830311	4.75703	4.84108	P	P	3.44825	3.94778	A	P	2.11424	Mrap	Rattus norvegicus melanocortin 2 receptor accessory protein (Mrap), mRNA [NM_001135834]	GCATGCTTAACCTGCTTGCTGCCTTATATTTGCTTTGGGAGGCACAGGAAAATAAAACAT	chr11	30731199	30731258	+	FALSE	rn|11q11	ENSRNOT00000036027	288271	NM_001135834	melanocortin 2 receptor accessory protein	GO:0005886|GO:0005783|GO:0030819|GO:0005575|GO:0031780|GO:0003674|GO:0008150|GO:0070996|GO:0031783|GO:0050873|GO:0031781|GO:0034394|GO:0031782	NM_001135834	TC598291
A_42_P832728	5.17414	7.16392	P	P	3.40273	3.22636	A	A	9.00461	Cst7	Rattus norvegicus cystatin F (leukocystatin) (Cst7), mRNA [NM_001106523]	AACTGCACAAATGACATATTTTTGTTCAAGGAGTCCCATGTCAGCAAAGCCCTGGTACAG	chr3	141196552	141196611	+	FALSE	rn|3q41	ENSRNOT00000008865	296257	NM_001106523	cystatin F (leukocystatin)	GO:0004869	NM_001106523	TC589790
A_42_P840094	4.38911	5.17935	P	P	3.36225	3.45219	A	A	2.694	Slc9a2	Rattus norvegicus solute carrier family 9, subfamily A (NHE2, cation proton antiporter 2), member 2 (Slc9a2), transcript variant 2, mRNA [NM_012653]	TGGGTTTGACTTCGAATGAGGAAGCACTTTGGAGAAACCACCCACTTTTTGCACTAGTTT	chr9	39915988	39916047	+	FALSE	rn|9q21	ENSRNOT00000066000	24783	NM_012653	solute carrier family 9, subfamily A (NHE2, cation proton antiporter 2), member 2	GO:0016324|GO:0015385|GO:0008104|GO:0035725|GO:0016021|GO:0006814|GO:0006885	NM_012653	TC586586
A_42_P840729	6.37723	6.52604	P	P	4.06999	3.8048	A	A	5.6965	Rattus norvegicus TL0AEA54YJ06 mRNA sequence. [FQ225256]	GCAGTGAAGCCAGAAAGAAAATTAACTGTGATGGGGATTATTTCAGATGTATCGATATCA	chr2	113223752	113223811	+	FALSE	rn|2q24	NA	NA	FQ225256	NA	NA	NA	TC587662	NA
A_42_P841704	6.5042	7.27487	P	P	5.69961	5.72946	P	P	2.33882	Sh3tc1	Rattus norvegicus SH3 domain and tetratricopeptide repeats 1 (Sh3tc1), mRNA [NM_001107226]	ACAACTTCCTCATGGACCGAGAAATGTCCCTCTTCTTCTACCAAAAAGCAAGGACCTTTG	chr14	80683407	80683466	+	FALSE	rn|14q21	ENSRNOT00000010784	305441	NM_001107226	SH3 domain and tetratricopeptide repeats 1	NA	NM_001107226	TC620099
A_43_P10020	12.7669	14.0852	P	P	10.2133	11.4318	P	P	6.165	Lyz2	Rattus norvegicus lysozyme 2 (Lyz2), mRNA [NM_012771]	ATTCGAGCATGGGTGGCATGGCAAAGACACTGTAAAAACCGAGATCTATCCGGGTATATT	chr7	56608440	56609236	-	FALSE	rn|7q22	ENSRNOT00000007747	25211	NM_012771	lysozyme 2	GO:0005795|GO:0048237|GO:0050830|GO:0003796|GO:0005576|GO:0050829|GO:0005902|GO:0000137|GO:0005737|GO:0016798|GO:0016998|GO:0019835|GO:0005788|GO:0030141|GO:0030140	NM_012771	TC579403
A_43_P10021	2.89592	2.87382	A	A	4.20269	4.40781	P	P	0.372682	SARCO_MOUSE (Q9CQD6) Sarcolipin, complete [TC628765]	CCTTCGGAAGAAATGTAGGAGGACGTCTTTGCCAGTCCCTTGAGTTCCATGTGAATAAAA	chr8	57318959	57319018	+	FALSE	rn|8q24	NA	NA	AW918768	NA	NA	NA	TC628765	NA
A_43_P10069	9.12391	9.48505	P	P	8.0158	8.03632	P	P	2.44469	Stk17b	PREDICTED: Rattus norvegicus serine/threonine kinase 17b (Stk17b), transcript variant X2, mRNA [XM_006244909]	TCCTTGGGACATTGCTCATTGTAAACAGTAGCTAGTGGTTTCACAATAAAAAACAGTCTT	chr9	52566284	52566343	-	FALSE	rn|9q31	NA	170904	XM_006244909	serine/threonine kinase 17b	GO:0005515|GO:0005793|GO:0005886|GO:0006915|GO:0005634|GO:0012501|GO:0015629|GO:0005524|GO:2000271|GO:0035556|GO:0004672|GO:0046777|GO:0004674|GO:0006468	XM_006244909	TC587295
A_43_P10089	4.83857	5.53375	P	P	3.72074	4.43246	A	P	2.15484	Slc45a3	Rattus norvegicus solute carrier family 45, member 3 (Slc45a3), mRNA [NM_001135868]	ACCGTATGTGATAAATCAGAGTATAATGTTTATGGTAATGAAATTAAAAGCTTCGTATAT	chr13	44861104	44861163	+	FALSE	rn|13q13	ENSRNOT00000010242	304785	NM_001135868	solute carrier family 45, member 3	GO:0016021|GO:0055085	NM_001135868	TC584287
A_43_P10241	5.77758	6.52583	P	P	4.94621	4.86743	P	P	2.44921	AMGNNUC:SRPG1-00001-E7-Z srpg1 (10201) Rattus norvegicus cDNA clone srpg1-00001-e7, mRNA sequence [CB606336]	ACAGTGCAGTTTATATTATGTAGACAAAGGGAGGGTACAGAGTTGCAGTGACCCCGATTG	chr16	71422931	71422990	+	FALSE	rn|16q12.4	NA	NA	CB606336	NA	NA	NA	TC597979	NA
A_43_P10259	6.47791	7.58805	P	P	5.54805	5.48498	P	P	3.07452	Coro2a	PREDICTED: Rattus norvegicus coronin, actin binding protein 2A (Coro2a), transcript variant X1, mRNA [XM_006238057]	GCAGAGGGAAACAGGAAGCGAGAAACGGACCTGCCTACGCTTTTCATCTGAAACCGTGCC	chr5	63119559	63119617	-	FALSE	rn|5q22	NA	313235	XM_006238057	coronin, actin binding protein 2A	GO:0051015|GO:0030036|GO:0017053|GO:0015629	XM_006238057	TC623960
A_43_P10331	3.35415	4.22973	A	A	5.70919	3.89025	P	P	0.431723	CB605803 AMGNNUC:NRDG1-00014-C8-A nrdg1 (10855) Rattus norvegicus cDNA clone nrdg1-00014-c8 5', mRNA sequence [CB605803]	GCTCAACACAGATCTTGCCACACTTACCTCTGAGTGACAAAACAGACCCATCCTTCTGCT	chr18	24360149	24360208	+	FALSE	rn|18p12	NA	NA	CB605803	NA	NA	NA	NA	NA
A_43_P10333	6.79257	4.95068	P	P	4.5472	5.20816	P	P	2.34945	Efemp1	Rattus norvegicus EGF-containing fibulin-like extracellular matrix protein 1 (Efemp1), mRNA [NM_001012039]	AAATGGGGCCAAGCAATGATACTGTTCTGTGGTGAATAGAGAAATATACACCTCCACAAA	chr14	109828462	109828521	+	FALSE	rn|14q22	ENSRNOT00000004764	305604	NM_001012039	EGF-containing fibulin-like extracellular matrix protein 1	GO:0005515|GO:0005154|GO:0006355|GO:0005509|GO:0005578|GO:0018108|GO:0005615|GO:0005006|GO:0031012|GO:0008150|GO:0007173|GO:0032331|GO:0008083	NM_001012039	TC576550
A_43_P10371	3.70798	3.6746	P	A	4.8833	4.51438	P	P	0.493386	Hid1	Protein Hid1 [Source:UniProtKB/TrEMBL;Acc:D4A0C3] [ENSRNOT00000004718]	TGGCAGCACCAACCCCTGGGTTCAGATCTTTTGTTCCACAGAGAACAGACACGCGCTACC	chr10	105433948	105436239	-	FALSE	rn|10q32.3	ENSRNOT00000004718	287822	XM_006247774	HID1 domain containing	GO:0008150|GO:0005881|GO:0003674|GO:0031001|GO:0005737|GO:0005794|GO:0005886|GO:0000138|GO:0005797|GO:0005575|GO:0006886	XM_006247774	TC623038
A_43_P10479	2.98591	3.3473	A	A	4.73819	4.21754	P	P	0.399609	Srf	Rattus norvegicus serum response factor (c-fos serum response element-binding transcription factor) (Srf), mRNA [NM_001109302]	CACTGGCTTTGAAGAGCCAGATCTCACCTACCAGGTGTCGGAATCTGACAGCAGTGGGGA	chr9	9790956	9791015	+	FALSE	rn|9q12	ENSRNOT00000061430	501099	NM_001109302	serum response factor (c-fos serum response element-binding transcription factor)	GO:0000790|GO:0003700|GO:0006366|GO:0000983|GO:0003705|GO:0010736|GO:0010735|GO:0030155|GO:0042803|GO:0031175|GO:0001947|GO:0007507|GO:0022028|GO:0016337|GO:0010669|GO:0042789|GO:0008306|GO:0030336|GO:0001707|GO:0007616|GO:0002521|GO:0045214|GO:0030168|GO:0000978|GO:0001701|GO:0031490|GO:0035855|GO:0033561|GO:0043589|GO:0008134|GO:0030038|GO:0035912|GO:0007369|GO:0008285|GO:0030036|GO:0043149|GO:…	NM_001109302	TC627803
A_43_P10605	4.54451	5.78573	P	P	3.73095	3.94349	A	P	2.73882	BM385672 UI-R-CN1-clx-i-21-0-UI.s1 UI-R-CN1 Rattus norvegicus cDNA clone UI-R-CN1-clx-i-21-0-UI 3', mRNA sequence [BM385672]	TTCCAGCCTAGCATTTGCTAAAAACTAAAACCCAAGCCAATTAAACAAAAGCCATCAGCT	chr5	9304202	9304261	+	FALSE	rn|5q11	NA	NA	BM385672	NA	NA	NA	NA	NA
A_43_P10690	5.59122	6.40571	P	P	3.47861	4.51067	A	P	3.91815	Klra17	Rattus norvegicus killer cell lectin-like receptor, subfamily A, member 17 (Klra17), mRNA [NM_001172088]	TGAAGATAGATGATGACGATGAACTGAAGTTCCTTCAGCTCCAGGTTCTTTCAGACAGTT	chr4	167289767	167293547	-	FALSE	rn|4q42	ENSRNOT00000047838	690045	NM_001172088	killer cell lectin-like receptor, subfamily A, member 17	NA	NM_001172088	NA
A_43_P10723	5.34227	7.06219	P	P	5.13275	3.90661	P	P	3.47845	Bub1b	PREDICTED: Rattus norvegicus BUB1 mitotic checkpoint serine/threonine kinase B (Bub1b), transcript variant X1, mRNA [XM_001080736]	TGGAATAAATTCTTTGTGCAGATTCTGAATGCCAGTGACAAGTCCACGGTGTTCATTCTG	chr3	105115671	105115730	+	FALSE	rn|3q35	ENSRNOT00000010406	171576	XM_001080736	BUB1 mitotic checkpoint serine/threonine kinase B	GO:0005515|GO:0048471|GO:0034501|GO:0005634|GO:0003674|GO:0005737|GO:0000166|GO:0016301|GO:0007091|GO:0016772|GO:0005694|GO:0006915|GO:0071459|GO:0005524|GO:0016310|GO:0000940|GO:0007049|GO:0007067|GO:0004672|GO:0004674|GO:0000777|GO:0000776|GO:0006468|GO:0000778|GO:0000775|GO:0016740|GO:0051301	XM_001080736	NA
A_43_P10867	2.92197	2.32761	A	A	4.2536	4.04353	P	P	0.354241	CB547678 AMGNNUC:SRPB2-00292-E8-A srpb2 (10220) Rattus norvegicus cDNA clone srpb2-00292-e8 5', mRNA sequence [CB547678]	ACAAGGGCCAGATCTTTAGTTTGGTCAGAGCCCTATTCTATCTGGTTGAACTTGGCACTT	chr13	95866467	95866526	+	FALSE	rn|13q26	NA	NA	CB547678	NA	NA	NA	TC621707	NA
A_43_P10931	9.88358	10.5616	P	P	9.0307	8.86647	P	P	2.48138	Gpr68	Rattus norvegicus G protein-coupled receptor 68 (Gpr68), mRNA [NM_001108049]	GCCAAGTATCCCTGTGTTGCACTGTGAGATGGGTTTATGTAGTGACTTCAATCTGCCAAT	chr6	125134302	125134361	-	FALSE	rn|6q32	NA	314386	NM_001108049	G protein-coupled receptor 68	GO:0045656|GO:2001206|GO:0035774|GO:0004930|GO:0032024|GO:0016021|GO:0071467	NM_001108049	TC587298
A_43_P10939	9.71919	11.0044	P	P	9.05016	7.64889	P	P	3.96427	Ns5atp9	NS5A (hepatitis C virus) transactivated protein 9 (Ns5atp9), mRNA [Source:RefSeq mRNA;Acc:NM_201418] [ENSRNOT00000022256]	GCGTGCTTCTGTGTTTGTGCCACAGTGCATTTTGACTTAGTCTTTTTTACATTAAAAAAT	chr8	70172473	70172532	+	FALSE	rn|8q24	ENSRNOT00000022256	300795	XM_217175	NS5A (hepatitis C virus) transactivated protein 9	GO:0051297|GO:0006260|GO:0048471|GO:0005737|GO:0003682|GO:0051726|GO:0005634|GO:0019985|GO:0009411|GO:0006974	NA	TC624956
A_43_P11081	3.97455	4.67194	P	P	3.02398	2.82626	A	A	2.7066	AA819758 UI-R-A0-av-g-09-0-UI.s1 UI-R-A0 Rattus norvegicus cDNA clone UI-R-A0-av-g-09-0-UI 3' similar to gb [AA819758]	CTCAAAACCAAAGCAAGGAATAAATATACATTTCAAAACCCCGAAGTTTGAACTGTTCAG	chr4	173606597	173606656	-	FALSE	rn|4q43	NA	NA	AA819758	NA	NA	NA	NA	NA
A_43_P11236	12.1888	13.358	P	P	10.3578	10.8829	P	P	4.73911	Laptm5	Rattus norvegicus lysosomal protein transmembrane 5 (Laptm5), mRNA [NM_053538]	GCCGAGAGATGTTCCCACTGTGCCTGTGTCATTGCTTGTGTGTGACTTGGAAGAAGGGCC	chr5	149797871	149797930	+	FALSE	rn|5q36	ENSRNOT00000015198	89783	NM_053538	lysosomal protein transmembrane 5	GO:0005887|GO:0006810|GO:0005765|GO:0005764	NM_053538	TC583760
A_43_P11263	10.727	11.3188	P	P	12.1557	12.0448	P	P	0.483534	BF559333 UI-R-E1-fb-c-11-0-UI.r1 UI-R-E1 Rattus norvegicus cDNA clone UI-R-E1-fb-c-11-0-UI 5', mRNA sequence [BF559333]	GAGGTGGAAGGTTACTGAGCAAAGTGCTTGCACATTTGCTGTCTGTTTTTTGCAGCACTA	NA	NA	NA	NA	FALSE	NA	NA	NA	BF559333	NA	NA	NA	NA	NA
A_43_P11359	8.21784	8.59989	P	P	7.27115	7.31193	P	P	2.18827	Rnf213	PREDICTED: Rattus norvegicus ring finger protein 213 (Rnf213), mRNA [XM_006221041]	ATGTAAACCCACCATGAGTCACTGCCAAATACTCACTGAGAACACTGGACAGAGAGTGAA	chr10	108861782	108861841	+	FALSE	rn|10q32.3	NA	303735	XM_006221041	ring finger protein 213	GO:0005737|GO:0004842|GO:0016567|GO:0006200|GO:0008270|GO:0016887|GO:0005524|GO:0051865	XM_006221041	TC583923
A_43_P11393	3.79573	2.99911	P	A	4.40618	5.10159	P	P	0.394018	Pcyt1b	PREDICTED: Rattus norvegicus phosphate cytidylyltransferase 1, choline, beta (Pcyt1b), transcript variant X2, mRNA [XM_006257017]	AAAGTCATGAGTTTTCCACAAGGAAATGGGGCAGACTCTGCTTTGGCCTTTCTTGACGAA	chrX	81088626	81088685	+	FALSE	rn|Xq22	NA	286936	XM_006257017	phosphate cytidylyltransferase 1, choline, beta	GO:0001541|GO:0009058|GO:0005783|GO:0016779|GO:0004105|GO:0007283	XM_006257017	TC626415
A_43_P11484	7.51016	8.37006	P	P	6.16134	5.73639	P	P	4.10902	Mme	Rattus norvegicus membrane metallo-endopeptidase (Mme), mRNA [NM_012608]	ATCATATTGCTGAAAATCTTCAAACACAAACTCTGGGGTGAGCATTACCATTGAACAGTT	chr2	153114283	153114342	+	FALSE	rn|2q31	ENSRNOT00000042576	24590	NM_012608	membrane metallo-endopeptidase	GO:0030424|GO:0005886|GO:0045202|GO:0030425|GO:0005737|GO:0006508|GO:0070062|GO:0042277|GO:0044306|GO:0001822|GO:0071492|GO:0046449|GO:0071493|GO:0019233|GO:0050435|GO:0008021|GO:0005903|GO:0016020|GO:0004175|GO:0071345|GO:0008270|GO:0008233|GO:0016021|GO:0090399|GO:0004222|GO:0006518	NM_012608	TC581613
A_43_P11603	3.48339	2.09695	A	A	4.64815	4.48566	P	P	0.325671	Sstr5	Rattus norvegicus somatostatin receptor 5 (Sstr5), mRNA [NM_012882]	TTTGCTGAGATGCATTCACCCCCAGGCCTACAAGTTGGACTCCTCTCGGTGGCAGTGTGA	chr10	14740997	14741056	-	FALSE	rn|10q12	ENSRNOT00000025451	25354	NM_012882	somatostatin receptor 5	GO:0071385|GO:0004994|GO:0005737|GO:0050796|GO:0005886|GO:0032467|GO:0042593|GO:0016021|GO:0007193	NM_012882	TC578766
A_43_P11616	7.22801	7.66461	P	P	8.62867	8.33602	P	P	0.490733	Atf3	Rattus norvegicus activating transcription factor 3 (Atf3), mRNA [NM_012912]	TCTGTGAAATCCTCAGTGTTCAATCCAGACTCAGTAGTATATTACAGTTTTCTGTAAGAG	chr13	107191582	107191614	-	FALSE	rn|13q27	ENSRNOT00000005085	25389	NM_012912	activating transcription factor 3	GO:0043565|GO:0008284|GO:0003700|GO:0001709|GO:0006094|GO:0005730|GO:0005634|GO:0035914|GO:0045892|GO:0003677|GO:0006351|GO:0042802	NM_012912	TC576879
A_43_P11621	8.78346	9.6082	P	P	7.03711	7.5829	P	P	3.77982	Cd44	Rattus norvegicus Cd44 molecule (Cd44), mRNA [NM_012924]	CCACATGCTTCTGAGAGATTCCCCAAAGGTGACGCTATTTATCTTTAGTAAGCTATTTAT	chr3	88023965	88024025	-	FALSE	rn|3q31	ENSRNOT00000009000	25406	NM_012924	Cd44 molecule	GO:0051219|GO:0005515|GO:0014070|GO:0005154|GO:0001658|GO:0005886|GO:0051216|GO:0034238|GO:0033189|GO:0050731|GO:0005634|GO:0001558|GO:0031175|GO:0016323|GO:0033138|GO:0005737|GO:0016324|GO:0006954|GO:0005540|GO:0002906|GO:0034116|GO:0070374|GO:0043154|GO:0007155|GO:0016055|GO:1900625|GO:0070062|GO:0033031|GO:0043066|GO:0005794|GO:0019901|GO:0009986|GO:0002246|GO:0044344|GO:0060442|GO:0010628|GO:…	NM_012924	TC581563
A_43_P11686	10.5103	10.9627	P	P	9.92572	9.18509	P	P	2.22179	Kdr	Rattus norvegicus kinase insert domain receptor (Kdr), mRNA [NM_013062]	GTGTGTCCTTGTTCTCTGTTCTTAGGAGGAATGTTCTTACCAACTGTTCATACGCTTTAT	NA	NA	NA	NA	FALSE	NA	ENSRNOT00000071405	25589	NM_013062	kinase insert domain receptor	GO:0005515|GO:0003416|GO:0030054|GO:0035584|GO:0008360|GO:0043524|GO:0046777|GO:0043025|GO:0043129|GO:0045446|GO:0038084|GO:0038083|GO:0001945|GO:0038085|GO:0050679|GO:0005794|GO:0030335|GO:0048286|GO:0009986|GO:0007568|GO:0014068|GO:0018108|GO:0010595|GO:0045165|GO:0005178|GO:0005887|GO:0045121|GO:0009897|GO:0048170|GO:0043005|GO:0008284|GO:0035924|GO:0032008|GO:0005886|GO:0030324|GO:0002042|GO:…	NM_013062	TC607739
A_43_P11749	9.59652	10.6723	P	P	8.11896	8.51902	P	P	3.73108	Hck	Rattus norvegicus hemopoietic cell kinase (Hck), mRNA [NM_013185]	ATCTGCAATCTGCCATTCTCAGGGCCTCCAAGTTAGTGTTTCTCATTTGCCTGGAATGAA	chr3	143490146	143490205	+	FALSE	rn|3q41	ENSRNOT00000012432	25734	NM_013185	hemopoietic cell kinase	GO:0006909|GO:0030133|GO:0008284|GO:0071801|GO:0050830|GO:0005884|GO:0008360|GO:2000251|GO:0005634|GO:0042995|GO:0006887|GO:0005764|GO:0005829|GO:0050764|GO:0051090|GO:0006954|GO:0046777|GO:0043066|GO:0005794|GO:0018108|GO:0005524|GO:0031234|GO:0005901|GO:0045087|GO:0004713|GO:0005925|GO:0004715	NM_013185	TC576659
A_43_P11759	11.1502	10.7725	P	P	12.6461	12.5819	P	P	0.320702	Rps26	Rattus norvegicus ribosomal protein S26 (Rps26), mRNA [NM_013224]	GTGATTTCATGAAGACAGAAAGAAAAATACCATGGAAAAATAAAACTGAAGTTATACTTT	chr7	1919153	1919212	-	FALSE	rn|7q11	ENSRNOT00000007304	27139	NM_013224	ribosomal protein S26	GO:0008150|GO:0003674|GO:0003735|GO:0033119|GO:0022627|GO:0003729|GO:0006412	NM_013224	TC611421
A_43_P11782	3.97367	3.7832	P	A	5.02015	4.76422	P	P	0.494391	Mbp	Rattus norvegicus myelin basic protein (Mbp), transcript variant 1, mRNA [NM_001025291]	TGCACCAAATAGCTAGTTAGAGCAGACCCTCTCTTAATCCCGTGGGGCTGTGAACGCGGC	chr18	79055910	79055969	+	FALSE	rn|18q12.3	ENSRNOT00000022303	24547	NM_001025291	myelin basic protein	GO:0005515|GO:0005886|GO:0042552|GO:0007568|GO:0009636|GO:0042995|GO:0002020|GO:0071944|GO:0033269|GO:0070542|GO:0021762|GO:0043218|GO:0043209|GO:0032570|GO:0043025|GO:0061024|GO:0050771|GO:0019911|GO:0034612|GO:0046689	NM_001025291	TC612262
A_43_P11819	8.1464	8.71708	P	P	6.76383	7.71193	P	P	2.21203	Ctsc	Rattus norvegicus cathepsin C (Ctsc), mRNA [NM_017097]	GCTGGTCACCTAAAATGCAGCCAGATGTTTCATTGTTAAAAATCTATATAAAAGTGCAAG	chr1	144661035	144661094	+	FALSE	rn|1q32	ENSRNOT00000022342	25423	NM_017097	cathepsin C	GO:0031404|GO:0005794|GO:0010033|GO:0004252|GO:0005783|GO:2001235|GO:0007568|GO:0006915|GO:0043621|GO:0005764|GO:0042802|GO:0004197|GO:0010952|GO:0016505|GO:0001913|GO:0006508|GO:0008234|GO:0070062	NM_017097	TC600491
A_43_P11845	9.37649	10.8846	P	P	9.4357	8.27326	P	P	2.55035	Stmn1	Rattus norvegicus stathmin 1 (Stmn1), mRNA [NM_017166]	TCCCTGACAAATATTCTAGAAGCTGATGTAGGAACCGTATAGGTAGATCCAGACCGTGAG	chr5	153231731	153231789	+	FALSE	rn|5q36	ENSRNOT00000022574	29332	NM_017166	stathmin 1	GO:0031115|GO:0031110|GO:0005874|GO:0007409|GO:0009615|GO:0030154|GO:0005829|GO:0035556|GO:0005622|GO:0005737|GO:0015631|GO:0016020|GO:0007420|GO:0007052|GO:0051272|GO:0007019|GO:0070062	NM_017166	TC579838
A_43_P11871	6.55897	8.31161	P	P	5.96384	5.61895	P	P	3.69312	Padi3	Rattus norvegicus peptidyl arginine deiminase, type III (Padi3), mRNA [NM_017230]	AGGGATGTGGCTGTCTCAGTATGGGTCTTCTGTGAGTTCAGCTGGCCAAAAAATAAAACA	chr5	159641267	159641326	-	FALSE	rn|5q36	ENSRNOT00000009230	29520	NM_017230	peptidyl arginine deiminase, type III	GO:0018101|GO:0019546|GO:0005737|GO:0005509|GO:0005634|GO:0004668	NM_017230	NP065986
A_43_P11906	4.53874	4.90277	P	A	5.29865	6.28089	P	P	0.453888	Kcnab2	Rattus norvegicus potassium voltage-gated channel, shaker-related subfamily, beta member 2 (Kcnab2), mRNA [NM_017304]	AGTTCAACCTGATCCCGCCCATCTGCGAGCAAGCGGAATACCACATGTTCCAGAGGGAGA	chr5	169626237	169626296	-	FALSE	rn|5q36	ENSRNOT00000015840	29738	NM_017304	potassium voltage-gated channel, shaker-related subfamily, beta member 2	GO:0005515|GO:0005737|GO:0044224|GO:0002244|GO:0005249|GO:0016021|GO:0051291	NM_017304	TC577531
A_43_P12029	6.95305	5.39371	P	P	5.42806	4.10686	P	P	2.7527	Rgs5	Rattus norvegicus regulator of G-protein signaling 5 (Rgs5), mRNA [NM_019341]	AGAGGCCCCTAAAGAGGTGAACATTGACCACTTCACTAAAGACATCACCATGAAGAACCT	chr13	85480542	85482176	+	FALSE	rn|13q24	NA	54294	NM_019341	regulator of G-protein signaling 5	GO:0043547|GO:0007165|GO:0005737|GO:0045744|GO:0005886|GO:0038032|GO:0005096	NM_019341	TC594869
A_43_P12070	6.80823	7.36802	P	P	3.87062	4.56618	A	P	7.23598	Ly6c	Rattus norvegicus Ly6-C antigen (Ly6c), mRNA [NM_020103]	TGTGTGTTTCTCAGGTGTTAGAAGCTGTAGAGGGCTCTGTAAGACGGACAGCAAAGAGCA	chr7	113179261	113181034	-	FALSE	rn|7q34	ENSRNOT00000070875	56778	NM_020103	Ly6-C antigen	NA	NM_020103	TC613496
A_43_P12079	4.04411	1.69843	P	A	4.65578	4.80554	P	P	0.37129	Ptges	Rattus norvegicus prostaglandin E synthase (Ptges), mRNA [NM_021583]	TGTGCAAATGTGTGTCTTAGCCTTTTGGGACCCTGGGTGATGTGTCCGATTAGAACCGCT	chr3	9946741	9946800	-	FALSE	rn|3p12	ENSRNOT00000045993	59103	NM_021583	prostaglandin E synthase	GO:0014070|GO:0048471|GO:0002526|GO:0006693|GO:0008285|GO:0005634|GO:0002544|GO:0043231|GO:0051592|GO:0050220|GO:0043295|GO:0005737|GO:0001516|GO:0005641|GO:0032496|GO:0016021|GO:0032526|GO:0034097	NM_021583	TC579236
A_43_P12115	3.82348	6.22206	P	P	3.36081	3.2851	A	A	4.43567	Prom1	Rattus norvegicus prominin 1 (Prom1), transcript variant 1, mRNA [NM_021751]	AGAACCGATCTGGAGAGCCTCGTCAAAAGGGGGTATATGTCGATTGATGAAATACCCAAT	chr14	72194242	72195100	+	FALSE	rn|14q21	ENSRNOT00000004231	60357	NM_021751	prominin 1	GO:0072112|GO:0005886|GO:0042622|GO:0060042|GO:0042805|GO:0042995|GO:0045494|GO:0005615|GO:0003674|GO:0072139|GO:0016324|GO:0070062|GO:0045296|GO:0009986|GO:0032420|GO:0010842|GO:0005575|GO:0060219|GO:0005903|GO:2000768|GO:0008150|GO:0005929|GO:0005902|GO:0005887|GO:0071914|GO:0001750	NM_021751	TC622698
A_43_P12148	6.42169	8.00207	P	P	6.23858	4.92067	P	P	3.2335	Top2a	Rattus norvegicus topoisomerase (DNA) II alpha (Top2a), mRNA [NM_022183]	TCCACCTAAGACCAAAATGCCCCCAAAAAATACTAAAAAAGCACTGAAGCCACAGAAGAG	chr10	87773477	87773659	-	FALSE	rn|10q31	ENSRNOT00000050725	360243	NM_022183	topoisomerase (DNA) II alpha	GO:0000793|GO:0043130|GO:0000819|GO:0030261|GO:0042803|GO:0005080|GO:0045070|GO:0008094|GO:0071107|GO:0003916|GO:0000287|GO:0003918|GO:0009330|GO:0046982|GO:0005814|GO:0008301|GO:0007568|GO:0043234|GO:0007420|GO:0030263|GO:0005654|GO:0019899|GO:0006200|GO:0042826|GO:0005634|GO:0021707|GO:0007059|GO:0002244|GO:0021702|GO:0040016|GO:0008144|GO:0045944|GO:0000795|GO:0043065|GO:0042493|GO:0005730|GO:…	NM_022183	TC573687
A_43_P12159	6.45834	7.30682	P	P	4.91703	5.36609	P	P	3.44645	Cxcr4	Rattus norvegicus chemokine (C-X-C motif) receptor 4 (Cxcr4), mRNA [NM_022205]	TATTACGTGGGGATCAGCATCGATTCCTTCATCCTTTTGGAGGTCATCAAGCAAGGATGT	chr13	41309106	41309165	-	FALSE	rn|13q12	ENSRNOT00000005143	60628	NM_022205	chemokine (C-X-C motif) receptor 4	GO:0043130|GO:0019722|GO:0030054|GO:0007281|GO:0005764|GO:0060048|GO:0022029|GO:0043067|GO:0006935|GO:0002064|GO:0051924|GO:0031625|GO:0032027|GO:0070062|GO:0030334|GO:0070098|GO:0009986|GO:0008045|GO:0019955|GO:0007186|GO:0071345|GO:0007420|GO:0016494|GO:0016493|GO:0042119|GO:0009897|GO:0008038|GO:0005886|GO:0030426|GO:0061351|GO:0042098|GO:0005911|GO:0050920|GO:0008144|GO:0031252|GO:0001666|GO:…	NM_022205	NP068281
A_43_P12205	9.58376	9.21258	P	P	8.76871	7.85766	P	P	2.03656	Eltd1	Rattus norvegicus EGF, latrophilin and seven transmembrane domain containing 1 (Eltd1), mRNA [NM_022294]	TGGGGGAAGTCAGCATGCTGACGATGTTACTTTAGTTTGGGTCTCTTGTTTTGGACATCT	chr2	249866727	249866786	+	FALSE	rn|2q45	NA	64124	NM_022294	EGF, latrophilin and seven transmembrane domain containing 1	GO:0005886|GO:0007218|GO:0004930|GO:0005509|GO:0046983|GO:0016021|GO:0005615|GO:0030659	NM_022294	TC583367
A_43_P12228	7.00433	9.50964	P	P	6.46315	6.2108	P	P	5.28243	Rhd	Rattus norvegicus Rh blood group, D antigen (Rhd), mRNA [NM_022505]	AGTCAAGTACTTTGATGATCAGGCTTTCTGGGAGTTCCCCCACTTGGCTGTCGAATTTTA	chr5	153670884	153672343	+	FALSE	rn|5q36	ENSRNOT00000023187	60414	NM_022505	Rh blood group, D antigen	GO:0016020|GO:0015696|GO:0048821|GO:0008519|GO:0016021|GO:0060586	NM_022505	TC578322
A_43_P12266	5.6936	7.34809	P	P	5.97112	4.55735	P	P	2.4883	Bard1	Rattus norvegicus BRCA1 associated RING domain 1 (Bard1), mRNA [NM_022622]	CCATTGTGATGTTTGATCACTCTCGCTTTTATGGATAGGTAGAACCATTCATATCCCCCC	chr9	70120184	70120243	-	FALSE	rn|9q33	ENSRNOT00000020414	64557	NM_022622	BRCA1 associated RING domain 1	GO:0085020|GO:0043066|GO:0004842|GO:0043065|GO:0046982|GO:0003723|GO:0005730|GO:0005634|GO:0007283|GO:0031436|GO:0042803|GO:0043231|GO:0070531|GO:0046826|GO:0003674|GO:0042325|GO:0005737|GO:0006281|GO:0008270	NM_022622	TC575479
A_43_P12274	7.10374	8.34346	P	P	4.94769	6.44655	P	P	3.91566	Lst1	Rattus norvegicus leukocyte specific transcript 1 (Lst1), mRNA [NM_022634]	AGGCAGAGGAGAAGGTGAAGGCGTAAAAGAAGACGCCAGCACTGACTATGCCTGCATCGT	chr20	3701408	3701467	+	FALSE	rn|20p12	ENSRNOT00000065940	64569	NM_022634	leukocyte specific transcript 1	GO:0008150|GO:0003674|GO:0000902|GO:0006955|GO:0005737|GO:0016021|GO:0005575|GO:0016358|GO:0050672	NM_022634	TC621218
A_43_P12291	4.41843	2.75199	P	A	5.14003	4.90791	P	P	0.430741	Akp3	Rattus norvegicus alkaline phosphatase 3, intestine, not Mn requiring (Akp3), mRNA [NM_022680]	GCCCTGGCACTACTGGCCAAGGCGCTGATGCTACTACTGGGGGCTCCTGCTGATTTCTAA	chr9	85927268	85927327	+	FALSE	rn|9q35	ENSRNOT00000073454	64621	NM_022680	alkaline phosphatase 3, intestine, not Mn requiring	GO:0000287|GO:0035264|GO:0004035|GO:0016311|GO:0021915|GO:0008270|GO:0031225|GO:0016021|GO:0009897|GO:0006793|GO:0022008	NM_022680	TC577572
A_43_P12296	5.6148	5.45489	P	P	6.58159	6.66515	P	P	0.470768	Rat mRNA for preoptic regulatory factor-1 (PORF-1). [X53231]	TATGGACTTTCAGAGTGGACACAAAGGATCACTTGCTGCTAGATGACAGTAGTGTCTTGG	chr6	114304365	114304424	-	FALSE	rn|6q31	NA	NA	X53231	NA	NA	NA	TC583304	NA
A_43_P12325	8.2229	9.97259	P	P	6.95615	7.20077	P	P	4.805	B4galnt1	Rattus norvegicus beta-1,4-N-acetyl-galactosaminyl transferase 1 (B4galnt1), mRNA [NM_022860]	TGTCCCGGCTCCAACATACCCCTACAGAAAGCACTGTGACTGTAGTTCTGTGGGGCTGGT	chr7	67127619	67127678	+	FALSE	rn|7q22	ENSRNOT00000046099	64828	NM_022860	beta-1,4-N-acetyl-galactosaminyl transferase 1	GO:0030173|GO:0006687|GO:0005886|GO:0019915|GO:0003947|GO:0001574|GO:0006486|GO:0007283|GO:0030259|GO:0008376	NM_022860	TC575953
A_43_P12356	5.63646	5.76668	P	P	6.69091	7.20135	P	P	0.415941	Tmeff1	Rattus norvegicus transmembrane protein with EGF-like and two follistatin-like domains 1 (Tmeff1), mRNA [NM_023020]	TAGCAATTGTCATGTGCATAACAAGAAAATGCCCCAAGAACAACAGAGGACGACGGCAGA	chr5	65352750	65356194	+	FALSE	rn|5q22	ENSRNOT00000065775	63845	NM_023020	transmembrane protein with EGF-like and two follistatin-like domains 1	GO:0005886|GO:0007275|GO:0016021	NM_023020	TC579313
A_43_P12374	5.99902	6.49456	P	P	4.97303	5.36275	P	P	2.12426	Lpar3	Rattus norvegicus lysophosphatidic acid receptor 3 (Lpar3), mRNA [NM_023969]	GACGTAAAGAATAACTTCAAGGCAGGTACTATGGTATTTATGTAGTTTGCAAACGTTTAC	chr2	244510652	244510711	+	FALSE	rn|2q44	NA	66025	NM_023969	lysophosphatidic acid receptor 3	GO:0030424|GO:0005886|GO:0051928|GO:0032060|GO:0043231|GO:0048672|GO:0000187|GO:0001965|GO:0005543|GO:0007186|GO:0051482|GO:0070915|GO:0016021|GO:0043410	NM_023969	TC575702
A_43_P12401	11.9696	13.0375	P	P	11.1619	11.9068	P	P	2.02544	Mepe	Rattus norvegicus matrix extracellular phosphoglycoprotein (Mepe), mRNA [NM_024142]	AGGCGGCCCATTAAAATAGTCTGTGGATGTCACAGGTGCCTTGATATGTGATTTGCTCTT	chr14	6529384	6529443	-	FALSE	rn|14p22	ENSRNOT00000002927	79110	NM_024142	matrix extracellular phosphoglycoprotein	GO:0046850|GO:0030502	NM_024142	TC577681
A_43_P12403	6.32109	7.61414	P	P	6.01322	5.91391	P	P	2.2091	Fgr	Rattus norvegicus feline Gardner-Rasheed sarcoma viral oncogene (Fgr), mRNA [NM_024145]	TAAATGGATGCTCAGAGTTCATCTCTCGTACACTCTGACCCCAGTACCATTTTTCCTGTC	chr5	152119800	152119859	-	FALSE	rn|5q36	ENSRNOT00000013778	79113	NM_024145	feline Gardner-Rasheed sarcoma viral oncogene	GO:0045859|GO:0005515|GO:0005886|GO:0050830|GO:0008360|GO:0005743|GO:0050715|GO:0015629|GO:0005829|GO:0050764|GO:0005758|GO:0046777|GO:0043552|GO:0005856|GO:0070062|GO:0034987|GO:0030335|GO:0034988|GO:0019901|GO:0014068|GO:0018108|GO:0032587|GO:0005524|GO:0043306|GO:0008150|GO:0007229|GO:0045087|GO:0045088|GO:0001784|GO:0004713|GO:0004715	NM_024145	TC581748
A_43_P12431	3.91946	5.5288	P	P	3.19843	3.99246	A	A	2.44256	Gja3	Rattus norvegicus gap junction protein, alpha 3 (Gja3), mRNA [NM_024376]	AGCGGACGAGCCAGACCAGGTGACTTGGCCATCTAGCCACAGTCTCTCCAGATACCTTTA	chr15	36052653	36052712	-	FALSE	rn|15p12	ENSRNOT00000011699	79217	NM_024376	gap junction protein, alpha 3	GO:0005515|GO:0042542|GO:0005243|GO:0007154|GO:0005886|GO:0005921|GO:0045121|GO:0005922|GO:0016021|GO:0055085|GO:0009268|GO:0042802	NM_024376	TC578047
A_43_P12437	6.68446	7.62901	P	P	5.07769	5.59271	P	P	3.66708	Hhex	Rattus norvegicus hematopoietically expressed homeobox (Hhex), mRNA [NM_024385]	CAGGCAGGGAAACTGACTCACTTGTGACTGATCTCACATGAACTAGAAATAGCAGGACAA	chr1	241741934	241741993	+	FALSE	rn|1q53	ENSRNOT00000022384	79237	NM_024385	hematopoietically expressed homeobox	GO:0034504|GO:0003700|GO:0044212|GO:0030878|GO:0030154|GO:0042803|GO:0060431|GO:0006406|GO:0032993|GO:0061009|GO:0042127|GO:0022027|GO:0009887|GO:0071103|GO:0008301|GO:0000122|GO:0001701|GO:0001889|GO:0002573|GO:0061017|GO:0016973|GO:0061010|GO:0071837|GO:0061011|GO:0045892|GO:0008134|GO:0030948|GO:0008283|GO:0045736|GO:0030177|GO:0043434|GO:0005634|GO:0009952|GO:0005737|GO:0035264|GO:0045944|GO:…	NM_024385	TC577888
A_43_P12619	5.18554	6.42988	P	P	7.67957	6.35731	P	P	0.427204	Nr4a3	Rattus norvegicus nuclear receptor subfamily 4, group A, member 3 (Nr4a3), mRNA [NM_031628]	TGGCCGTTTTGCTAAGACTCAAACTTTGAATGTCAAACCAATGTCACGGTAGCTTCTGTT	chr5	64753210	64753269	+	FALSE	rn|5q22	ENSRNOT00000008302	58853	NM_031628	nuclear receptor subfamily 4, group A, member 3	GO:0042542|GO:0006366|GO:0031100|GO:0003707|GO:0043434|GO:0005634|GO:0048752|GO:0043524|GO:0007411|GO:0045944|GO:0060005|GO:0050885|GO:0030534|GO:0004879|GO:0005667|GO:0043066|GO:0001707|GO:0042472|GO:0005575|GO:0003677|GO:0045787|GO:0043565|GO:0021766|GO:0001077|GO:2000108|GO:0008270	NM_031628	TC573929
A_43_P12656	5.48925	4.8208	P	A	7.303	5.63366	P	P	0.352573	Nkx6-1	Rattus norvegicus NK6 homeobox 1 (Nkx6-1), mRNA [NM_031737]	AAATAGTTTGAAGACGTCTGTTGCCTTAAGGGAACATGTACAGGTTACCTGGCCTCATCA	chr14	9221579	9221638	+	FALSE	rn|14p22	ENSRNOT00000002928	65193	NM_031737	NK6 homeobox 1	GO:0003700|GO:0006366|GO:0008283|GO:0048709|GO:0005634|GO:0030154|GO:0007224|GO:0071375|GO:0032024|GO:0022008|GO:0070062|GO:0000976|GO:0006357|GO:0042493|GO:0005730|GO:0045686|GO:0003323|GO:0045687|GO:0043565|GO:0045666|GO:0071345|GO:0003682|GO:0031018|GO:0021912|GO:0021913|GO:0035094	NM_031737	TC574542
A_43_P12791	9.90091	10.1772	P	P	9.30345	8.64782	P	P	2.0464	Cd93	Rattus norvegicus CD93 molecule (Cd93), mRNA [NM_053383]	AGCTTTCCAGGACCCCTATACTACTAGTAGCTCGCATTATCTTTGTTCATTATTAAAGAT	chr3	137188570	137188629	-	FALSE	rn|3q41	ENSRNOT00000034256	84398	NM_053383	CD93 molecule	GO:0016337|GO:0009986|GO:0005886|GO:0005509|GO:0001849|GO:0030246|GO:0016023|GO:0016021	NM_053383	TC601547
A_43_P12950	3.7925	3.54311	P	A	5.16306	4.07706	P	P	0.484063	Kcnj9	Rattus norvegicus potassium inwardly-rectifying channel, subfamily J, member 9 (Kcnj9), mRNA [NM_053834]	GGCCCTGGAGAGGGACCTGAGGAGACCCAAGGACAACTATTTTTCGAGAGAGAGGAATGA	chr13	88311648	88311707	-	FALSE	rn|13q24	ENSRNOT00000010113	116560	NM_053834	potassium inwardly-rectifying channel, subfamily J, member 9	GO:0008150|GO:0003674|GO:0005886|GO:0015467|GO:0016021|GO:0030165	NM_053834	TC575773
A_43_P12955	11.3475	12.2308	P	P	9.61668	10.934	P	P	2.70367	LOC498276	Rattus norvegicus Fc gamma receptor II beta (LOC498276), mRNA [NM_001135992]	TGGTGGCACAGTTTTTATCCAGGACACATGATGCTCTGGATTTTGACCTCCTATAATAAA	chr13	86920647	86920706	-	FALSE	rn|13q24	ENSRNOT00000047349	498276	NM_001135992	Fc gamma receptor II beta	NA	NM_001135992	TC579003
A_43_P12996	5.42589	6.68446	P	P	4.31494	4.29176	P	P	3.69322	Crym	Rattus norvegicus crystallin, mu (Crym), mRNA [NM_053955]	CTACCCTTGATCTTACTAGCCTTGTGTGTCTCTGAAATAAATCATTTCCAGTTCAAAAAA	NA	NA	NA	NA	FALSE	NA	NA	117024	NM_053955	crystallin, mu	GO:0050661|GO:0005886|GO:0003714|GO:0007605|GO:0042562|GO:0070327|GO:0005634|GO:0033280|GO:0000122|GO:0070324|GO:0042803|GO:0005829|GO:0047127|GO:0005739|GO:0003674|GO:0042403|GO:0005737|GO:0009725|GO:0006839|GO:0070062	NM_053955	NA
A_43_P13004	5.38835	6.5377	P	P	3.39991	4.5241	A	P	4.01595	Cdh17	Rattus norvegicus cadherin 17 (Cdh17), mRNA [NM_053977]	TATCATGTGGAGGAAAGACGAAAGCATGTACGTGGTGAAGAAATCCAAAATAAATGTTGG	chr5	26099099	26099158	+	FALSE	rn|5q13	ENSRNOT00000021612	117048	NM_053977	cadherin 17	GO:0016339|GO:0016323|GO:0005427|GO:0035672|GO:0006857|GO:0005886|GO:0005509|GO:0016021|GO:0007156	NM_053977	TC574221
A_43_P13041	5.64338	7.1405	P	P	4.11461	4.34734	A	P	5.07127	Nr0b2	Rattus norvegicus nuclear receptor subfamily 0, group B, member 2 (Nr0b2), mRNA [NM_057133]	ATGGGAGCATGAGGCTGTGCTTCAGGGCAGAATTCCTCCAGACTTTATATAGAACTAAGT	chr5	151524722	151524781	-	FALSE	rn|5q36	ENSRNOT00000009683	117274	NM_057133	nuclear receptor subfamily 0, group B, member 2	GO:0003700|GO:0003714|GO:0019904|GO:0031100|GO:0003707|GO:0005634|GO:0000122|GO:0042974|GO:0042975|GO:0032403|GO:0003677|GO:0043433|GO:0042803|GO:0006351|GO:0009749|GO:0046966|GO:0046965|GO:0043234|GO:0005737|GO:0032024|GO:0045892|GO:0008134	NM_057133	TC579696
A_43_P13048	3.15145	4.00985	A	A	3.35415	1.62671	A	A	2.87737	Tnfsf11	Rattus norvegicus tumor necrosis factor (ligand) superfamily, member 11 (Tnfsf11), mRNA [NM_057149]	TGTTGGATCCGGATCAAGATGCGACGTACTTTGGGGCTTTCAAAGTTCAAGACATAGACT	chr15	59397839	59397898	-	FALSE	rn|15q11	ENSRNOT00000013210	117516	NM_057149	tumor necrosis factor (ligand) superfamily, member 11	GO:0051897|GO:0071848|GO:0005886|GO:0045453|GO:0019221|GO:0046330|GO:0032813|GO:0005615|GO:0030154|GO:0055074|GO:0005622|GO:0051091|GO:0006955|GO:0051092|GO:0045780|GO:0043406|GO:0045944|GO:0009887|GO:0071847|GO:0051260|GO:0002158|GO:0070371|GO:0043123|GO:0051466|GO:0009314|GO:0071812|GO:0005164|GO:0035902|GO:2001206|GO:0030316|GO:0045672|GO:0007275|GO:0045670|GO:0007257|GO:0034112|GO:0005125|GO:…	NM_057149	TC580105
A_43_P13080	2.95811	1.58838	A	A	4.10499	3.82602	P	P	0.343362	Cacng7	Rattus norvegicus calcium channel, voltage-dependent, gamma subunit 7 (Cacng7), mRNA [NM_080695]	TTCCGACATTTCTAGCGACGTCTCCATCCAGATGACGCAAAATTACCCTCCGGCCATCAA	chr1	64114273	64114332	-	FALSE	rn|1q12	ENSRNOT00000019683	140728	NM_080695	calcium channel, voltage-dependent, gamma subunit 7	GO:0005262|GO:0005244|GO:0032281|GO:2000311	NM_080695	TC580711
A_43_P13109	4.31468	4.23615	P	A	5.80817	4.89161	P	P	0.452022	Cyp26a1	Rattus norvegicus cytochrome P450, family 26, subfamily a, polypeptide 1 (Cyp26a1), mRNA [NM_130408]	TGTGGACAATCTTCCTGCAAGATTCACCCACTTCCAGGGAGATATCTGACAGCTATTTCA	chr1	241945651	241945710	-	FALSE	rn|1q53	ENSRNOT00000022549	154985	NM_130408	cytochrome P450, family 26, subfamily a, polypeptide 1	GO:0048384|GO:0014032|GO:0005506|GO:0071300|GO:0042573|GO:0034653|GO:0001972|GO:0008401|GO:0005575|GO:0009952|GO:0007417|GO:0020037	NM_130408	TC577432
A_43_P13117	6.05077	7.05373	P	P	5.22374	5.11008	P	P	2.7696	Lcp2	Rattus norvegicus lymphocyte cytosolic protein 2 (Lcp2), mRNA [NM_130421]	GTTACTCATTGATGGAAAAAACCGAGGATCTAGATACCAGTGCACACTAACACACGCTGC	chr10	19065025	19065084	+	FALSE	rn|10q12	ENSRNOT00000046135	155918	NM_130421	lymphocyte cytosolic protein 2	GO:0050663|GO:0045576|GO:0005911|GO:0005623	NM_130421	TC577982
A_43_P13189	8.75705	8.69443	P	P	9.43086	10.2429	P	P	0.445286	Ppp1r14c	Rattus norvegicus protein phosphatase 1, regulatory (inhibitor) subunit 14c (Ppp1r14c), mRNA [NM_133425]	CTCTCGGAGATGAAGAAAGTGACCTGGGATTTGGACTCCACAGATACTTTTATTAAAAAA	chr1	34116441	34116500	+	FALSE	rn|1p11	ENSRNOT00000022046	171010	NM_133425	protein phosphatase 1, regulatory (inhibitor) subunit 14c	GO:0042325|GO:0005737|GO:0016020|GO:0004865|GO:0043086|GO:0012505	NM_133425	TC588709
A_43_P13216	6.06502	6.57105	P	P	5.315	5.28803	P	P	2.05413	Cdc25b	Rattus norvegicus cell division cycle 25B (Cdc25b), mRNA [NM_133572]	ACAGATTCCTCCATTGGAAGCATAAGTGCTTAGTTTCCTGTTGTCGTCTTACCCATAGCT	chr3	118903117	118903177	+	FALSE	rn|3q36	ENSRNOT00000051064	171103	NM_133572	cell division cycle 25B	GO:0005813|GO:0019901|GO:0032467|GO:0005730|GO:0005634|GO:0001556|GO:0045931|GO:0000922|GO:0005737|GO:0007067|GO:0007144|GO:0045860|GO:0006468|GO:0004725	NM_133572	TC574988
A_43_P13291	4.25054	3.46361	P	A	5.09015	4.85481	P	P	0.477243	Grip2	Rattus norvegicus glutamate receptor interacting protein 2 (Grip2), mRNA [NM_138535]	TCCCAGAAGCCATTCTTTCCCCGTTCTCTTCTTGGCTGTATAACCTTGAGTAAAGCTGAA	chr4	125952773	125952832	-	FALSE	rn|4q34	ENSRNOT00000049657	171571	NM_138535	glutamate receptor interacting protein 2	GO:0005515|GO:0030054|GO:0043197|GO:0016020|GO:0043198|GO:0005783|GO:0045211|GO:0014069|GO:0015031|GO:0008022|GO:0030425	NM_138535	TC574184
A_43_P13404	4.77565	5.46796	P	P	7.15952	6.22862	P	P	0.328748	Spag11b	Rattus norvegicus sperm associated antigen 11B (Spag11b), mRNA [NM_145087]	AACAGATGATAGAAGACTCATTGGAAGATCTGAGATGTGGGGTGCAAGCTCTTGGAAGCT	chr16	75474916	75474975	-	FALSE	rn|16q12.5	ENSRNOT00000018741	246305	NM_145087	sperm associated antigen 11B	GO:0005576|GO:0042742	NM_145087	TC637830
A_43_P13420	6.44672	6.84656	P	P	5.10076	5.80961	P	P	2.23793	Spon1	Rattus norvegicus spondin 1, extracellular matrix protein (Spon1), mRNA [NM_172067]	AAGATCGACACAGTGCTATGAATACAGTACTTTAAGGTCTGCATTAAACACATCAGAATA	chr1	172020666	172020726	+	FALSE	rn|1q34	NA	64456	NM_172067	spondin 1, extracellular matrix protein	GO:0031012|GO:0005578|GO:0007155|GO:0005615	NM_172067	NA
A_43_P13426	8.80627	10.0328	P	P	8.26789	8.37953	P	P	2.3316	Ceacam10	Rattus norvegicus carcinoembryonic antigen-related cell adhesion molecule 10 (Ceacam10), mRNA [NM_173339]	TTCTCCTTTGATTGCTCTTCCTAACTGGGACCAAGTTCTGGGAAAGAAGGCTGATGTTCA	chr1	80076381	80076440	+	FALSE	rn|1q21	ENSRNOT00000027214	287009	NM_173339	carcinoembryonic antigen-related cell adhesion molecule 10	GO:0005576|GO:0030317	NM_173339	TC584038
A_43_P13491	4.78498	4.98307	P	P	3.71369	3.34007	A	A	2.54644	Elmo1	Rattus norvegicus engulfment and cell motility 1 (Elmo1), mRNA [NM_001108415]	ACAGAAAAGAATCGCAACGAAATAAAAAATGGCACTATTCTTCGATTAACCACGTCCCCA	chr17	52401536	52436184	-	FALSE	rn|17q11	ENSRNOT00000025516	361251	NM_001108415	engulfment and cell motility 1	GO:0030029|GO:0006909|GO:0017124|GO:0016601|GO:0005737|GO:0030036|GO:0005886|GO:0006928|GO:0005856|GO:0006911	NM_001108415	TC603717
A_43_P13653	2.9392	1.74468	A	A	4.02657	3.87062	P	P	0.356381	CB546610 AMGNNUC:NRDG1-00165-D7-A nrdg1 (10855) Rattus norvegicus cDNA clone nrdg1-00165-d7 5', mRNA sequence [CB546610]	TGTTCTTTGTTTTGTGCTTGATGTTCTTGTGGTCCTAGGAAATGCTCTAGGTTCTCAGGT	chr5	59487691	59487750	-	FALSE	rn|5q22	NA	NA	CB546610	NA	NA	NA	NA	NA
A_43_P13793	3.80578	3.24941	P	A	4.93383	4.34193	P	P	0.462082	Rsg1	Rattus norvegicus REM2 and RAB-like small GTPase 1 (Rsg1), mRNA [NM_001109272]	TGACTGAGTCCTCACTTAGGGTCATGCCCTCTGCTGGGCACTTTGCACAGCAACCTTGCA	chr5	160071607	160071666	+	FALSE	rn|5q36	ENSRNOT00000064310	500576	NM_001109272	REM2 and RAB-like small GTPase 1	NA	NM_001109272	NA
A_43_P13847	4.16007	3.84585	P	A	5.09495	5.92011	P	P	0.340509	CB547185 AMGNNUC:URRG1-00065-G11-A urrg1 (14046) Rattus norvegicus cDNA clone urrg1-00065-g11 5', mRNA sequence [CB547185]	AACGCTTAAAAGGGTGGTCTTTCAGCTACCCGTTCTAAGAGGTCAAGCATGCAAGTAAGT	chr14	45352963	45353022	+	FALSE	rn|14p11	NA	NA	CB547185	NA	NA	NA	NA	NA
A_43_P13854	2.05849	1.72685	A	A	5.4184	5.05257	P	P	0.0984223	CB547744 AMGNNUC:URRG1-00066-E2-A urrg1 (14046) Rattus norvegicus cDNA clone urrg1-00066-e2 5', mRNA sequence [CB547744]	AAGTGCTGGTTATGTGTGTTACTCTAGAAGGAAACTGAATTTCCATATTTCGCCTGTTCC	chr4	114146233	114146292	+	FALSE	rn|4q34	NA	NA	CB547744	NA	NA	NA	NA	NA
A_43_P13875	4.92604	5.4924	P	P	4.25126	3.72277	P	A	2.33878	Rattus norvegicus TL0ADA41YG15 mRNA sequence. [FQ220865]	TAGGCAGCCTGTTAGGACAGGAAGAGAGTTAGAAAGAAAATCCATCACACTCTGCGGAAA	chr17	53120812	53120871	-	FALSE	rn|17q11	NA	NA	FQ220865	NA	NA	NA	TC632945	NA
A_43_P13882	5.37562	8.04479	P	P	1.65765	1.61827	A	A	49.0899	Rhag	Rattus norvegicus Rh-associated glycoprotein (Rhag), mRNA [NM_023022]	CAGTCACAGTAATGTTACACTGTTGTTTGCATATTCTTATCCTTGATACCTTCTTATGGT	chr9	15940935	15940994	-	FALSE	rn|9q12	ENSRNOT00000072144	65207	NM_023022	Rh-associated glycoprotein	GO:0005886|GO:0015696|GO:0030506|GO:0006873|GO:0008519|GO:0005575|GO:0015670|GO:0060586|GO:0003674|GO:0008150|GO:0048821|GO:0072488|GO:0016021	NM_023022	TC576202
A_43_P14111	8.40036	8.8366	P	P	6.71482	5.83662	P	P	4.90199	Kitlg	Rattus norvegicus KIT ligand (Kitlg), transcript variant 1, mRNA [NM_021843]	TCCGACACTTATATGGCTTCACAGATATATTGCTAGTTCAGTCATAGATTGGAGTTTGCA	chr7	37795442	37795501	+	FALSE	rn|7q13	ENSRNOT00000008471	60427	NM_021843	KIT ligand	GO:0033026|GO:0008284|GO:0005886|GO:0001755|GO:0050731|GO:0046579|GO:0005615|GO:0035234|GO:0005737|GO:0001541|GO:0043406|GO:0045636|GO:0007155|GO:0005856|GO:0035162|GO:0043066|GO:0045740|GO:0005576|GO:0005125|GO:0097192|GO:0002763|GO:0016021|GO:0008083|GO:0005173|GO:0008584|GO:0070668	NM_021843	TC620058
A_43_P14131	6.95263	7.71867	P	P	6.33538	6.51451	P	P	2.14286	Rgs2	regulator of G-protein signaling 2 (Rgs2), mRNA [Source:RefSeq mRNA;Acc:NM_053453] [ENSRNOT00000005156]	TGATGTAGTCTTAAGAAAATCAGATCACATTCCTAGGACCACTCATTGTGAAAGTCAAAT	chr13	57890958	57891017	-	FALSE	rn|13q21	ENSRNOT00000005156	84583	AF279918	regulator of G-protein signaling 2	GO:0043005|GO:0005886|GO:0038032|GO:0007283|GO:0005829|GO:0060087|GO:0003674|GO:0010614|GO:0005737|GO:0060452|GO:0043407|GO:0031116|GO:0045744|GO:0005730|GO:0048487|GO:0005575|GO:0010519|GO:0006417|GO:0043547|GO:0008150|GO:0007049|GO:0050873|GO:0009898|GO:0055119|GO:0071877|GO:0005096	NA	TC577912
A_43_P14162	14.8577	15.1668	P	P	12.3157	13.0794	P	P	4.83327	A2m	Rattus norvegicus alpha-2-macroglobulin (A2m), mRNA [NM_012488]	TGAATAAGAAGTGTTTCGCCAGAGCCCTGACCTCAGGACTTCCCAAGAAAAACAGTGTAT	chr4	158153318	158153377	+	FALSE	rn|4q42	ENSRNOT00000019346	24153	NM_012488	alpha-2-macroglobulin	GO:0001869|GO:0043120|GO:0004866|GO:0004867|GO:0007584|GO:0009611|GO:0072562|GO:0051384|GO:0006953|GO:0030414|GO:0019959|GO:0002020|GO:0005615|GO:0048863|GO:0010951|GO:0019966|GO:0010037|GO:0006954|GO:0019838|GO:0019899|GO:0070062	NM_012488	TC573877
A_43_P14228	11.2838	12.4127	P	P	10.5275	10.8391	P	P	2.4021	Cotl1	Rattus norvegicus coactosin-like 1 (Dictyostelium) (Cotl1), mRNA [NM_001108452]	TGGGCTGTGAGGACCGCCTCTGGCATTCCAACAGTTTACAGAAGTAAATGTGTTTTTCAA	chr19	50096631	50096690	-	FALSE	rn|19q12	NA	361422	NM_001108452	coactosin-like 1 (Dictyostelium)	GO:0031965|GO:0005737|GO:0050832|GO:0003779|GO:0019899|GO:0005856|GO:0070062	NM_001108452	TC622119
A_43_P14233	9.23816	10.6503	P	P	9.06315	7.97502	P	P	2.81122	Pttg1	Rattus norvegicus pituitary tumor-transforming 1 (Pttg1), mRNA [NM_022391]	CTCTCCGCTCTGGATGTTGAATTGCCGCCTGTTTGTTACGATGCAGATATTTAAACGTCT	chr10	28527480	28527539	-	FALSE	rn|10q21	ENSRNOT00000005070	64193	NM_022391	pituitary tumor-transforming 1	GO:0051276|GO:0017124|GO:0004869|GO:0008285|GO:0005634|GO:0001558|GO:0010951|GO:0005737|GO:0007067|GO:0006281|GO:0007059|GO:0031072|GO:0045143|GO:0043022	NM_022391	TC580143
A_43_P14264	7.29145	7.23307	P	P	6.36665	5.4524	P	P	2.43142	Vegfc	Rattus norvegicus vascular endothelial growth factor C (Vegfc), mRNA [NM_053653]	TGGGAATGGACTGGCATTCATGTGCATAAAGCCTTTTAAGAGACTGGTTTTCTGCCAGTG	chr16	40624468	40624527	-	FALSE	rn|16p11	ENSRNOT00000015529	114111	NM_053653	vascular endothelial growth factor C	GO:0008284|GO:0030947|GO:0008285|GO:0050714|GO:0050731|GO:0060754|GO:0045776|GO:0005615|GO:0009887|GO:0051781|GO:0031954|GO:0050679|GO:0048010|GO:0042493|GO:0002052|GO:0045765|GO:0001525|GO:0042056|GO:0050918|GO:0050930|GO:0043536|GO:0016331|GO:0016020|GO:0043185|GO:0008083|GO:0001954	NM_053653	TC578022
A_43_P14436	9.40645	10.9573	P	P	7.68347	7.33723	P	P	7.26144	Pou2af1	Rattus norvegicus POU class 2 associating factor 1 (Pou2af1), mRNA [NM_001109599]	TCTTGGCTGCAGGTGTCCATCCAGATTTCCTCCTGAGTTTTTCTACTCCTATGCAACATT	chr8	54561268	54561327	+	FALSE	rn|8q24	ENSRNOT00000066848	690528	NM_001109599	POU class 2 associating factor 1	GO:0003677	NM_001109599	TC604161
A_43_P14751	2.97393	4.59883	A	P	1.58248	2.55419	A	A	3.61838	Aqp9	Rattus norvegicus aquaporin 9 (Aqp9), mRNA [NM_022960]	GGTGATTGCTAAGAATTTTGAAACTTGACCATGTGCTTGGCTGGATAGCCTCAGAGACCT	chr8	75611562	75611621	-	FALSE	rn|8q24	ENSRNOT00000021442	65054	NM_022960	aquaporin 9	GO:0010033|GO:0006863|GO:0072531|GO:0043231|GO:0016323|GO:0005350|GO:0015791|GO:0015250|GO:0015722|GO:0015837|GO:0005345|GO:0006833|GO:0015254|GO:0016021|GO:0071320|GO:0046689|GO:0015855	NM_022960	TC577480
A_43_P14754	7.28881	7.9202	P	P	5.67284	6.80471	P	P	2.44822	SPON1_RAT (P35446) Spondin-1 precursor (F-spondin), complete [TC574050]	TTCTTGCCAAAAGTCTTGCGTTAGGTGGTTGCTATTTCTCTGGCTAACCAATCATTTTGG	chr1	172021373	172021432	+	FALSE	rn|1q34	NA	NA	AW920712	NA	NA	NA	TC574050	NA
A_43_P14764	6.80649	7.35265	P	P	5.0865	4.96393	P	P	4.22438	Nrxn1	Rattus norvegicus neurexin 1 (Nrxn1), mRNA [NM_021767]	TCCTTTTTATGAAGCACATACAAAAGAAGACAGGGAATGCGATCAGGAGGGAAAACTCTT	chr6	14051007	14051066	-	FALSE	rn|6q12	ENSRNOT00000071402	60391	NM_021767	neurexin 1	GO:0005515|GO:0090129|GO:0030054|GO:2000311|GO:2000310|GO:0045202|GO:0051490|GO:0006904|GO:0016339|GO:0050885|GO:0030534|GO:0007612|GO:0050839|GO:0097091|GO:0051965|GO:2000821|GO:2000463|GO:0009986|GO:0060134|GO:0005509|GO:0051968|GO:0007416|GO:0071625|GO:0042734|GO:0035176|GO:0042297|GO:0048306|GO:0005886|GO:0097120|GO:0035418|GO:0007268|GO:0030139|GO:0051290|GO:0007269|GO:0045184|GO:0097117|GO:…	NM_021767	TC575692
A_43_P14911	4.55056	4.8443	P	A	2.89253	3.30717	A	A	3.01091	Il1b	Rattus norvegicus interleukin 1 beta (Il1b), mRNA [NM_031512]	GCTGAAAATGAAGAGTTTCATATTGTGTGGATGAGAGTGTTTATGAATGAAGCACAAGCA	chr3	116964465	116964524	-	FALSE	rn|3q36	ENSRNOT00000006308	24494	NM_031512	interleukin 1 beta	GO:0032755|GO:0014070|GO:0035634|GO:0009408|GO:0019221|GO:0033591|GO:0005615|GO:0035234|GO:0032757|GO:0031622|GO:0009743|GO:0009100|GO:0030730|GO:0000165|GO:0007611|GO:0001660|GO:0032496|GO:0034116|GO:0033198|GO:0007613|GO:0043122|GO:0010332|GO:0010942|GO:0030638|GO:0031663|GO:0032355|GO:0032729|GO:0032725|GO:0010193|GO:0007568|GO:0019904|GO:0030593|GO:0010243|GO:0000122|GO:0005125|GO:0006144|GO:…	NM_031512	TC578968
A_43_P14915	8.58424	9.31822	P	P	5.99132	6.72009	P	P	6.0468	C6	Rattus norvegicus complement component 6 (C6), mRNA [NM_176074]	ACAACGGACAGGAAGTGAGGAAAGTGAATGGATGGGAGCAAAGTATGATAACACATATCT	chr2	53764375	53764434	+	FALSE	rn|2q16	NA	24237	NM_176074	complement component 6	GO:0003674|GO:0006955|GO:0043065|GO:0005579|GO:0045087|GO:0045917|GO:0019835|GO:0006958|GO:0001970|GO:0005615|GO:0001701|GO:0045766	NM_176074	TC574741
A_43_P14973	9.97774	6.89656	P	P	7.1753	5.92648	P	P	5.49025	Mfap5	Rattus norvegicus microfibrillar associated protein 5 (Mfap5), mRNA [NM_001108644]	GGCTTCCTACCCTACTCTGTAATTTTCACTGGAACTGGTAACGTTTGTCTCGTTTCGCAA	chr4	158981851	158981910	+	FALSE	rn|4q42	ENSRNOT00000020812	362429	NM_001108644	microfibrillar associated protein 5	GO:0031012|GO:0001527|GO:0043206	NM_001108644	TC585340
A_43_P15022	7.99592	8.98753	P	P	7.02104	7.17722	P	P	2.77801	Pik3ap1	PREDICTED: Rattus norvegicus phosphoinositide-3-kinase adaptor protein 1 (Pik3ap1), transcript variant X1, mRNA [XM_006231387]	TCTTGTTATCTTAAGCCCCTTTTGGCTACCAAACTTAGGCTAGTATACATATTCTGGTGA	chr1	246474450	246474509	-	FALSE	rn|1q54	NA	294048	XM_006231387	phosphoinositide-3-kinase adaptor protein 1	GO:0034154|GO:0034142|GO:0005886|GO:0034123|GO:0034122|GO:0034134|GO:0050727|GO:0005634|GO:0014068|GO:0042802|GO:0005829|GO:0005737|GO:0016020|GO:0016301|GO:0043408|GO:0043122|GO:0034162	XM_006231387	TC592600
A_43_P15023	8.0937	8.1596	P	P	7.29923	6.44467	P	P	2.28581	Thbd	Rattus norvegicus thrombomodulin (Thbd), mRNA [NM_031771]	TGGAGTTTAGCTAGAACACAAGCAAAGCCTTTGCTTATGACGTCACGTGTATAAAATAAA	chr3	137158969	137159028	-	FALSE	rn|3q41	NA	83580	NM_031771	thrombomodulin	GO:0007565|GO:0005886|GO:0009986|GO:0010165|GO:0005509|GO:0009790|GO:0051591|GO:0005615|GO:0003674|GO:0007596|GO:0032496|GO:0030246|GO:0016021|GO:0004888	NM_031771	TC574205
A_43_P15062	9.37429	10.7552	P	P	7.32761	7.41555	P	P	7.21899	Rpl3l	Rattus norvegicus ribosomal protein L3-like (Rpl3l), mRNA [NM_001191589]	TCGGGAAACGTCTAAGATGCCTGGAATGGAGCACACCTGGGATGGAGTGCTTCCTGTCCT	chr10	13992401	13992460	+	FALSE	rn|10q12	ENSRNOT00000019660	287122	NM_001191589	ribosomal protein L3-like	GO:0003735|GO:0022625|GO:0006412	NM_001191589	TC616517
A_43_P15106	6.35267	8.09599	P	P	5.59062	3.9266	P	P	5.6051	E2f8	PREDICTED: Rattus norvegicus E2F transcription factor 8 (E2f8), transcript variant X1, mRNA [XM_001080259]	ATCCTTTGCTGTTTCAGTCTGTCTTTTTGTAGAGTTTACAGTCCTCAATCAAGTCTATGG	chr1	98640447	98640506	-	FALSE	rn|1q22	ENSRNOT00000035512	308607	XM_001080259	E2F transcription factor 8	GO:0005667|GO:0032466|GO:0003700|GO:0008283|GO:0003714|GO:0060707|GO:0032877|GO:0001047|GO:0002040|GO:0005634|GO:0000122|GO:0001890|GO:0003677|GO:0042803|GO:0006351|GO:0042802|GO:0045944|GO:0033301|GO:0060718|GO:0070365	XM_001080259	TC582648
A_43_P15113	6.60826	6.65734	P	P	7.35265	7.905	P	P	0.492404	Myom1	Rattus norvegicus myomesin 1 (Myom1), mRNA [NM_001191584]	TGGTGAAGAACAAATACGGCTCGGAGACCAGTGACTTCACCGTCAGTGTGTTCATCCCCG	chr9	110340430	110340489	+	FALSE	rn|9q38	ENSRNOT00000029583	316740	NM_001191584	myomesin 1	GO:0006936|GO:0008307|GO:0031430|GO:0030017|GO:0042803|GO:0042802	NM_001191584	TC594567
A_43_P15245	8.1003	8.7557	P	P	6.90907	6.78436	A	P	3.06702	Npr1	Rattus norvegicus natriuretic peptide receptor A/guanylate cyclase A (atrionatriuretic peptide receptor A) (Npr1), mRNA [NM_012613]	AAGCTGCCGGTTACCTTGCTTCTCCTGTGAACCAAACCATTAAAGTCTTTATTCCTGTGA	chr2	182724916	182724975	-	FALSE	rn|2q34	ENSRNOT00000020307	24603	NM_012613	natriuretic peptide receptor A/guanylate cyclase A (atrionatriuretic peptide receptor A)	GO:0005515|GO:0019901|GO:0005886|GO:0042562|GO:0048662|GO:0004383|GO:0005525|GO:0005524|GO:0043235|GO:0035556|GO:0016941|GO:0050880|GO:0042417|GO:0004672|GO:0006182|GO:0008217|GO:0030828|GO:0016021|GO:0007168|GO:0017046|GO:0007166	NM_012613	TC574062
A_43_P15447	15.8992	16.7481	P	P	12.9906	13.2153	P	P	9.69955	Bglap	Rattus norvegicus bone gamma-carboxyglutamate (gla) protein (Bglap), mRNA [NM_013414]	TCTGCCTCGAAAGTATGGACGGCACAGCTGCTCCAAAATAAAGTCCAGATGAGGAACGGT	chr2	180482313	180482372	-	FALSE	rn|2q34	ENSRNOT00000026530	25295	NM_013414	bone gamma-carboxyglutamate (gla) protein	GO:0014070|GO:0043627|GO:0045471|GO:0033280|GO:0042995|GO:0005615|GO:0010043|GO:0071305|GO:0033594|GO:0030425|GO:0005737|GO:0010035|GO:0042476|GO:0043204|GO:0031667|GO:0008147|GO:0005791|GO:0014823|GO:0030500|GO:0005794|GO:0042493|GO:0007569|GO:0007568|GO:0005509|GO:0031988|GO:0051384|GO:0005576|GO:0033574|GO:0031214|GO:0001649|GO:0009612|GO:0060348|GO:0071363|GO:0002076|GO:0001503|GO:0009629|GO:…	NM_013414	TC602867
A_43_P15470	3.99338	1.66775	P	A	4.55788	4.4808	P	P	0.416373	Adrb1	Rattus norvegicus adrenoceptor beta 1 (Adrb1), mRNA [NM_012701]	GGATCGCCTCTTCGTCTTCTTCAACTGGCTGGGCTACGCCAACTCGGCCTTCAACCCCAT	chr1	263026686	263026745	+	FALSE	rn|1q55	ENSRNOT00000022813	24925	NM_012701	adrenoceptor beta 1	GO:0005515|GO:0009409|GO:0002024|GO:0002025|GO:2001259|GO:0031694|GO:0061051|GO:0043231|GO:0042596|GO:0003084|GO:0051924|GO:0007613|GO:0086004|GO:0005088|GO:0046982|GO:0007568|GO:0035240|GO:0030165|GO:0001996|GO:0060080|GO:0046878|GO:0007186|GO:0032320|GO:0050873|GO:0001997|GO:0042060|GO:0071875|GO:0010460|GO:0007189|GO:0004940|GO:0035811|GO:0005980|GO:0005886|GO:0030819|GO:0005634|GO:0051379|GO:…	NM_012701	TC639160
A_43_P15483	4.75477	3.97033	P	A	5.6307	5.56891	P	P	0.439851	Slc28a1	Rattus norvegicus solute carrier family 28 (concentrative nucleoside transporter), member 1 (Slc28a1), mRNA [NM_053863]	GCCCTTTGGGAGCCAACATTCTGGTCCTCTTGAGTCCTCTTTCCTTGGGAACCTCATGTG	chr1	137365847	137365906	+	FALSE	rn|1q31	ENSRNOT00000025621	116642	NM_053863	solute carrier family 28 (concentrative nucleoside transporter), member 1	GO:0016324|GO:0016020|GO:0005350|GO:0001882|GO:0015389|GO:0005415|GO:0006863|GO:0016021|GO:0072531|GO:0015855	NM_053863	TC575621
A_43_P15496	3.90327	6.13738	P	P	1.60418	1.58078	A	A	14.1517	Ms4a2	Rattus norvegicus membrane-spanning 4-domains, subfamily A, member 2 (Ms4a2), mRNA [NM_012845]	ATTTCCAGACTTTTGTTCTGAGATGGTTATAAGAGCAATCACCATTAAATGAAGAAGGTC	chr1	214018326	214018385	+	FALSE	rn|1q43	ENSRNOT00000028491	25316	NM_012845	membrane-spanning 4-domains, subfamily A, member 2	GO:0051219|GO:0050663|GO:0019901|GO:0051279|GO:0007202|GO:0007205|GO:0043306|GO:0007165|GO:0032998|GO:0006955|GO:0019863|GO:0006954|GO:0005887|GO:0045121|GO:0019767|GO:0042169|GO:0038095|GO:0007166|GO:0009897|GO:0005768	NM_012845	TC575374
A_43_P15515	3.85904	4.77034	P	P	2.79804	3.46627	A	A	2.32137	Ccr5	Rattus norvegicus chemokine (C-C motif) receptor 5 (Ccr5), mRNA [NM_053960]	CTGGCTTCATTCCTATTTAACTACAATTATTCCCAAACTCTTCTTTAGCCACAAAAGTTC	chr8	128911126	128911185	+	FALSE	rn|8q32	NA	117029	NM_053960	chemokine (C-C motif) receptor 5	GO:0005515|GO:0032755|GO:0019722|GO:0050900|GO:0019957|GO:0031622|GO:0001948|GO:0006935|GO:0000165|GO:0032496|GO:0090050|GO:0045444|GO:0042742|GO:0030336|GO:2000178|GO:0022409|GO:0070098|GO:0009986|GO:0019901|GO:0032760|GO:0023052|GO:0007568|GO:0014808|GO:0006952|GO:0060139|GO:0007186|GO:0070997|GO:0016493|GO:0090026|GO:0009897|GO:0002437|GO:0071791|GO:0005886|GO:0007267|GO:0007204|GO:0005737|GO:…	NM_053960	TC578556
A_43_P15533	5.26269	7.41316	P	P	2.92114	3.54762	A	A	10.8386	Cebpe	Rattus norvegicus CCAAT/enhancer binding protein (C/EBP), epsilon (Cebpe), mRNA [NM_017095]	ATGGAGACACAGCAGAAGGTGTTAGAGTACATGGCGGAAAATGAGCGTCTGCGCAGCCGC	chr15	32788045	32788104	-	FALSE	rn|15p13	ENSRNOT00000019155	25410	NM_017095	CCAAT/enhancer binding protein (C/EBP), epsilon	GO:0006909|GO:0003700|GO:0046982|GO:0005730|GO:0005634|GO:0005575|GO:0042089|GO:0003677|GO:0006351|GO:0042803|GO:0043565|GO:0010628|GO:0071222|GO:0030099|GO:0030225|GO:0042742	NM_017095	TC580616
A_43_P15552	4.57931	5.72212	P	P	3.05872	3.22538	A	A	4.33663	Ccr2	Rattus norvegicus chemokine (C-C motif) receptor 2 (Ccr2), mRNA [NM_021866]	TCTGCAAACAATGCCCAGTTTTCTATAGGGAGACAGCAGACCGAGTGAGCTCAACATTTA	chr8	128893805	128893864	+	FALSE	rn|8q32	NA	60463	NM_021866	chemokine (C-C motif) receptor 2	GO:0043310|GO:2000451|GO:0019221|GO:0090265|GO:0019957|GO:0042803|GO:0019956|GO:0031727|GO:0043025|GO:0035705|GO:0046641|GO:0030334|GO:0032729|GO:0070098|GO:2000464|GO:0042535|GO:0019955|GO:0007186|GO:0035715|GO:0050870|GO:0016493|GO:0035717|GO:0035716|GO:0090026|GO:2000473|GO:0009897|GO:0002437|GO:0048471|GO:0005886|GO:2000439|GO:0030425|GO:0005829|GO:0005737|GO:0006955|GO:0006954|GO:0002829|GO:…	NM_021866	TC579627
A_43_P15556	2.94266	1.61656	A	A	4.4141	4.20205	P	P	0.27073	Gulo	Rattus norvegicus gulonolactone (L-) oxidase (Gulo), mRNA [NM_022220]	TGTACCCCACCTTTCACAAGTTCTGTGACATCCGTGAGAAGCTGGACCCCACTGGAATGT	chr15	45411522	45411581	-	FALSE	rn|15p12	ENSRNOT00000022702	60671	NM_022220	gulonolactone (L-) oxidase	GO:0050105|GO:0008762|GO:0003885|GO:0050660|GO:0019853|GO:0005789|GO:0016021	NM_022220	TC583837
A_43_P15598	7.46849	8.80194	P	P	5.51926	5.85105	P	P	6.01854	Cd79b	Rattus norvegicus Cd79b molecule, immunoglobulin-associated beta (Cd79b), mRNA [NM_133533]	AGCCACCTATGAAGACATAGTGACTCTTCGGACAGGGGAGGTAAAGTGGTCTGTGGGAGA	chr10	95703614	95703673	-	FALSE	rn|10q32.1	ENSRNOT00000015976	171055	NM_133533	Cd79b molecule, immunoglobulin-associated beta	GO:0050853|GO:0019815|GO:0005737|GO:0005794|GO:0005886|GO:0005730|GO:0005634|GO:0016021|GO:0009897|GO:0070062|GO:0004888	NM_133533	TC646919
A_43_P15750	10.8743	12.2022	P	P	8.80592	9.46083	P	P	5.71862	Cfd	Rattus norvegicus complement factor D (adipsin) (Cfd), mRNA [NM_001077642]	TGAGTGTTAACGTGACGGCCTGAGGGGACACCGGAGACCGTGACTCACAATAAATGCAGC	chr7	11325547	11325604	-	FALSE	rn|7q11	ENSRNOT00000015029	54249	NM_001077642	complement factor D (adipsin)	GO:0006957|GO:0007219|GO:0004252|GO:0004175|GO:0005615|GO:0070062	NM_001077642	TC581753
A_43_P15791	5.60085	6.20281	P	P	4.68013	4.03383	P	P	2.9082	Cldn5	Rattus norvegicus claudin 5 (Cldn5), mRNA [NM_031701]	TCCAGAGTTCAGTTTTCCAGTCAAGTACTCAGCACCAAGGCGAACCACGGCCAACGGCGA	chr11_random	1224740	1224799	-	FALSE	NA	ENSRNOT00000071806	65131	NM_031701	claudin 5	GO:0043220|GO:0016338|GO:0005886|GO:0005911|GO:0005198|GO:0042552|GO:0033270|GO:0016021|GO:0005923|GO:0042802	NM_031701	TC580125
A_43_P15812	3.72307	3.52342	P	A	4.67623	4.90296	P	P	0.445238	Hspb7	Rattus norvegicus heat shock protein family, member 7 (cardiovascular) (Hspb7), mRNA [NM_031607]	ATTCGAGCACGTCGTCACCCACACACAGAACATGTCCAGCAGACCTTCCGGACGGAGATA	chr5	160314136	160314195	+	FALSE	rn|5q36	ENSRNOT00000051317	50565	NM_031607	heat shock protein family, member 7 (cardiovascular)	GO:0005739|GO:0005737|GO:0015030|GO:0009408|GO:0031005|GO:0006950|GO:0005634|GO:0015629	NM_031607	TC582940
A_43_P15859	6.7101	5.53544	P	P	8.39245	7.29285	P	P	0.306549	Ocm2	Rattus norvegicus oncomodulin 2 (Ocm2), mRNA [NM_012995]	GCCCAAGTCTACGGAAGAGAGAGAGGGGAAGGGCAAATCTGCCTGAAGGTTTCAAAAGCC	chr12	10925342	10925402	+	FALSE	rn|12p11	ENSRNOT00000043439	25503	NM_012995	oncomodulin 2	GO:0043234|GO:0005737|GO:0046982|GO:0051480|GO:0005509|GO:0005634|GO:0042803	NM_012995	TC585446
A_43_P15902	2.43275	3.70713	A	A	5.08112	4.61893	P	P	0.315966	Vwf	Rattus norvegicus von Willebrand factor (Vwf), mRNA [NM_053889]	CAACGGATGGCTAGGTATTTCACCCGCTATCTCCAAGGTTTCAAGAAGAAGAAGGTCATT	chr4	161809533	161809592	+	FALSE	rn|4q42	ENSRNOT00000026643	116669	NM_053889	von Willebrand factor	GO:0005783|GO:0005518|GO:0051087|GO:0002020|GO:0042246|GO:0042803|GO:0042802|GO:0003674|GO:0001948|GO:0019865|GO:0051260|GO:0007155|GO:0070062|GO:0033093|GO:0035902|GO:0031589|GO:0005578|GO:0030168|GO:0005576|GO:0001890|GO:0007599|GO:0001889|GO:0031012|GO:0005178|GO:0047485|GO:0007596|GO:0009897	NM_053889	TC579793
A_43_P15904	8.87549	10.2368	P	P	7.44093	8.85159	P	P	2.63694	Fcgr1a	Rattus norvegicus Fc fragment of IgG, high affinity Ia, receptor (CD64) (Fcgr1a), mRNA [NM_001100836]	GCACAAACTTCCCAAACTTGACCCTGAAACTGTGGGACCAAGGCACACAACTCTTAAATA	chr2	191095045	191095104	-	FALSE	rn|2q34	ENSRNOT00000028780	295279	NM_001100836	Fc fragment of IgG, high affinity Ia, receptor (CD64)	GO:0005886|GO:0042590|GO:0006910|GO:0006911|GO:0001805|GO:0006898|GO:0009617|GO:0050766|GO:0019864|GO:0050776|GO:0019884|GO:0001798|GO:0019770|GO:0042742|GO:0001788|GO:0007166|GO:0009897|GO:0038094	NM_001100836	TC594251
A_43_P15962	3.9878	5.06137	P	P	4.16811	1.65493	P	A	2.33148	Ccna2	Rattus norvegicus cyclin A2 (Ccna2), mRNA [NM_053702]	ATTCACACGTACCTTGGGGAAATGGAGGTTAAATGTAAACCTAAAGTGAGTTATATGAAG	chr2	123065588	123065829	-	FALSE	rn|2q25	ENSRNOT00000021156	114494	NM_053702	cyclin A2	GO:0019901|GO:0010389|GO:0031100|GO:0005634|GO:0007265|GO:0048146|GO:0000079|GO:0005575|GO:0003674|GO:0005737|GO:0007049|GO:0001939|GO:0033762|GO:0001940|GO:0045893|GO:0032355|GO:0051301	NM_053702	NP362061
A_43_P15965	3.5313	3.13171	P	A	4.3947	4.91136	P	P	0.397565	Ugt2b37	Rat UDP glucuronosyltransferase-21 (UDPGTr-21) mRNA, 3' end. [M33747]	ATAGATGCAACTTTACAGCAGACAACTTGATCCTTCTGGCCTCTTAAATCTTTCCATCCT	chr14	22422764	22422822	+	FALSE	rn|14p21	NA	29623	M33747	UDP-glucuronosyltransferase 2 family, member 37	GO:0016758|GO:0005789|GO:0015020|GO:0016021	NA	NA
A_43_P15993	5.83375	6.48885	P	P	3.48565	5.55053	A	P	2.52881	Itgam	Rattus norvegicus integrin, alpha M (Itgam), mRNA [NM_012711]	TACAAGCTTGGCTTTTTCAAACGACAGTACAAGGACATGATGAATGAAGCCGGTGGCCAA	chr1	187385032	187385565	+	FALSE	rn|1q36	NA	25021	NM_012711	integrin, alpha M	GO:0008305|GO:0046982|GO:0009986|GO:0002523|GO:0030593|GO:0043395|GO:0001846|GO:0005634|GO:0014005|GO:0016337|GO:0001948|GO:0007229|GO:0045123|GO:0007159|GO:0050798|GO:0016021|GO:0007155|GO:0008201|GO:0009897	NM_012711	TC574333
A_43_P16093	3.28848	1.90858	A	A	4.57124	5.22233	P	P	0.221346	Olr837	Rattus norvegicus olfactory receptor 837 (Olr837), mRNA [NM_001000897]	AGACAAGCAGGACCCTGCAGACAAGCTCATCTCCCTCTTCTATGGGGTGTTGACCCCCAT	chr5	60266895	60266954	-	FALSE	rn|5q22	ENSRNOT00000050490	405207	NM_001000897	olfactory receptor 837	GO:0050911|GO:0004984|GO:0007186|GO:0004930|GO:0016021	NM_001000897	NP1479469
A_43_P16181	6.43535	6.9866	P	P	5.50807	5.38878	P	P	2.44103	Rattus norvegicus mRNA for MHC class II RT1-D beta1 chain haplotype k. [AJ003232]	GGACACGTACTGCAGACACAACTACGAGATTTTTGATAGATTCCTTGTGCCGCGGACAGT	NA	NA	NA	NA	FALSE	NA	NA	NA	AJ003232	NA	NA	NA	NA	NA
A_43_P16302	2.4695	1.58518	A	A	3.9538	3.76786	P	P	0.293258	Rattus norvegicus gamma-glutamyl transpeptidase type VI mRNA, 5'UTR. [U17392]	AACGCTCCCAGGCACTAACAGGCTGACCATCCTGGAGGACCACACACTTGGCTACGTAAA	NA	NA	NA	NA	FALSE	NA	NA	NA	U17392	NA	NA	NA	TC577607	NA
A_43_P16312	5.73188	6.31836	P	P	3.73116	5.23159	A	P	2.61442	Klra5	Rattus norvegicus killer cell lectin-like receptor, subfamily A, member 5 (Klra5), mRNA [NM_198746]	CTGGTGGATACAAGATAGATCTTTGGACAGGCTTTCCCCCAAAGCCTGGATGAATGTTTT	chr4	168746873	168746932	-	FALSE	rn|4q42	ENSRNOT00000051767	297666	NM_198746	killer cell lectin-like receptor, subfamily A, member 5	GO:0030101	NM_198746	TC579560
A_43_P16389	2.63733	3.04783	A	A	4.14945	4.21134	P	P	0.399538	Lamb3	Rattus norvegicus laminin, beta 3 (Lamb3), mRNA [NM_001100841]	GGCCCTTGTCCCAGAGGCCTAATGGGCATCTGACTGGGGGAAAGGTCCAACTTAACCTTA	chr13	109170494	109172196	+	FALSE	rn|13q27	ENSRNOT00000008440	305078	NM_001100841	laminin, beta 3	GO:0008150|GO:0005610|GO:0050873|GO:0005575|GO:0032403|GO:0005604	NM_001100841	NP066981
A_43_P16600	3.70493	3.12416	A	A	4.78028	4.73899	P	P	0.401588	Atcay	Rattus norvegicus ataxia, cerebellar, Cayman type (Atcay), mRNA [NM_001040190]	ATGACCATGGACTTTACATCTTCACCTGACATCCCCTGTTCTGCCACTTGATTGTCTTTG	chr7	9994903	9994962	+	FALSE	rn|7q11	ENSRNOT00000041325	362826	NM_001040190	ataxia, cerebellar, Cayman type	GO:0048311|GO:0043005|GO:0030424|GO:0030054|GO:0031966|GO:0045202|GO:0006915|GO:0005575|GO:0030425|GO:0031175|GO:0032880|GO:0005739|GO:0003674|GO:0008150|GO:0005737|GO:2000212|GO:0006810|GO:0019894	NM_001040190	TC589306
A_43_P16707	7.17405	7.95034	P	P	5.25482	5.56622	P	P	4.57852	Ccl6	chemokine (C-C motif) ligand 6 (Ccl6), mRNA [Source:RefSeq mRNA;Acc:NM_001004202] [ENSRNOT00000045867]	AATCAATTTTTGCCCTAAGCCATACATATGTCCAACTTTGTGGGGACCCAGCTGTTCTTC	chr10	71660234	71660293	-	FALSE	rn|10q26	ENSRNOT00000045867	287910	BC079460	chemokine (C-C motif) ligand 6	GO:0008009|GO:0006955|GO:0060326|GO:0006915|GO:0042056|GO:0005615|GO:0050918	NA	TC578811
A_43_P16750	9.32125	8.45636	P	P	7.63763	6.93182	P	P	3.08487	Prodh	Rattus norvegicus proline dehydrogenase (oxidase) 1 (Prodh), nuclear gene encoding mitochondrial protein, mRNA [NM_001135778]	AGGGTCTAACCTATCTTCCCTGCACTGGGCAGAGGACAGGCTGGGAAGCCTGTTTAGTCA	chr11	84922144	84922203	+	FALSE	rn|11q23	ENSRNOT00000002576	680409	NM_001135778	proline dehydrogenase (oxidase) 1	GO:0005739|GO:0071949|GO:0006537|GO:0006562|GO:0005743|GO:0004657|GO:0016597	NM_001135778	TC586304
A_43_P16767	10.1633	10.7246	P	P	9.1902	8.44099	P	P	3.04696	Igfbp4	Rattus norvegicus insulin-like growth factor binding protein 4 (Igfbp4), mRNA [NM_001004274]	TTAGAGACCTGCTTGTTGGCTATAATGTCTTTTCATTCATTCATTCTTCTTTTTCTTTTT	chr10	87834213	87834272	+	FALSE	rn|10q31	ENSRNOT00000014153	360622	NM_001004274	insulin-like growth factor binding protein 4	GO:0035556|GO:0044342|GO:0006954|GO:0043568|GO:0043410|GO:0005615|GO:0001558|GO:0040008|GO:0010906|GO:0005520	NM_001004274	TC638872
A_43_P16887	10.7302	13.4253	P	P	9.29575	8.90438	P	P	11.4647	Ahsp	Rattus norvegicus alpha hemoglobin stabilizing protein (Ahsp), mRNA [NM_001106299]	ATGCCTTAGAACCCCAAACTCTTGGCTCTGTGTTTTCTTCAGACCATTCTCCCATGATGT	chr1	187561567	187561626	+	FALSE	rn|1q36	ENSRNOT00000027297	293522	NM_001106299	alpha hemoglobin stabilizing protein	GO:0030097|GO:0008150|GO:0003674|GO:0030492|GO:0005737|GO:0020027|GO:0006457|GO:0030218|GO:0050821|GO:0005575	NM_001106299	TC602558
A_43_P16962	3.59879	1.86463	P	A	4.57713	4.30132	P	P	0.361518	Kdm4b	Rattus norvegicus similar to jumonji domain containing 2B, mRNA (cDNA clone IMAGE:7380411), complete cds. [BC098860]	GTGGCTGCACCTTACCACTTTGATCTGTCCCTCAGGAATGCTGTTTGTGCAACCTTCGGG	chrUn	25375343	25375402	-	FALSE	NA	NA	301128	BC098860	lysine (K)-specific demethylase 4B	GO:0030054|GO:0008270|GO:0005634|GO:0005925	NA	TC588768
A_43_P16967	5.70546	6.90936	P	P	4.47288	5.19617	P	P	2.92842	Snx10	Rattus norvegicus sorting nexin 10 (Snx10), mRNA [NM_001013085]	TTGCTCATAATAGATTCTTACCTAACGCCACTGGTCAGTATCCTAGGTGGTTAAATTCTT	chr4	79852554	79852612	+	FALSE	rn|4q24	ENSRNOT00000016265	297096	NM_001013085	sorting nexin 10	GO:0005813|GO:0005783|GO:0030316|GO:0005634|GO:0006886|GO:0005545|GO:0042384|GO:0031313|GO:0071539|GO:0051117|GO:0007032|GO:0035091|GO:0005768	NM_001013085	TC578693
A_43_P16993	4.41741	4.85243	P	A	5.20436	6.04354	P	P	0.488737	Kdm8	Rattus norvegicus lysine (K)-specific demethylase 8 (Kdm8), mRNA [NM_001037196]	AGCATCCTCTGGAAGGACCTCAGGGTGCTCCTGCCAGACACAGAGGAGGAGCTGAAGCTG	chr1	184516898	184516957	+	FALSE	rn|1q36	ENSRNOT00000020388	308976	NM_001037196	lysine (K)-specific demethylase 8	GO:0070544|GO:0008150|GO:0003674|GO:0003682|GO:0000086|GO:0005634|GO:0005575|GO:0045893|GO:0051864|GO:0046872|GO:0006351	NM_001037196	TC612534
A_43_P17126	3.8647	1.52377	P	A	4.53099	4.11976	P	P	0.430657	Tro	trophinin [Source:MGI Symbol;Acc:MGI:1928994] [ENSRNOT00000071639]	ACCTATGCTTTGGAGGCTCTTCCAGCACCAACTCCTGCTTTAGTGGTGCTACCAGTGCCA	NA	NA	NA	NA	FALSE	NA	ENSRNOT00000071639	100912175	XM_006227303	trophinin	GO:0030308|GO:0005737|GO:0005886|GO:0005634	XM_006227303	TC615702
A_43_P17175	7.42251	9.15691	P	P	4.82833	5.90128	P	P	8.41919	Serpinb1a	Rattus norvegicus serine (or cysteine) proteinase inhibitor, clade B, member 1a (Serpinb1a), mRNA [NM_001031642]	TGATGTATCAAAAGAAAAAATTTTTCTTTGGCTACATTTCGGATCTGAAGTGCAAGGTGC	chr17	37956755	37956814	+	FALSE	rn|17p12	ENSRNOT00000059854	291091	NM_001031642	serine (or cysteine) proteinase inhibitor, clade B, member 1a	GO:0030162|GO:0010951|GO:0005737|GO:0042176|GO:0004867|GO:0005615|GO:0070062	NM_001031642	TC579212
A_43_P17490	4.9832	6.50437	P	P	5.32078	4.32904	P	P	2.03795	Rrm2	Rattus norvegicus ribonucleotide reductase M2 (Rrm2), mRNA [NM_001025740]	GGGAAGCTCTGAAACCAGATGAGAGACATTTTATATCTCATGTTCTGCCCTTCTTTGCGG	chr6	42351613	42351672	+	FALSE	rn|6q16	ENSRNOT00000037387	362720	NM_001025740	ribonucleotide reductase M2	GO:0006260|GO:0003674|GO:0009186|GO:0008284|GO:0005737|GO:0009263|GO:0005635|GO:0004748|GO:0000278|GO:0006206|GO:0046872	NM_001025740	TC639044
A_43_P17569	5.00621	5.63752	P	P	6.0317	6.84219	P	P	0.454704	Sel1l3	PREDICTED: Rattus norvegicus sel-1 suppressor of lin-12-like 3 (C. elegans) (Sel1l3), transcript variant X2, mRNA [XM_341223]	TCCAGCTGAGAGACCACCCTTTCAACAGTTGGTTCTGGAAGGCTGGGGCCAGGCGTTATA	chr14	62630829	62630888	+	FALSE	rn|14q11	NA	360945	XM_341223	sel-1 suppressor of lin-12-like 3 (C. elegans)	NA	XM_341223	TC636384
A_43_P17580	8.37379	8.03808	P	P	8.54881	14.9214	P	M	0.0189315	Pck2	Rattus norvegicus phosphoenolpyruvate carboxykinase 2 (mitochondrial) (Pck2), mRNA [NM_001108377]	CGGGTAGAAAGCAAGACGGTGATTGTAACTTCTTCCGCAGCGGGACACAGTGCCTCTCCT	chr15	33674839	33674897	+	FALSE	rn|15p13	ENSRNOT00000025260	361042	NM_001108377	phosphoenolpyruvate carboxykinase 2 (mitochondrial)	GO:0005739|GO:0004611|GO:0006090|GO:0004613|GO:0006116|GO:0006107|GO:0006094|GO:0051384|GO:0032024|GO:0071333|GO:0005525	NM_001108377	TC586779
A_43_P17660	3.36708	1.70906	A	A	4.23711	4.76142	P	P	0.295503	Nacad	Rattus norvegicus NAC alpha domain containing (Nacad), mRNA [NM_001100655]	ATGTGTCCAGGGCAAAGGCTGTGCGGGCCCTGAAGGACAACCACAGTGACATTGTCAATG	chr14	87354935	87354994	-	FALSE	rn|14q21	ENSRNOT00000044768	289786	NM_001100655	NAC alpha domain containing	NA	NM_001100655	TC580766
A_43_P17697	9.7491	10.7302	P	P	7.05402	8.25453	P	P	5.83922	Ms4a6bl	Rattus norvegicus membrane-spanning 4-domains, subfamily A, member 6B-like (Ms4a6bl), mRNA [NM_001006975]	CATAGAGACAAGTGACCTGCAATGAATTCCCAAGAAGTATATATGCTGTTGCTTCAAAAT	chr1	214208073	214208132	-	FALSE	rn|1q43	ENSRNOT00000049574	293749	NM_001006975	membrane-spanning 4-domains, subfamily A, member 6B-like	GO:0016021	NM_001006975	TC578880
A_43_P17795	3.89461	2.03114	P	A	4.7118	5.71769	P	P	0.240517	Efhd1	Rattus norvegicus EF-hand domain family, member D1 (Efhd1), mRNA [NM_001109310]	CCCGTGTAGTCCTATGTCAACAAGTCCTGTTTATCTATGGTTCTCAGAGGACATGTTGCA	chr9	86123799	86123858	+	FALSE	rn|9q35	ENSRNOT00000021168	501181	NM_001109310	EF-hand domain family, member D1	GO:0005739|GO:0005509|GO:0005743|GO:0031175	NM_001109310	TC590038
A_43_P17808	8.80655	8.54078	P	P	9.8705	9.70503	P	P	0.463179	RGD1307603	Rattus norvegicus similar to hypothetical protein MGC37914 (RGD1307603), mRNA [NM_001134508]	CAAGCTCAAGGCCTTCCTGGAGTCTCCTGAGCATGTGAACCGTCTCCTTGCTGCTTGCAT	chr1	206645266	206645325	-	FALSE	rn|1q42	ENSRNOT00000066691	293656	NM_001134508	similar to hypothetical protein MGC37914	NA	NM_001134508	TC593021
A_43_P17936	6.87936	7.528	P	P	8.44179	8.67759	P	P	0.39924	Rspo3	PREDICTED: Rattus norvegicus R-spondin 3 (Rspo3), transcript variant X1, mRNA [XM_006227755]	GCCACCTGGCTTAAATGGTTTTCCACTTCTCTTTTAAGACATAAAACTTTGAAATAGTGC	chr1	29157636	29157695	+	FALSE	rn|1p11	NA	498997	XM_006227755	R-spondin 3	GO:0005109|GO:0008150|GO:0003674|GO:0060670|GO:0005102|GO:0005576|GO:0005575|GO:0060070|GO:0008201	XM_006227755	TC629959
A_43_P17984	4.36949	4.93153	P	P	3.09409	3.31747	A	A	2.76564	Cnrip1	Rattus norvegicus cannabinoid receptor interacting protein 1 (Cnrip1), mRNA [NM_001014232]	TCCTCCTACAAGGTGGAGGTGAAGATTAAGCCCACAACACTGCAGGTCGAGAACATTCCA	chr14	97908691	97911563	+	FALSE	rn|14q22	ENSRNOT00000007104	364208	NM_001014232	cannabinoid receptor interacting protein 1	NA	NM_001014232	TC578508
A_43_P18075	2.95675	2.88511	A	A	4.40513	4.0688	P	P	0.399047	MMU66240 MEK kinase {Mus musculus} (exp=-1; wgp=0; cg=0), partial (34%) [TC637945]	ATGCCCCATTCTGCCTACTGTACATTTGTGCACACGTGTACACGAGACATTCCCTTTGGT	chr1	42954037	42954096	+	FALSE	rn|1q11	NA	NA	CB606288	NA	NA	NA	TC637945	NA
A_43_P18174	3.43075	4.8702	P	P	1.648	3.1987	A	A	3.25044	Mbnl3	Rattus norvegicus muscleblind-like splicing regulator 3 (Mbnl3), mRNA [NM_001106949]	ACAATCTGCATGGATTACATTAAAGGCCGATGCTCCCGGGAGAAATGCAAGTACTTTCAC	chrX	137900979	137901038	-	FALSE	rn|Xq36	ENSRNOT00000043258	302492	NM_001106949	muscleblind-like splicing regulator 3	GO:0005794|GO:0043484|GO:0046872|GO:0045662	NM_001106949	TC598688
A_43_P18241	6.13234	7.75738	P	P	5.68099	4.34445	P	P	4.00067	Q6UNA2_MOUSE (Q6UNA2) MLF1-interacting protein brain isoform, partial (87%) [TC577882]	TTTGTCATTCAAACTAAACTGCACCTCTTCAGTTGTCTAATAACTCAGAAGGCATAGCCA	chr16	48997448	48997507	-	FALSE	rn|16q11	NA	NA	XM_224859	NA	NA	NA	TC577882	NA
A_43_P18324	3.22315	2.86022	A	A	4.39123	4.22995	P	P	0.417608	Arl10	Rattus norvegicus ADP-ribosylation factor-like 10 (Arl10), mRNA [NM_207165]	TGTCATAGTGGCCAACAAGCAAGACCTGAGTGGAGCCATGAGTATGGTGGAGCTGCAGCA	chr17	16094234	16096658	-	FALSE	rn|17p14	ENSRNOT00000073186	306767	NM_207165	ADP-ribosylation factor-like 10	GO:0005622|GO:0007264|GO:0005525	NM_207165	TC611314
A_43_P18385	6.08058	6.93392	P	P	5.36743	5.59184	P	P	2.12204	Sqrdl	Rattus norvegicus sulfide quinone reductase-like (yeast) (Sqrdl), mRNA [NM_001047913]	TTTGAGAACCTGGACAAGCCTGGGGAGACACATGTGATTCATTATGAAATGCTTCACGTT	chr3	109744461	109748347	+	FALSE	rn|3q35	ENSRNOT00000068129	691966	NM_001047913	sulfide quinone reductase-like (yeast)	GO:0005739|GO:0016491|GO:0005743	NM_001047913	TC590758
A_43_P18571	2.64477	1.83018	A	A	4.39077	4.19795	P	P	0.24942	Tekt4	Rattus norvegicus tektin 4 (Tekt4), mRNA [NM_001013965]	ACCAGTGACTGGGGCTGGCACCCGGCCTCACTGTCTCGTTCAAATAAAGAGCGCTTTAGT	chr10	14726997	14727056	+	FALSE	rn|10q12	ENSRNOT00000025434	302991	NM_001013965	tektin 4	GO:0005929|GO:0005737|GO:0080154|GO:0030030|GO:0005874|GO:0000226|GO:0005634	NM_001013965	TC578226
A_43_P18672	3.68022	1.81583	P	A	4.49033	3.97045	P	P	0.42828	Sh3bp1	Rattus norvegicus SH3-domain binding protein 1 (Sh3bp1), mRNA [NM_001171981]	TGCCCTCAAGTCCTATCTCCGGGAGCTGCCAAAGCCCCTGATGAACTCTGACCTCTATGA	chr7	116872310	116872369	+	FALSE	rn|7q34	ENSRNOT00000012480	300067	NM_001171981	SH3-domain binding protein 1	GO:0007165|GO:0017124|GO:0005737	NM_001171981	TC624900
A_43_P18738	4.91828	4.77051	P	P	2.97763	3.54311	A	A	2.94524	Mrc1	Rattus norvegicus mannose receptor, C type 1 (Mrc1), mRNA [NM_001106123]	GCCAAAAATTATTGATCCTGTAACTACACATTCATCTATTACAACCAAAGCTGACCAAAG	chr17	88489156	88491763	+	FALSE	rn|17q12.3	ENSRNOT00000024736	291327	NM_001106123	mannose receptor, C type 1	GO:0007165|GO:0009986|GO:0005886|GO:0004872|GO:0005537|GO:0010008|GO:0006898|GO:0004888	NM_001106123	TC586391
A_43_P18940	3.16096	2.07313	A	A	4.21795	4.48431	P	P	0.320849	Ltk	Rattus norvegicus leukocyte receptor tyrosine kinase (Ltk), mRNA [NM_001107763]	TGCCCTACCCTGGACACACCAACCAGGAGGTTCTAGACTTCATTGCCACAGGGAACAGGA	chr3	106267186	106267245	-	FALSE	rn|3q35	ENSRNOT00000030532	311337	NM_001107763	leukocyte receptor tyrosine kinase	GO:0043066|GO:0008283|GO:0071300|GO:0005524|GO:0014065|GO:0004672|GO:0016020|GO:0010976|GO:0010666|GO:0006468|GO:0016021|GO:0004714|GO:0007169	NM_001107763	NA
A_43_P19130	4.57895	4.91121	P	P	3.57852	3.89163	A	P	2.01541	Lpar6	Rattus norvegicus lysophosphatidic acid receptor 6 (Lpar6), mRNA [NM_001045843]	TCTGTGCCCTCAAAGTGAGAAACGAAACTACAACGTACATGATTAACCTGGCAATGTCAG	chr15	53876199	53876258	+	FALSE	rn|15p11	ENSRNOT00000021430	691774	NM_001045843	lysophosphatidic acid receptor 6	GO:0005886|GO:0004930|GO:0016021	NM_001045843	TC581222
A_43_P19268	4.32732	3.95511	P	A	5.48711	5.34529	P	P	0.416171	Gsx2	Rattus norvegicus GS homeobox 2 (Gsx2), mRNA [NM_001137563]	ACCTTTGCTTAAGAGCCAGTTCTCTCCCGGTCCTGGGGACGCGCAGTTTTGCCCACGGGT	chr14	35490670	35490729	-	FALSE	rn|14p11	ENSRNOT00000003080	364140	NM_001137563	GS homeobox 2	GO:0045747|GO:0007389|GO:0003700|GO:0021544|GO:0048665|GO:0005634|GO:0048663|GO:0007417|GO:0003677|GO:0048853|GO:0021527|GO:0021575|GO:0043565|GO:0002087|GO:0021798|GO:0007420|GO:0048714|GO:0021889|GO:0060163	NM_001137563	TC641091
A_43_P19317	4.7308	5.5884	P	P	4.12	3.72581	P	A	2.43865	RGD1310166	PREDICTED: Rattus norvegicus similar to Chromodomain-helicase-DNA-binding protein 1 (CHD-1) (RGD1310166), transcript variant X1, mRNA [XM_001081077]	TGAGCACTTGCATGTATACTCTGGAGAAGGAGGGGGTTGAAGAGGGTAAAGACAATTTAC	chr10	73453781	73453840	+	FALSE	rn|10q26	NA	303395	XM_001081077	similar to Chromodomain-helicase-DNA-binding protein 1 (CHD-1)	NA	XM_001081077	TC611289
A_43_P19494	6.51284	8.63448	P	P	5.40828	5.24163	P	P	6.08615	Gypa	PREDICTED: Rattus norvegicus glycophorin A (Gypa), transcript variant X1, mRNA [XM_001069014]	CCATGATTCACTACAGGGGGTGGGGCACCTCTGTTCATTAATAACTGAAGATGAAGAACA	chr19	29301373	29301432	-	FALSE	rn|19q11	NA	688972	XM_001069014	glycophorin A	GO:0047484|GO:0005887|GO:0005623|GO:0007016|GO:0042803|GO:0009897|GO:0042802	XM_001069014	TC581974
A_43_P19545	5.17824	6.04294	P	P	4.32319	3.63917	P	A	3.14504	Meis3	Rattus norvegicus Meis homeobox 3 (Meis3), mRNA [NM_001108472]	TGTGACAGTCAGGACGCCAGGATCAATGGGGATGAATCTGAACTTAGAAGGAGAATGGCA	chr1	76522873	76523451	+	FALSE	rn|1q21	ENSRNOT00000039538	361514	NM_001108472	Meis homeobox 3	GO:0043565|GO:0051897|GO:0001077|GO:0003700|GO:0006366|GO:2001234|GO:0045944|GO:0003682|GO:0005634	NM_001108472	TC640456
A_43_P19669	5.83999	6.84145	P	P	5.78573	4.87627	P	P	2.03414	Itga4	Rattus norvegicus integrin, alpha 4 (Itga4), mRNA [NM_001107737]	TCGAAGGACGTCAAATCAGCCAGTCACTAAGGATGTTTGGACAGTCTATCTCAGGACAAA	chr3	62057840	62057899	+	FALSE	rn|3q24	ENSRNOT00000006880	311144	NM_001107737	integrin, alpha 4	GO:0008305|GO:0060710|GO:0090074|GO:0005886|GO:0009986|GO:0072678|GO:0007507|GO:0016477|GO:0001974|GO:0005911|GO:0007229|GO:0060324|GO:0007159|GO:0001968|GO:0007155|GO:0050839|GO:0007157|GO:0009897|GO:0070062	NM_001107737	NA
A_43_P19690	3.35483	3.8767	A	A	6.93451	6.11805	P	P	0.129943	Zbtb5	Rattus norvegicus zinc finger and BTB domain containing 5 (Zbtb5), mRNA [NM_001106657]	TGTGTGCAGACCTCAGGCTACCAAGGAGAGCAATTTGGGATGGACTTTCCCAGGTCTGGT	chr5	61549132	61549191	-	FALSE	rn|5q22	ENSRNOT00000017046	298084	NM_001106657	zinc finger and BTB domain containing 5	GO:0005634|GO:0003676|GO:0046872	NM_001106657	TC625840
A_43_P19706	2.3244	1.94056	A	A	3.95879	4.30393	P	P	0.250616	Actn2	Rattus norvegicus actinin alpha 2 (Actn2), mRNA [NM_001170325]	AGGTGATCCAGAGCTACAGTATCCGGATCAGCTCCAGCAACCCCTACAGCACTGTCACCA	chr17	68763896	68763955	+	FALSE	rn|17q12.1	ENSRNOT00000024098	291245	NM_001170325	actinin alpha 2	GO:0008092|GO:0005515|GO:0030018|GO:0030035|GO:0043267|GO:0043268|GO:0030175|GO:0051373|GO:2000273|GO:0030017|GO:2000009|GO:0042802|GO:0030375|GO:0030374|GO:0006936|GO:0051015|GO:0051289|GO:0048041|GO:0030274|GO:0042391|GO:0046983|GO:2001141|GO:0005509|GO:0031432|GO:0044325|GO:0030864|GO:0005925|GO:0070080	NM_001170325	TC625047
A_43_P19760	5.85168	5.13501	P	P	4.065	4.04824	P	P	2.79095	Sdsl	Rattus norvegicus serine dehydratase-like (Sdsl), mRNA [NM_001108336]	AGTTTCAACGCGGCTTTGCTGGCGGGCAGGCTGGTCACTCTGCCAGACATCACCAGCGTA	chr12	37306024	37306540	+	FALSE	rn|12q16	ENSRNOT00000001882	360816	NM_001108336	serine dehydratase-like	GO:0005739|GO:0008150|GO:0003674|GO:0005575	NM_001108336	TC595201
A_43_P19763	8.54453	9.14948	P	P	7.00302	8.37574	P	P	2.04435	Tlr2	Rattus norvegicus toll-like receptor 2 (Tlr2), mRNA [NM_198769]	GCCAGCGGGAAGTGTTTTGGGCAAATCTGAGAACTGCAATAAAATCCTAGGTTCTCCAAA	chr2	175608160	175608217	-	FALSE	rn|2q34	ENSRNOT00000013025	310553	NM_198769	toll-like receptor 2	GO:0005515|GO:0032755|GO:0034123|GO:0050830|GO:0042995|GO:0006691|GO:0032757|GO:0042497|GO:0002752|GO:0042498|GO:0002755|GO:0042495|GO:0042496|GO:0032496|GO:0044130|GO:0032728|GO:0032868|GO:0046982|GO:0009986|GO:0032760|GO:0034134|GO:0042834|GO:0042535|GO:0009636|GO:0032722|GO:0002224|GO:0045087|GO:0032570|GO:0009897|GO:0008329|GO:0004888|GO:0042346|GO:0008285|GO:0005886|GO:0032733|GO:0030177|GO:…	NM_198769	TC575286
A_43_P19773	4.96292	5.47081	P	P	3.7136	4.02169	A	A	2.57264	Dcaf5	Rattus norvegicus DDB1 and CUL4 associated factor 5 (Dcaf5), mRNA [NM_001100718]	CCTCAGAGAAGAAATTAAAAACATGATAAATACAAAGGGAAAACAAAAGCTACAAAAAGT	chr6	103365314	103365373	-	FALSE	rn|6q24	ENSRNOT00000006005	314273	NM_001100718	DDB1 and CUL4 associated factor 5	GO:0005739|GO:0080008	NM_001100718	TC580198
A_43_P19794	3.04482	2.6772	A	A	4.43893	4.12544	P	P	0.374232	Foxf1	Protein LOC687536; RCG51396 [Source:UniProtKB/TrEMBL;Acc:M0R8R8] [ENSRNOT00000073858]	CTCCGCCGCTCTCAACAGCGGGGCTTCTTACATCAAACAACAGCCTCTGGTCCCTTGCAA	NA	NA	NA	NA	FALSE	NA	ENSRNOT00000073858	687536	XM_001079002	forkhead box F1	GO:0003700|GO:0044212|GO:0001756|GO:0007224|GO:0007507|GO:0016337|GO:0030198|GO:0009887|GO:0060438|GO:0043305|GO:0030335|GO:0048286|GO:0051150|GO:0000122|GO:0001701|GO:0045198|GO:0060441|GO:0072189|GO:0071345|GO:0072001|GO:0045893|GO:0051145|GO:0060426|GO:0007368|GO:0030324|GO:0030323|GO:0060425|GO:0010811|GO:0005634|GO:0003214|GO:0003674|GO:0045944|GO:0048371|GO:0097070|GO:0001568|GO:0003197|GO:…	XM_001079002	NA
A_43_P19806	7.28907	8.88266	P	P	5.78134	5.77348	P	P	5.72839	Q5FVQ1_RAT (Q5FVQ1) TRAF3-interacting JNK-activating modulator, partial (18%) [TC624549]	AGCCGTGGGGAAGGGTTTCCACTTTCTCTGAAAATGTGTGTCTACGTTGAACACTTCAAT	chr13	109012910	109012969	-	FALSE	rn|13q27	NA	NA	XM_341175	NA	NA	NA	TC624549	NA
A_43_P19895	3.73499	4.59798	P	P	1.52823	3.79343	A	P	2.24077	Trim55	Rattus norvegicus tripartite motif-containing 55 (Trim55), mRNA [NM_001012218]	ACGAAGGGGACCTCTGGACAGGATTTCTAAAACCAAAACAAAACAAGAACAACACCCTTT	chr2	104762325	104762384	+	FALSE	rn|2q24	ENSRNOT00000017125	365751	NM_001012218	tripartite motif-containing 55	GO:0005737|GO:0008270|GO:0005634|GO:0042802	NM_001012218	TC575203
A_43_P19999	4.08104	5.32221	P	P	3.59	3.28967	A	A	2.60907	Fcrl2	Rattus norvegicus Fc receptor-like 2 (Fcrl2), mRNA [NM_001107702]	TGTGGCTTATCCTTCAAGAGGACTCGAAACAATCTGCTCTGAGATATTGTCCTAACAGCT	chr2	179284060	179284119	-	FALSE	rn|2q34	ENSRNOT00000021938	310694	NM_001107702	Fc receptor-like 2	GO:0008150|GO:0003674|GO:0016020|GO:0005070|GO:0009967|GO:0005575|GO:0005044	NM_001107702	TC611217
A_43_P20126	6.22522	7.37581	P	P	6.41582	4.92936	P	P	2.07942	LOC681185	PREDICTED: Rattus norvegicus similar to centromere autoantigen H (LOC681185), mRNA [XM_003753512]	TCAGACTGAGAGCACAGACAAAACAACAGCTCTTGGAGTATAAGTCCGTGATTGACGCAA	chr2	31567581	31570364	-	FALSE	rn|2q12	ENSRNOT00000025129	681185	XM_003753512	similar to centromere autoantigen H	GO:0051382|GO:0000776|GO:0043515|GO:0005634	XM_003753512	NA
A_43_P20474	7.12048	6.92315	P	P	6.33032	5.26123	P	P	2.19248	Ptprb	Protein Ptprb [Source:UniProtKB/TrEMBL;Acc:D3ZTG5] [ENSRNOT00000006501]	TTCGCCCAGGGAGGTCCTATCAGTTCAGTGTCAAGACCGTGAGCGGGGATTCCTGGAAAA	chr7	55678279	55678338	+	FALSE	rn|7q22	ENSRNOT00000006501	314843	XM_003754286	protein tyrosine phosphatase, receptor type, B	GO:0043235|GO:0016311|GO:0001525|GO:0004725	XM_003754286	TC645785
A_43_P20615	6.67114	7.79184	P	P	4.85879	4.92636	P	P	5.44415	Gpihbp1	Rattus norvegicus glycosylphosphatidylinositol anchored high density lipoprotein binding protein 1 (Gpihbp1), mRNA [NM_001130547]	GACACAGGTGTCCTGACGACCTACTCCATGTTGGTGTACTGATACCTGCCAGCCCATCGT	chr7	113539631	113539803	+	FALSE	rn|7q34	ENSRNOT00000009811	300027	NM_001130547	glycosylphosphatidylinositol anchored high density lipoprotein binding protein 1	GO:0008035|GO:0035478|GO:0070328|GO:0030301|GO:0008320|GO:0031362|GO:0006886|GO:0090321|GO:0005622|GO:0016323|GO:0016324|GO:0045056|GO:0017038|GO:0046658|GO:0071806|GO:0042632|GO:0071813|GO:0009986|GO:0050821|GO:0071503|GO:0034394|GO:0006869|GO:0034185|GO:0035473|GO:0009897|GO:0051006	NM_001130547	TC612791
A_43_P20636	3.14308	2.92434	A	A	4.55455	4.61341	P	P	0.342356	Ranbp17	Rattus norvegicus RAN binding protein 17 (Ranbp17), mRNA [NM_001106994]	TTGAGACTGCGAGGTCTGGGCTCCAGACTCCTGTGCTTGCCAGCCCAGAAGAGTGTATTT	chr10	18112430	18112489	-	FALSE	rn|10q12	ENSRNOT00000059895	303029	NM_001106994	RAN binding protein 17	GO:0008536|GO:0005634|GO:0006886	NM_001106994	TC622445
A_43_P20922	4.68442	3.31114	P	A	5.53335	5.4147	P	P	0.400567	Tbc1d9	Rattus norvegicus TBC1 domain family, member 9 (with GRAM domain) (Tbc1d9), mRNA [NM_001134539]	TACCGCATCGACTTCGAGCAGTTCAAGGGCATGTTTGTGCTCCTCTTTCCCTGGGCGTGT	chr19	26583108	26583167	-	FALSE	rn|19q11	ENSRNOT00000065558	304645	NM_001134539	TBC1 domain family, member 9 (with GRAM domain)	GO:0005509|GO:0005097	NM_001134539	TC639170
A_43_P20985	3.35044	2.85108	A	A	4.21244	4.32022	P	P	0.452165	Ttll3	Rattus norvegicus tubulin tyrosine ligase-like family, member 3 (Ttll3), mRNA [NM_001108640]	AGGAGCCTTTGAGCTCATCTATAAGCAGCCTGCTGTGGAGGTGCCCCAGTACGTGGGTAT	chr4	149291370	149294867	+	FALSE	rn|4q42	ENSRNOT00000012015	362415	NM_001108640	tubulin tyrosine ligase-like family, member 3	GO:0018094|GO:0042384|GO:0005929|GO:0005930|GO:0015630|GO:0070735|GO:0070736	NM_001108640	NA
A_43_P21114	5.57609	5.62256	P	P	4.69882	4.14613	P	P	2.22026	Cdh11	Rattus norvegicus cadherin 11 (Cdh11), mRNA [NM_053392]	TGATCCGAAGTTCATCAGCAATGGACCTTTCAAGGACACAGTGACTGTCAAGATTGCAGT	chr19	2352706	2352765	+	FALSE	rn|19p14	ENSRNOT00000018535	84407	NM_053392	cadherin 11	GO:0016337|GO:0005737|GO:0005886|GO:0021957|GO:0005509|GO:0016021|GO:0007156	NM_053392	NA
A_43_P21130	4.66312	5.50807	P	P	3.23647	4.10115	A	P	2.66466	Sh3bp2	Rattus norvegicus SH3-domain binding protein 2 (Sh3bp2), mRNA [NM_001100684]	TCTTTGAGAAGGATTCTAAGTTCTACCTGGAAGGTGAGGTTCTGTTTGCAAGTGTGGGCA	chr14	81819855	81820568	-	FALSE	rn|14q21	ENSRNOT00000058111	305450	NM_001100684	SH3-domain binding protein 2	GO:0008150|GO:0003674|GO:0017124|GO:0005575	NM_001100684	TC590911
A_43_P21174	4.92803	4.30859	P	A	5.86037	6.04193	P	P	0.405366	RGD1310081	Protein RGD1310081; RGD1310081 protein [Source:UniProtKB/TrEMBL;Acc:Q5XHZ1] [ENSRNOT00000065364]	ATTAAAGTCTGGATGAAAAGAAAGCTGAAGGAGCGGATGGCCGAGTACTTAGATCAGCTG	chr2	57870780	57870839	+	FALSE	rn|2q16	ENSRNOT00000065364	310137	XM_006224034	similar to hypothetical protein FLJ13231	NA	XM_006224034	TC584290
A_43_P21322	6.50081	7.93041	P	P	5.66917	5.94926	P	P	2.9688	Hcls1	Rattus norvegicus hematopoietic cell specific Lyn substrate 1 (Hcls1), mRNA [NM_001011898]	TTGAGATGGTTGATGAAGGCTGGTGGCGGGGCCGATGTCATGGCCACTTTGGACTCTTTC	chr11	65620215	65620274	-	FALSE	rn|11q22	ENSRNOT00000003326	288077	NM_001011898	hematopoietic cell specific Lyn substrate 1	GO:0051897|GO:0017124|GO:0008284|GO:0005886|GO:0050731|GO:0005634|GO:0032403|GO:0042993|GO:0005737|GO:0033138|GO:0030833|GO:0030854|GO:0045944|GO:0001085|GO:0030041|GO:0009725|GO:0005667|GO:0042531|GO:0019901|GO:0014068|GO:0003779|GO:0000122|GO:0045651|GO:2000107|GO:0071345|GO:0030218	NM_001011898	TC576707
A_43_P21816	5.78382	6.31986	P	P	6.77805	7.4616	P	P	0.471936	Myom1	Rattus norvegicus myomesin 1 (Myom1), mRNA [NM_001191584]	TTGAGCTGGGAAGTGACTGGTGAATGTAATGTCCTGTTGAAGTGCAAGGTGGCAAATATT	chr9	110318030	110321988	+	FALSE	rn|9q38	ENSRNOT00000029583	316740	NM_001191584	myomesin 1	GO:0006936|GO:0008307|GO:0031430|GO:0030017|GO:0042803|GO:0042802	NM_001191584	TC615770
A_43_P21830	2.97948	2.68554	A	A	4.38123	4.65716	P	P	0.310832	Acot11	Rattus norvegicus acyl-CoA thioesterase 11 (Acot11), mRNA [NM_001271383]	AGGCTACCCCTGGTTTTCTCAACTATGTGACCACCAATGTGGCTGGCCTGTCCTCGGAGT	chr5	127821965	127822024	-	FALSE	rn|5q34	ENSRNOT00000010396	100363074	NM_001271383	acyl-CoA thioesterase 11	GO:0009409|GO:0070062|GO:0008289	NM_001271383	TC644698
A_43_P22034	4.37295	4.76625	P	P	3.29104	3.61484	A	A	2.17491	Ndufaf2	PREDICTED: Rattus norvegicus NADH dehydrogenase (ubiquinone) complex I, assembly factor 2 (Ndufaf2), mRNA [XM_001073799]	ATAAGAAGAAAAAGAAAGACTCCACCTATATGGAGGAAATACTAAAGAATGAAAAATACA	chr2	39269412	39269443	-	FALSE	rn|2q14	NA	361894	XM_001073799	NADH dehydrogenase (ubiquinone) complex I, assembly factor 2	GO:0022904|GO:0005739|GO:0045333|GO:0072593|GO:0008137|GO:0061179	XM_001073799	TC632746
A_43_P22042	8.6532	9.52142	P	P	6.97254	7.91192	P	P	3.10433	Pla2g7	Rattus norvegicus phospholipase A2, group VII (platelet-activating factor acetylhydrolase, plasma) (Pla2g7), mRNA [NM_001009353]	TGGTAAATGTACACTGTACTATAAGATGGTGATGAATGCCTGGCCTAAGATTCCCCCCTC	chr9	13058036	13058095	-	FALSE	rn|9q12	ENSRNOT00000038222	301265	NM_001009353	phospholipase A2, group VII (platelet-activating factor acetylhydrolase, plasma)	GO:0034440|GO:0034441|GO:0003847|GO:0005575|GO:0005615|GO:0016042|GO:0003674|GO:0008150|GO:0005737|GO:0005543|GO:0034374|GO:0047499|GO:0034362|GO:0090026	NM_001009353	TC577364
A_43_P22080	5.43951	6.60107	P	P	4.02784	4.35815	A	P	3.81514	Lcp1	Rattus norvegicus lymphocyte cytosolic protein 1 (Lcp1), mRNA [NM_001012044]	AGGAGGCACAGAAAAGTTCGTCCATCACTAGCTTCAAGGACCCAAAGATCAGCACCAGCC	chr15	56084543	56086882	+	FALSE	rn|15q11	ENSRNOT00000014502	306071	NM_001012044	lymphocyte cytosolic protein 1	GO:0044319|GO:0005886|GO:0005884|GO:0031100|GO:0010737|GO:0030175|GO:0015629|GO:0032432|GO:0005615|GO:0005829|GO:0042802|GO:0003674|GO:0005737|GO:0051015|GO:0033157|GO:0051017|GO:0002286|GO:0070062|GO:0001725|GO:0005509|GO:0001891|GO:0005575|GO:0001726|GO:0016477|GO:0005925	NM_001012044	TC574373
A_43_P22141	10.004	9.64067	P	P	10.3261	11.7713	P	P	0.381881	Foxo4	Rattus norvegicus forkhead box O4 (Foxo4), mRNA [NM_001106943]	CAGGTGCTCCCATCCCTAAGGTCCTGGGAACCCCTGTGCTTGCATCTCCTACTGAAGATT	chrX	89336863	89336922	+	FALSE	rn|Xq31	ENSRNOT00000048521	302415	NM_001106943	forkhead box O4	GO:0007095|GO:0008286|GO:0007389|GO:0008285|GO:0003700|GO:0005634|GO:0032873|GO:0005829|GO:0005737|GO:0009888|GO:0007050|GO:0006355|GO:0043066|GO:0001568|GO:0008301|GO:0051151|GO:0070317|GO:0003677|GO:0006351|GO:0043565|GO:0048863|GO:0016525|GO:0019899|GO:0045893|GO:0008134	NM_001106943	NA
A_43_P22202	2.46224	3.22448	A	A	3.99475	3.85422	P	P	0.488669	Aox3	Rattus norvegicus aldehyde oxidase 3 (Aox3), mRNA [NM_001008527]	TTGGGCATCCCAAAGAACAGGATCACCTGCCACGTGAAAAGGGTTGGTGGAGCCTTCGGA	chr9	56831767	56831826	+	FALSE	rn|9q31	NA	493909	NM_001008527	aldehyde oxidase 3	GO:0004031|GO:0005737|GO:0051287|GO:0008762|GO:0005506|GO:0051537|GO:0050660|GO:0009055	NM_001008527	TC599003
A_43_P22225	3.46115	2.96075	A	A	4.46595	4.33617	P	P	0.444426	Mdga1	Rattus norvegicus MAM domain containing glycosylphosphatidylinositol anchor 1 (Mdga1), mRNA [NM_001107618]	ACTGGGCCACCTACGGACATCAGTGGCACCCCCGAAGGCTACTACATGTTCATTGAGACA	chr20	8156728	8157174	-	FALSE	rn|20p12	ENSRNOT00000048845	309659	NM_001107618	MAM domain containing glycosylphosphatidylinositol anchor 1	GO:0003674|GO:0007420|GO:0021799|GO:0001764|GO:0046658|GO:0005615|GO:0021527	NM_001107618	NA
A_43_P22280	4.38641	4.92953	P	P	5.72212	5.94468	P	P	0.44928	Myom1	Rattus norvegicus myomesin 1 (Myom1), mRNA [NM_001191584]	ACTCAATGGTTCTTGGATGGAAGCAGCCAGATAAGACCGGTGGGGCAGAGATTACGGGCT	chr9	110289833	110289892	+	FALSE	rn|9q38	ENSRNOT00000029583	316740	NM_001191584	myomesin 1	GO:0006936|GO:0008307|GO:0031430|GO:0030017|GO:0042803|GO:0042802	NM_001191584	TC640238
A_43_P22317	2.35648	3.44433	A	A	4.19491	4.12092	P	P	0.448198	Tiam1	Rattus norvegicus T-cell lymphoma invasion and metastasis 1 (Tiam1), mRNA [NM_001100558]	TGCCGGAATTTGGTGTCGGATATTCCCGATCTTGCAAAGCATAAGATGCCACCGGCTTGC	chr11	30134405	30134461	+	FALSE	rn|11q11	ENSRNOT00000046486	304109	NM_001100558	T-cell lymphoma invasion and metastasis 1	GO:0030971|GO:0048013|GO:0005886|GO:0007264|GO:0044291|GO:0031547|GO:0031234|GO:0005085|GO:0005622|GO:0016601|GO:0032314|GO:0005543|GO:0046875|GO:0007160|GO:0016477|GO:0005911|GO:0010976|GO:0050772|GO:0005057|GO:0030676	NM_001100558	NA
A_43_P22452	4.59731	5.33584	P	P	3.43944	3.87557	A	A	2.53046	zinc finger and SCAN domain containing 22 [Source:MGI Symbol;Acc:MGI:2443312] [ENSRNOT00000026305]	CCACCAGAAGAACCACTCTCAGAAGACACCCTATACCTGTATTGAATGTGGGAAGGTATT	chr1	72815653	72815712	+	FALSE	rn|1q21	ENSRNOT00000026305	NA	XM_006222995	NA	NA	XM_006222995	TC630119	NA
A_43_P22553	7.59048	9.37237	P	P	4.70249	4.67026	P	P	16.6122	myeloblastosis oncogene [Source:MGI Symbol;Acc:MGI:97249] [ENSRNOT00000019313]	ACGAGCTCTGTTTTAATGACACCCGTATCAGAAGATGAAGACAACGTTCTCAAAGCCTTT	chr1	16520392	16520451	-	FALSE	rn|1p12	ENSRNOT00000019313	NA	XM_006222838	NA	NA	XM_006222838	TC586313	NA
A_43_P22577	5.92403	5.96042	P	P	4.11665	4.93028	P	P	2.57088	RGD1563091	PREDICTED: Rattus norvegicus sterile alpha motif domain-containing protein 9-like (RGD1563091), transcript variant X3, mRNA [XM_575365]	GGGAATAAAGCTGATTTCAAAGCTTTTAAGTTAGACCTAAAAGCACTGGCAGACTCTAGG	chr4	27979797	27979856	-	FALSE	rn|4q13	NA	500011	XM_575365	similar to OEF2	GO:0005737|GO:0043231	XM_575365	TC621236
A_43_P22653	7.35283	8.25332	P	P	9.18495	9.23685	P	P	0.395318	Rspo3	Rattus norvegicus R-spondin 3 (Rspo3), mRNA [NM_001100990]	CCCAACCAGCGAGACAAGAACGTGTATAGTACAAAGAAAGAAGTGTTCAAAGGGAGAGCG	chr1	29108556	29108615	+	FALSE	rn|1p11	ENSRNOT00000015395	498997	NM_001100990	R-spondin 3	GO:0005109|GO:0008150|GO:0003674|GO:0060670|GO:0005102|GO:0005576|GO:0005575|GO:0060070|GO:0008201	NM_001100990	TC634895
A_43_P22672	6.60069	7.91255	P	P	6.34699	5.73099	P	P	2.51271	Exo1	Rattus norvegicus exonuclease 1 (Exo1), mRNA [NM_001107198]	GGCCGCTGCCTACAGGAAAATCTTATCAACTGGAGAGATGTATTACTCTCAGTGCCATTT	chr13	91641965	91642024	+	FALSE	rn|13q25	ENSRNOT00000005314	305000	NM_001107198	exonuclease 1	GO:0035312|GO:0045190|GO:0051908|GO:0005634|GO:0006310|GO:0005575|GO:0016446|GO:0003677|GO:0003674|GO:0008150|GO:0045145|GO:0043566|GO:0048256|GO:0006298|GO:0000737|GO:0000738|GO:0002455	NM_001107198	NA
A_43_P22739	6.02927	7.31867	P	P	3.43135	4.15346	A	P	7.86991	RGD1565785	Rattus norvegicus similar to chromosome X open reading frame 21 (RGD1565785), mRNA [NM_001109318]	GGTTGTAAATTCCAGTGGACTGACATTTTTCCAAGTATAAGCTTGTATCTTTTCCCTCTA	chrX	72660479	72660538	+	FALSE	rn|Xq22	ENSRNOT00000004977	501570	NM_001109318	similar to chromosome X open reading frame 21	NA	NM_001109318	TC590978
A_43_P22748	4.35384	3.49209	P	A	6.17822	5.73363	P	P	0.25233	RGD1565367	Rattus norvegicus similar to Solute carrier family 23, member 2 (Sodium-dependent vitamin C transporter 2) (RGD1565367), mRNA [NM_001270038]	TCTCGGGCCTCATCGGCTACCTCATGCGTTTCATTGGCCCCTTGACCATCGCTCCAACCA	chr4	62358483	62358542	-	FALSE	rn|4q22	ENSRNOT00000038950	312226	NM_001270038	similar to Solute carrier family 23, member 2 (Sodium-dependent vitamin C transporter 2)	GO:0005215|GO:0016020|GO:0055085	NM_001270038	TC643456
A_43_P22919	4.08897	1.73793	P	A	5.30416	4.97901	P	P	0.286473	Sorcs3	Rattus norvegicus sortilin-related VPS10 domain containing receptor 3 (Sorcs3), mRNA [NM_001106367]	ACCTTTTGTTTACCAAGGGTCCCTTCATAATTAGTGGGCAGATGCTTAGCTTTGGGAAGC	chr1	254343634	254343693	+	FALSE	rn|1q55	NA	294043	NM_001106367	sortilin-related VPS10 domain containing receptor 3	GO:1900452|GO:0008150|GO:0003674|GO:0007613|GO:0016021|GO:0007612|GO:0005575	NM_001106367	TC631901
A_43_P23041	4.78482	3.74113	P	A	5.49158	5.6901	P	P	0.423699	Tsacc	Rattus norvegicus TSSK6 activating co-chaperone (Tsacc), mRNA [NM_001108556]	TGGGTTCTGGGAGGGAGAGCAAGACCTGTTCTCCCCCGGGCTTATGTTGCAATCTGTTGT	chr2	180371138	180371197	-	FALSE	rn|2q34	ENSRNOT00000056898	361979	NM_001108556	TSSK6 activating co-chaperone	GO:0005737|GO:0051087	NM_001108556	NA
A_43_P23061	4.01187	3.4208	P	A	4.95493	4.91201	P	P	0.439145	Astn2	Rattus norvegicus astrotactin 2 (Astn2), mRNA [NM_001271363]	CCCCTTCCACAGCCGGTGTTACGACTTTCTCCAACAGTGGAACCTTCCAGCACTGTGGTT	chr5	82313372	82315022	-	FALSE	rn|5q24	ENSRNOT00000071793	100361323	NM_001271363	astrotactin 2	GO:0016021|GO:0060187|GO:2000009|GO:0005768	NM_001271363	NA
A_43_P23126	3.92118	3.48998	P	A	4.68887	4.7695	P	P	0.497195	Klf11	Rattus norvegicus Kruppel-like factor 11 (Klf11), mRNA [NM_001037354]	TGCCTGCAGGGACTATCAAGCCCATCCTACCCCAAGCTGCTTCAATGTCTCAGCCTGTGT	chr6	42299736	42299795	+	FALSE	rn|6q16	ENSRNOT00000000231	313994	NM_001037354	Kruppel-like factor 11	GO:0030097|GO:0003674|GO:0043065|GO:0008285|GO:0003700|GO:0000083|GO:0044212|GO:0000981|GO:0005575|GO:0000122|GO:0045892|GO:0046872	NM_001037354	TC574130
A_43_P23152	7.656	8.51555	P	P	7.05255	6.88702	P	P	2.2606	Rhoh	Rattus norvegicus ras homolog family member H (Rhoh), mRNA [NM_001013430]	CCCCGAGGTCCTGTACCCAACATTCATGAACATACCTCAAAGACTCATGGGAGAGGGGAA	chr14	45024771	45024830	-	FALSE	rn|14p11	ENSRNOT00000003425	305341	NM_001013430	ras homolog family member H	GO:0042326|GO:0005739|GO:0001772|GO:0045576|GO:0005737|GO:0030217|GO:0005886|GO:0019210|GO:0007264|GO:0005525|GO:0043124	NM_001013430	TC578320
A_43_P23155	4.53512	6.11424	P	P	4.49292	3.84815	P	A	2.50443	Mcm10	Rattus norvegicus minichromosome maintenance complex component 10 (Mcm10), mRNA [NM_001107366]	AAACATTTAGTTCTCGAGATTAGGCTAACAGTGCCTGACCTACGTGAGTGCTGGTTCTGT	chr17	84375391	84375450	+	FALSE	rn|17q12.3	ENSRNOT00000024178	307126	NM_001107366	minichromosome maintenance complex component 10	GO:0006260|GO:0005737|GO:0008283|GO:0005730|GO:0005634|GO:0042802	NM_001107366	TC598117
A_43_P23375	3.94259	4.82833	P	P	2.74268	3.55492	A	A	2.37375	Dsg1	PREDICTED: Rattus norvegicus desmoglein 1 (Dsg1), mRNA [XM_214616]	GGGGGGCTGTTTTTAGAACATGAAAACTGTCTTCAGTGGGAAATGTTAGAAAATAATTGT	chr18	12156795	12156854	+	FALSE	rn|18p12	NA	291755	XM_214616	desmoglein 1	GO:0030057|GO:0005886|GO:0045295|GO:0060135|GO:0005509|GO:0050821|GO:0016328|GO:0003674|GO:0016324|GO:0005911|GO:0032570|GO:0009898|GO:0016021|GO:0007156	XM_214616	NA
A_43_P23392	4.74016	5.55001	P	P	3.25027	3.17573	A	A	3.96604	Il36b	Rattus norvegicus interleukin 36, beta (Il36b), mRNA [NM_001108570]	TCTTCCACAGCAAGACAAACAATCATTCTTACACAGGAGAGGGGTGAAGCTAATAACACT	chr3	2511014	2511073	-	FALSE	rn|3p13	ENSRNOT00000067207	362076	NM_001108570	interleukin 36, beta	GO:0032755|GO:0006955|GO:0005149|GO:0006954|GO:0001819|GO:0005615|GO:0005125|GO:0045582	NM_001108570	NA
A_43_P23463	8.14708	8.56324	P	P	6.47003	6.30721	P	P	3.94274	AGENCOURT_28447217 NIH_MGC_248 Rattus norvegicus cDNA clone IMAGE:7367412 5', mRNA sequence [CO567025]	AGAACTACAAGACCCACCAAGGAAGACAGAAATGAAGGAAACCCCACCAAACTCACAACA	chr9	84428684	84428992	+	FALSE	rn|9q35	NA	NA	CO567025	NA	NA	NA	TC600802	NA
A_44_P1000543	9.55207	9.71841	P	P	8.43934	7.98533	P	P	2.65279	Kctd12	PREDICTED: Rattus norvegicus potassium channel tetramerization domain containing 12 (Kctd12), mRNA [XM_006252420]	TGTGACAGTTTTGGATAGTACACATCTCAAACTATCAGTACTGGAGGATTTAGATTTCCT	chr15	86982827	86982886	-	FALSE	rn|15q22	NA	364458	XM_006252420	potassium channel tetramerization domain containing 12	GO:0043235|GO:0042734|GO:0008277|GO:0045211	XM_006252420	TC602334
A_44_P1003602	7.61466	8.75755	P	P	5.89532	6.24435	P	P	4.64628	Ly6i	lymphocyte antigen 6 complex, locus I (Ly6i), mRNA [Source:RefSeq mRNA;Acc:NM_139257] [ENSRNOT00000009395]	CACTCCCCTCTCTAGGGCTTTCAGATATGTAGTTCCTGGAATGCCATTATGTTGTGGTTT	chr7	113242364	113242423	-	FALSE	rn|7q34	ENSRNOT00000009395	246138	XM_001073983	lymphocyte antigen 6 complex, locus I	GO:0005886|GO:0031225	XM_001073983	TC590862
A_44_P1004665	3.67747	5.20756	P	P	3.26456	3.78704	A	A	2.1246	RGD1309139	Rattus norvegicus similar to CG5435-PA (RGD1309139), mRNA [NM_001134578]	ACACTGGGGCATTCAAGAACAAAACTGAAATACTGTTACACCAAGAGACCATTGAGGATA	chr2	204106752	204106811	+	FALSE	rn|2q34	ENSRNOT00000027504	362020	NM_001134578	similar to CG5435-PA	NA	NM_001134578	TC603398
A_44_P1004731	10.1997	10.5016	P	P	8.03853	9.06243	P	P	3.29227	Ctss	Rattus norvegicus cathepsin S (Ctss), mRNA [NM_017320]	CTGGCTTACAGCTTGTTTGTTTTATAACTTTACCTCTCTCTGAAAAGTCTGTAAGCAAGG	chr2	190466683	190466742	+	FALSE	rn|2q34	ENSRNOT00000028732	50654	NM_017320	cathepsin S	GO:0001656|GO:0097067|GO:0009986|GO:0045453|GO:0005518|GO:0043394|GO:0005576|GO:0005615|GO:0005764|GO:0043231|GO:0002250|GO:0004197|GO:0016020|GO:0051603|GO:0050729|GO:0043236|GO:0030574|GO:0006508|GO:0008233|GO:0008234|GO:0001968|GO:0034769|GO:0051930	NM_017320	TC607472
A_44_P1004757	7.66898	9.48589	P	P	3.616	4.43044	A	P	27.2163	Serpinb10	Rattus norvegicus serpin peptidase inhibitor, clade B (ovalbumin), member 10 (Serpinb10), mRNA [NM_153733]	CCATTTCTATTTCTCATCAGGCACAACGTAACCAATACCATTCTATTTTATGGAAGATTC	chr13	13662151	13662210	+	FALSE	rn|13p13	ENSRNOT00000003314	266775	NM_153733	serpin peptidase inhibitor, clade B (ovalbumin), member 10	GO:0010951|GO:0005737|GO:0004867|GO:0005634|GO:0030414|GO:0005615|GO:0045861	NM_153733	TC578632
A_44_P1005213	6.28377	7.58777	P	P	6.47056	5.3025	P	P	2.10919	Nuf2	Rattus norvegicus NUF2, NDC80 kinetochore complex component (Nuf2), mRNA [NM_001012028]	GAAGTCTCAGGAAATCTTGGTAGACTTGAAAAGTGCTTTGGAGAAGTACCATGAGGGCAT	chr13	85286979	85292071	-	FALSE	rn|13q24	ENSRNOT00000003650	304951	NM_001012028	NUF2, NDC80 kinetochore complex component	GO:0007067|GO:0000777|GO:0005634|GO:0031262	NM_001012028	TC577233
A_44_P1006058	12.9949	14.0625	P	P	10.94	11.8507	P	P	3.61678	Ctsk	Rattus norvegicus cathepsin K (Ctsk), mRNA [NM_031560]	AAACTTACATGATGTAAAAAATGTTTCCTTCTTTGCATTTGAAATAAAGTATCTCGTTTA	chr2	190405601	190405660	+	FALSE	rn|2q34	ENSRNOT00000028730	29175	NM_031560	cathepsin K	GO:0045453|GO:0005518|GO:0043394|GO:0005615|GO:0005764|GO:0004197|GO:0005737|GO:0001957|GO:0051603|GO:0030574|GO:0006508|GO:0008234|GO:0001968	NM_031560	TC605813
A_44_P1006068	8.09169	8.8464	P	P	7.21022	6.69105	P	P	2.91598	Exoc3l4	Rattus norvegicus exocyst complex component 3-like 4 (Exoc3l4), mRNA [NM_001106759]	CCTTTCTGACTGCTCAGCACATCCACCCTATAGTGCGAAGCTGAGGATTCCAAAAATAAA	chr6	136185983	136186042	+	FALSE	rn|6q32	ENSRNOT00000013460	299338	NM_001106759	exocyst complex component 3-like 4	GO:0000145|GO:0006887	NM_001106759	TC603453
A_44_P1007008	6.79003	6.95147	P	P	5.83767	5.83945	P	P	2.04833	Ube2l6	Rattus norvegicus ubiquitin-conjugating enzyme E2L 6 (Ube2l6), mRNA [NM_001024755]	AACGTTAAACATTTTATTTTCTGTTGATGACTCACAAAATAAAGTAACTAACCTCCACCC	chr3	68016268	68016327	+	FALSE	rn|3q24	ENSRNOT00000044319	295704	NM_001024755	ubiquitin-conjugating enzyme E2L 6	GO:0004842|GO:0019787|GO:0032020|GO:0019941|GO:0005524|GO:0042296	NM_001024755	TC578639
A_44_P1007215	8.13556	8.05478	P	P	7.10374	6.70114	P	P	2.26467	Upp1	Rattus norvegicus uridine phosphorylase 1 (Upp1), mRNA [NM_001030025]	CTGCAAGGGGATCAGATCAACACTCCCCATAATGTGCTTGTGGAATACCAGCAAAGGCCG	chr14	89669457	89669516	+	FALSE	rn|14q21	ENSRNOT00000006765	289801	NM_001030025	uridine phosphorylase 1	GO:0005737|GO:0042149|GO:0006220|GO:0046108|GO:0009166|GO:0004850	NM_001030025	TC579682
A_44_P1007729	4.04583	4.6755	P	P	1.86013	3.70902	A	A	2.51802	Ocln	Rattus norvegicus occludin (Ocln), mRNA [NM_031329]	CCATTGTATCAGAGGATCCAATTACATTTACAATTATGACTTGAATTGTATTTCACAGGA	chr2	31318489	31318548	-	FALSE	rn|2q12	ENSRNOT00000024674	83497	NM_031329	occludin	GO:0030054|GO:0005886|GO:0019904|GO:0008757|GO:0030139|GO:0031410|GO:0032259|GO:0045216|GO:0016327|GO:0005829|GO:0016324|GO:0070830|GO:0005198|GO:0005911|GO:0008119|GO:0046500|GO:0046498|GO:0005923|GO:0016021	NM_031329	TC574023
A_44_P1007841	5.54912	7.31566	P	P	3.69737	4.17988	A	P	6.62857	immunoglobulin lambda constant 2 [Source:MGI Symbol;Acc:MGI:99547] [ENSRNOT00000057971]	TGGTGTGTATGGTGACAGATTTCTACCCTGGTGTTATGACAGTGGTCTGGAAGGCAGATG	chr11	84199492	84199551	+	FALSE	rn|11q23	ENSRNOT00000057971	NA	XM_006248649	NA	NA	XM_006248649	TC616846	NA
A_44_P1008073	9.51614	10.0786	P	P	8.88534	8.51555	P	P	2.16197	Marcks	Rattus norvegicus myristoylated alanine rich protein kinase C substrate (Marcks), mRNA [NM_001271090]	TTGAAAGAGTAAACTTGATCCTGAGTTTCTTGAGTTCTTGGAAGATTAAAGTCAAACCTG	chr20	41304974	41305033	-	FALSE	rn|20q12	NA	25603	NM_001271090	myristoylated alanine rich protein kinase C substrate	GO:0005516|GO:0005813|GO:0005737|GO:0016020|GO:0042585|GO:0005080|GO:0003779|GO:0005856|GO:0005938|GO:0070062	NM_001271090	TC589683
A_44_P1008888	11.2201	12.3488	P	P	9.66996	10.094	P	P	3.98504	Mt3	Rattus norvegicus metallothionein 3 (Mt3), mRNA [NM_053968]	CCAAGGCCGAGAAATGCAGCTGCTGCCAGTGAGGACTCCCACACAGCCTATGTGAATAGT	chr19	11284638	11284697	-	FALSE	rn|19p12	ENSRNOT00000025669	117038	NM_053968	metallothionein 3	GO:0006707|GO:0030308|GO:0071732|GO:0051354|GO:0006882|GO:0060049|GO:0005622|GO:0043524|GO:0019430|GO:0060547|GO:0070374|GO:0070371|GO:0010942|GO:0006979|GO:0043027|GO:0010940|GO:0000060|GO:0036091|GO:0005507|GO:0097214|GO:0043085|GO:0010507|GO:0043491|GO:0033210|GO:0050774|GO:2000376|GO:0008270|GO:2000378|GO:0045893|GO:0045892|GO:0030949|GO:0048471|GO:0044242|GO:0005634|GO:0032095|GO:0046870|GO:…	NM_053968	TC618259
A_44_P1010260	7.23768	8.03362	P	P	6.26921	6.48578	P	P	2.4765	Slc9b2	Rattus norvegicus solute carrier family 9, subfamily B (NHA2, cation proton antiporter 2), member 2 (Slc9b2), mRNA [NM_001109385]	TCCCAGGGTACTTCAGAAATCTGAACATCGAAACGAAGAAGAGGTTCAAGGAGAGACTTC	chr2	232819645	232819704	+	FALSE	rn|2q43	ENSRNOT00000031425	679958	NM_001109385	solute carrier family 9, subfamily B (NHA2, cation proton antiporter 2), member 2	GO:0015299|GO:0016021	NM_001109385	TC620423
A_44_P101033	4.13108	5.24878	P	P	3.8699	2.41142	A	A	2.78554	Rattus norvegicus similar to ORF1; putative (LOC363728), mRNA [XM_343999]	GTTACAGGAATTAATAGGACAAGTGAAAAGACAGACTTTAAAGCCAAAGCATAGGGAATG	chr11	10315008	10315067	-	FALSE	rn|11p11	NA	NA	XM_343999	NA	NA	NA	NA	NA
A_44_P101058	2.47848	2.55446	A	A	4.6454	4.27338	P	P	0.258032	UI-R-E0-dj-b-10-0-UI.s1 UI-R-E0 Rattus norvegicus cDNA clone UI-R-E0-dj-b-10-0-UI 3', mRNA sequence [AA900938]	CCACTCTCCTGCTTATGACACAATGCACCTCTCAGAATCTTGGCGGAGTCCAATTTCCAC	chr13	67855604	67855663	-	FALSE	rn|13q21	NA	NA	AA900938	NA	NA	NA	NA	NA
A_44_P1010816	5.20679	6.22651	P	P	5.28246	3.60961	P	A	2.18693	Ska1	Rattus norvegicus spindle and kinetochore associated complex subunit 1 (Ska1), mRNA [NM_001106134]	AAAGGAGTTCACGACTTTGAAAGTTGACAAGAAGTTTCATGTGATCATGAACATACTGCG	chr18	70988659	70988718	-	FALSE	rn|18q12.2	ENSRNOT00000020637	291441	NM_001106134	spindle and kinetochore associated complex subunit 1	GO:0008017|GO:0007067|GO:0005813|GO:0005737|GO:0000940|GO:0007059|GO:0031110|GO:0015630|GO:0005876|GO:0051301	NM_001106134	TC590269
A_44_P1013314	8.99539	8.93673	P	P	6.7805	7.54585	P	P	3.37063	Isg15	Rattus norvegicus ISG15 ubiquitin-like modifier (Isg15), mRNA [NM_001106700]	CGCAGCAATGTCTATGAGGTCCAGCTGACACAGACTGTGGAAGTGCTTATGAGGCAGGTG	chr5	173034674	173034733	-	FALSE	rn|5q36	ENSRNOT00000039263	298693	NM_001106700	ISG15 ubiquitin-like modifier	GO:0032649|GO:0051607|GO:0045648|GO:0032020|GO:0019941|GO:0031386|GO:0034340|GO:0005576|GO:0031397|GO:0042742|GO:0045071	NM_001106700	TC610695
A_44_P1013330	4.69447	6.49894	P	P	3.37424	3.33303	A	A	5.68977	Arpp21	Rattus norvegicus cAMP-regulated phosphoprotein 21 (Arpp21), transcript variant 1, mRNA [NM_001135046]	GGAGCAGGTAAAGGGAAGCTGACCAGAAGTCTTGCTGTCTGTGAAGAGTCTTCAGCCAGA	chr8	116790822	116790881	-	FALSE	rn|8q32	ENSRNOT00000037199	363153	NM_001135046	cAMP-regulated phosphoprotein 21	GO:0034605|GO:0003676	NM_001135046	TC598513
A_44_P1014388	6.90235	7.95693	P	P	6.35495	6.06652	P	P	2.47255	Mms22l	Rattus norvegicus MMS22-like, DNA repair protein (Mms22l), mRNA [NM_001135780]	TAAGGAGGAAGGCTAATTAGTAACTGTATAATAGGATACTAGGAACTCTGTAAAACTGTG	chr5	39645262	39645321	+	FALSE	rn|5q21	ENSRNOT00000009545	313108	NM_001135780	MMS22-like, DNA repair protein	GO:0042555|GO:0035101|GO:0000724|GO:0031297|GO:0043596	NM_001135780	TC586665
A_44_P1014659	4.29619	6.27845	P	P	3.17	4.45136	A	P	3.15021	Plek2	Rattus norvegicus pleckstrin 2 (Plek2), mRNA [NM_001114180]	CAGCTCTCTTAACTGATTTCAGCAACTCAGTATCTCTGGGCTTAATAAAGATTGACATCT	chr6	101523563	101523622	-	FALSE	rn|6q24	ENSRNOT00000014125	314260	NM_001114180	pleckstrin 2	GO:0035556	NM_001114180	TC603026
A_44_P101497	5.19026	5.03405	P	P	6.19563	6.09254	P	P	0.489459	Rnf150	Rattus norvegicus ring finger protein 150 (Rnf150), mRNA [NM_001191093]	ACATGGCTGCTTTCCTTTTGTTTCGTGCATCTGCTCTGCCTGGACTTCACCGTGGCGGAG	chr19	26962360	26962419	-	FALSE	rn|19q11	ENSRNOT00000004621	364983	NM_001191093	ring finger protein 150	GO:0008270	NM_001191093	TC622523
A_44_P101625	1.90053	3.4324	A	A	4.39793	4.8569	P	P	0.290238	Camk2a	Rattus norvegicus calcium/calmodulin-dependent protein kinase II alpha (Camk2a), mRNA [NM_012920]	CCTGAGAATCTGTTGCTGGCTTCGAAGCTCAAGGGTGCTGCGGTGAAGCTGGCAGACTTT	chr18	56903621	56918266	+	FALSE	rn|18q12.1	NA	25400	NM_012920	calcium/calmodulin-dependent protein kinase II alpha	GO:0005515|GO:0005516|GO:0030054|GO:0046928|GO:0032839|GO:0005634|GO:0005524|GO:0030425|GO:0032794|GO:0042734|GO:0035235|GO:0000082|GO:0051092|GO:0046777|GO:0048168|GO:0018105|GO:0004674|GO:0016301|GO:0035254|GO:0006468|GO:0006816|GO:0004683|GO:0005954	NM_012920	TC599428
A_44_P1016480	5.40137	6.07183	P	P	4.65094	3.90326	P	A	2.73245	Lpl	Rattus norvegicus lipoprotein lipase (Lpl), mRNA [NM_012598]	TTTACCACGTAAAAGTCGAAATTACTAGGAAATGTGTATATCGATGCTTGTACACTGTTG	chr16	22533294	22533353	-	FALSE	rn|16p14	ENSRNOT00000016543	24539	NM_012598	lipoprotein lipase	GO:0004806|GO:0005886|GO:0009986|GO:0010744|GO:0042493|GO:0009409|GO:0042627|GO:0005102|GO:0070328|GO:0031225|GO:0010886|GO:0004465|GO:0005615|GO:0034361|GO:0031012|GO:0016042|GO:0034372|GO:0010890|GO:0019432|GO:0006633|GO:0034185|GO:0019433|GO:0008201|GO:0017129	NM_012598	TC574232
A_44_P1017206	10.9939	11.9717	P	P	10.1664	9.69353	P	P	3.06269	Podnl1	PREDICTED: Rattus norvegicus podocan-like 1 (Podnl1), mRNA [XM_213845]	TTGAACATTCTGGGGTGCAGACCACACTCTCCACTACAGATGGTGATGGGAAATAAAGTA	chr19	25711132	25711191	-	FALSE	rn|19q11	NA	288907	XM_213845	podocan-like 1	NA	XM_213845	TC584916
A_44_P1019604	7.59725	8.93649	P	P	7.57409	6.36021	P	P	2.50667	Ube2c	Rattus norvegicus ubiquitin-conjugating enzyme E2C (Ube2c), mRNA [NM_001106542]	CATGCTGCAGAGCTCTGGAAAAACCCCACAGCATTTAAGAAGTACCTGCAAGAAACATAT	chr3	155802226	155802557	+	FALSE	rn|3q42	ENSRNOT00000020323	296368	NM_001106542	ubiquitin-conjugating enzyme E2C	GO:0010994|GO:0010458|GO:0006511|GO:0008054|GO:0004842|GO:0016567|GO:0070979|GO:0005680|GO:0031536|GO:0070936|GO:0031145	NM_001106542	TC588787
A_44_P1020608	8.97378	7.86979	P	P	7.24842	6.9664	P	P	2.6585	Ifi44	Rattus norvegicus interferon-induced protein 44 (Ifi44), mRNA [NM_001107729]	AAAGGAGAGACTTTATCATGCCTTAATAATGAAGTCATCAACAAAGTAGTGAGAACAGAG	chr2	250039283	250039342	-	FALSE	rn|2q45	ENSRNOT00000029990	310969	NM_001107729	interferon-induced protein 44	GO:0005737	NM_001107729	TC624278
A_44_P1020615	8.75847	7.17006	P	P	7.25048	6.14468	P	P	2.5876	Ifi44	Rattus norvegicus interferon-induced protein 44 (Ifi44), mRNA [NM_001107729]	GATAGCCTGACTTGGATTACAAAAGGAGATCTGCTAGACATATACAGCTGCAATCCTGTG	chr2	250046364	250046423	-	FALSE	rn|2q45	ENSRNOT00000029990	310969	NM_001107729	interferon-induced protein 44	GO:0005737	NM_001107729	TC582312
A_44_P102197	6.0219	6.75952	P	P	4.1351	4.77006	P	P	3.86405	Alox5ap	Rattus norvegicus arachidonate 5-lipoxygenase activating protein (Alox5ap), mRNA [NM_017260]	CATCTTCTTCTTCGGAAGCGACTTCGAGAACTACATTAGAACTATAACCACGACGATCTC	chr12	6246233	6246292	-	FALSE	rn|12p11	ENSRNOT00000001207	29624	NM_017260	arachidonate 5-lipoxygenase activating protein	GO:0050544|GO:0005783|GO:0005634|GO:0005635|GO:0042803|GO:0005829|GO:0004602|GO:0070207|GO:0002675|GO:0002540|GO:0071277|GO:0019370|GO:0031965|GO:0046982|GO:0019372|GO:0004464|GO:0004364|GO:0004051|GO:0047485|GO:0016020|GO:0005789|GO:0016021|GO:0008047|GO:0019899|GO:0055114	NM_017260	TC580182
A_44_P1022002	6.32305	6.78137	P	P	4.69461	5.5726	P	P	2.5864	Ccl7	Rattus norvegicus chemokine (C-C motif) ligand 7 (Ccl7), mRNA [NM_001007612]	TTAGACATGAAAACTTCAACTCCAAAGCCCTGAAGACAGATGCCTGAACAGAAACCAACC	chr10	70268674	70268733	+	FALSE	rn|10q26	ENSRNOT00000000256	287561	NM_001007612	chemokine (C-C motif) ligand 7	GO:0008009|GO:0030335|GO:0008360|GO:0005615|GO:0031726|GO:0006955|GO:0071361|GO:0006954|GO:0007010|GO:0031727|GO:0048245|GO:0008201|GO:0010332|GO:2000503	NM_001007612	TC585501
A_44_P102298	7.07356	8.07757	P	P	2.69412	3.7937	A	A	19.9038	Mcpt9	Rattus norvegicus mast cell protease 9 (Mcpt9), mRNA [NM_019323]	ATCTCTGTTCTAAAGGCCAAACCTCACGAGAACTTTAATAGTGATTCACTGGTTAATGAC	chr15	34543638	34543697	+	FALSE	rn|15p12	NA	54272	NM_019323	mast cell protease 9	NA	NM_019323	NA
A_44_P1023538	10.492	11.1977	P	P	6.49585	7.49397	P	P	14.0066	C3	Rattus norvegicus complement component 3 (C3), mRNA [NM_016994]	GCCACGTCAAGTGCAGAAACGCCCTAAAGCTGCAGAAAGGGAAGCAGTACCTCATGTGGG	chrUn	64513437	64513496	-	FALSE	NA	ENSRNOT00000075494	24232	NM_016994	complement component 3	GO:0005515|GO:0043627|GO:0004866|GO:0072562|GO:0001970|GO:0005615|GO:0008289|GO:0006957|GO:0006956|GO:0050766|GO:0006954|GO:0006935|GO:0006958|GO:0006631|GO:0032026|GO:0070374|GO:0001798|GO:0032355|GO:0070062|GO:0048037|GO:0045745|GO:0051384|GO:0010884|GO:0002507|GO:0010866|GO:0010575|GO:0031715|GO:0045766|GO:0010828|GO:0048639|GO:0007596|GO:0001934|GO:0032570	NM_016994	TC641657
A_44_P102369	2.94672	2.98491	A	A	4.17494	4.21222	P	P	0.426979	Socs1	Rattus norvegicus suppressor of cytokine signaling 1 (Socs1), mRNA [NM_145879]	GGACGGCAGCCGCGAGACCTTCGACTGCCTCTTCGAGCTGCTGGAGCACTACGTGGCGGC	chr10	4820384	4820443	+	FALSE	rn|10q11	ENSRNOT00000003458	252971	NM_145879	suppressor of cytokine signaling 1	GO:0016567|GO:0005159|GO:0019221|GO:0031100|GO:0043434|GO:0005634|GO:0060334|GO:0005622|GO:0035556|GO:0003674|GO:0005737|GO:0071230|GO:0032496|GO:0045444|GO:0034097|GO:0032355|GO:0042518|GO:0019901|GO:0019210|GO:0046627|GO:0042493|GO:0005575|GO:0007259|GO:0043086|GO:0046426|GO:0032570|GO:0016023|GO:0001932|GO:0040008	NM_145879	TC587049
A_44_P1024721	8.2498	8.54895	P	P	6.40811	7.61482	P	P	2.41663	Slc28a2	Rattus norvegicus solute carrier family 28 (sodium-coupled nucleoside transporter), member 2 (Slc28a2), mRNA [NM_031664]	TTGGGCAGGGATGGAGGTGAGGGAATATATTTCTAAAGTTATATGGGAAACACTTGTGAA	chr3	109350637	109350696	-	FALSE	rn|3q35	NA	60423	NM_031664	solute carrier family 28 (sodium-coupled nucleoside transporter), member 2	GO:0016020|GO:0005337|GO:0001895|GO:0001882|GO:0034394|GO:0005415|GO:0016021	NM_031664	TC574893
A_44_P1025349	6.92285	7.61549	P	P	5.44381	5.87407	P	P	3.10679	Uba7	Rattus norvegicus ubiquitin-like modifier activating enzyme 7 (Uba7), mRNA [NM_001106856]	CAGAAACCCAAGCCTGGGCTGAGAGTTCTGGTGTTTGAGCTGAGCTGTGAGGGTGAGGAT	chr8	113253427	113253486	+	FALSE	rn|8q32	ENSRNOT00000068295	301000	NM_001106856	ubiquitin-like modifier activating enzyme 7	GO:0032020|GO:0019941|GO:0006464|GO:0019782	NM_001106856	TC603061
A_44_P102574	2.74559	1.91583	A	A	4.26134	4.00735	P	P	0.297227	Rattus norvegicus mRNA, Axomer-8, transported in axons. [AB097858]	CAGCGTTCTCCTGGGTTTGGCATCTGGCTTCCAATCCAGGTACTGCTTTACAGATCCTGA	chr3	131858182	131858241	-	FALSE	rn|3q41	NA	NA	AB097858	NA	NA	NA	NP968584	NA
A_44_P1026848	7.06894	7.89022	P	P	6.69786	6.26346	P	P	2.05667	Cryba4	Rattus norvegicus crystallin, beta A4 (Cryba4), mRNA [NM_031689]	GTTTTCAGTACGTGCTGGAGAGCGATCACCACTCGGGTGACTACAAGCACTTCAGGGAGT	NA	NA	NA	NA	FALSE	NA	ENSRNOT00000073763	64348	NM_031689	crystallin, beta A4	GO:0008150|GO:0005212|GO:0043010|GO:0005575|GO:0007601	NM_031689	TC580841
A_44_P1027075	3.37384	2.08263	A	A	4.28171	4.42009	P	P	0.357386	Tmem38a	Rattus norvegicus transmembrane protein 38a (Tmem38a), mRNA [NM_001100175]	AGCACTCTGGCTTGCCTGCTAAGGCCAAGGAAGAGCTGAGCGAAGGCTTCAGGAAGAAGA	chr16	17670177	17670236	-	FALSE	rn|16p14	ENSRNOT00000064060	306327	NM_001100175	transmembrane protein 38a	GO:0031965|GO:0005261|GO:0033017|GO:0005267|GO:0016021|GO:0015672|GO:0070062	NM_001100175	TC629038
A_44_P1029241	8.27386	10.5285	P	P	6.01615	6.14983	P	P	13.1634	Ca1	Rattus norvegicus carbonic anhydrase I (Ca1), mRNA [NM_001107660]	TTCTGAGCAACCACCGTCCACCCCAGCCCTTGAAGGGCAGAACAGTCAGAGCCTCATTTT	chr2	88210305	88210364	+	FALSE	rn|2q23	ENSRNOT00000014267	310218	NM_001107660	carbonic anhydrase I	GO:0005794|GO:0008270|GO:0004089|GO:0006730	NM_001107660	TC584044
A_44_P1029397	8.55771	8.35509	P	P	7.08276	6.73892	P	P	2.90572	Bst2	Rattus norvegicus bone marrow stromal cell antigen 2 (Bst2), mRNA [NM_198134]	CCTAAGGATGTGAAGACCATTAGGTGGAGCCCAGATTGCATCTCCTGCTTTGAACTGGGG	chr16	18698676	18698735	-	FALSE	rn|16p14	ENSRNOT00000036276	378947	NM_198134	bone marrow stromal cell antigen 2	GO:0005515|GO:0030308|GO:0005886|GO:0035456|GO:0035455|GO:0031225|GO:0042803|GO:0005622|GO:0051607|GO:0005737|GO:0016324|GO:0002737|GO:0032956|GO:0004871|GO:0034341|GO:0043123|GO:0070062|GO:0045071|GO:0030336|GO:0005794|GO:0009986|GO:0005770|GO:0009615|GO:0010951|GO:0007165|GO:0045087|GO:0008191|GO:0045121|GO:0016021	NM_198134	TC580880
A_44_P1029403	6.98597	6.98434	P	P	5.72728	5.41255	P	P	2.65125	Bst2	Rattus norvegicus bone marrow stromal cell antigen 2 (Bst2), mRNA [NM_198134]	GACCCAAAAGGAAATTTCTACCACAGTGCAGGTGAACTCAGGCGGCTCCGTGGTGGTCTC	chr16	18699043	18699102	-	FALSE	rn|16p14	ENSRNOT00000036276	378947	NM_198134	bone marrow stromal cell antigen 2	GO:0005515|GO:0030308|GO:0005886|GO:0035456|GO:0035455|GO:0031225|GO:0042803|GO:0005622|GO:0051607|GO:0005737|GO:0016324|GO:0002737|GO:0032956|GO:0004871|GO:0034341|GO:0043123|GO:0070062|GO:0045071|GO:0030336|GO:0005794|GO:0009986|GO:0005770|GO:0009615|GO:0010951|GO:0007165|GO:0045087|GO:0008191|GO:0045121|GO:0016021	NM_198134	TC580880
A_44_P1029697	5.67686	5.70776	P	P	4.50577	3.93073	P	P	2.72392	Chl1	PREDICTED: Rattus norvegicus cell adhesion molecule L1-like (Chl1), transcript variant X1, mRNA [XM_006224999]	CTACACAGGAGCTAAGGAGAAAGGATCTGTTGAAAGCAATGGAAGTTCAACTGCCACCTT	NA	NA	NA	NA	FALSE	NA	ENSRNOT00000073039	89828	XM_006224999	cell adhesion molecule L1-like	GO:0008344|GO:0043524|GO:0031103|GO:0050890|GO:0007411|GO:0045177|GO:0002020|GO:0001764|GO:0007156|GO:0035640|GO:0031175|GO:0030425	XM_006224999	TC601198
A_44_P1029706	5.09003	6.512	P	P	3.32254	4.25889	A	P	4.29948	Cma1	Rattus norvegicus chymase 1, mast cell (Cma1), mRNA [NM_013092]	GCTTCCAGAAGGTTCTTACAAGTCACAGAAAGTTCCTAAAAGTCACCATCTTCATAAACC	chr15	34083229	34083288	-	FALSE	rn|15p13	ENSRNOT00000067539	25627	NM_013092	chymase 1, mast cell	GO:0031012|GO:0005622|GO:0042277|GO:0004252|GO:0006508|GO:0030901|GO:0008233|GO:0005576|GO:0071333|GO:0045766|GO:0050720|GO:0006518	NM_013092	TC580051
A_44_P1030098	9.04562	10.0506	P	P	8.82645	8.15063	P	P	2.15269	Cdc45	Rattus norvegicus cell division cycle 45 (Cdc45), mRNA [NM_001105866]	TATCACCTGGCCGCTGTTCACTTGTAAGATAACATTTGAAATGTGAGACTGGTTTTTAAT	chr11_random	1221816	1221875	+	FALSE	NA	ENSRNOT00000072027	287961	NM_001105866	cell division cycle 45	GO:0005813|GO:0006270|GO:0005634|GO:0051301	NM_001105866	TC641538
A_44_P1030747	5.09171	6.21466	P	P	4.40144	4.46285	P	P	2.50937	Bspry	Rattus norvegicus B-box and SPRY domain containing (Bspry), mRNA [NM_022261]	CTAGCATGGCTTACATGTGTGAGAGAAGGGTGACAAACATTCCCCCTGGTGAACACCCCA	chr5	79493068	79493127	+	FALSE	rn|5q24	ENSRNOT00000020366	64027	NM_022261	B-box and SPRY domain containing	GO:0005515|GO:0048471|GO:0016020|GO:0008270|GO:0006816|GO:0005634|GO:0031252|GO:0005925	NM_022261	TC577126
A_44_P103205	4.04824	3.73122	P	A	5.23099	5.1011	P	P	0.414923	TGATTTGTGGACATTCCTTTGCGGTTTTTATCTGCCTCATGGGTTCCTCCTTTCCTTTGA	chr6	132578245	132578304	-	FALSE	rn|6q32	NA	NA	NA	NA	NA	NA	NA	NA	NA
A_44_P1033848	6.10637	6.68082	P	P	5.56701	5.11163	P	P	2.09186	Kank3	Rattus norvegicus KN motif and ankyrin repeat domains 3 (Kank3), mRNA [NM_001108989]	GATGAGGTGGCTGCATTGCTCCATGCCCACCTGACATCAAACCACCATGACTCCCAGGAA	chr7	16318727	16319325	+	FALSE	rn|7q12	ENSRNOT00000009532	366848	NM_001108989	KN motif and ankyrin repeat domains 3	NA	NM_001108989	TC585415
A_44_P1034223	4.27464	4.8244	P	P	3.39935	3.11786	A	A	2.47956	Ggta1	Rattus norvegicus ABO-family member 5 (Ggta1), mRNA [NM_001037583]	GATCTCATCGAACACTATATAAAGGGAATTATAGATGACAGGACAAATGAACTTTCTAGC	chr3	14432918	14432977	-	FALSE	rn|3p11	ENSRNOT00000060013	652927	NM_001037583	ABO-family member 5	GO:0032580|GO:0047276|GO:0006486|GO:0016021|GO:0046872	NM_001037583	TC605617
A_44_P1034439	10.8163	11.4693	P	P	8.81583	8.33077	P	P	6.00363	Cxcl12	Rattus norvegicus chemokine (C-X-C motif) ligand 12 (Cxcl12), transcript variant 1, mRNA [NM_022177]	CCACTTGTAATGAAATTGTATCAACTGTGACACTATATGCACTAGCAATAAAATGCCAAC	chr4	153510217	153510276	+	FALSE	rn|4q42	ENSRNOT00000071175	24772	NM_022177	chemokine (C-X-C motif) ligand 12	GO:0008344|GO:0008284|GO:0005886|GO:0009408|GO:0031100|GO:0048842|GO:0043434|GO:0007281|GO:0005615|GO:0022029|GO:0006955|GO:0042098|GO:0051924|GO:0009314|GO:0030334|GO:0008009|GO:0001666|GO:2000406|GO:0001569|GO:0008354|GO:0070098|GO:0030335|GO:0001667|GO:0042379|GO:0045236|GO:0045785|GO:0009612|GO:0050930|GO:0008045|GO:0001938|GO:0016477|GO:2000107|GO:0060326|GO:0045666|GO:0007420|GO:0090026|GO:…	NM_022177	TC577461
A_44_P1035190	8.11784	9.04136	P	P	7.83965	7.30619	P	P	2.07748	Bub1	Rattus norvegicus BUB1 mitotic checkpoint serine/threonine kinase (Bub1), mRNA [NM_001106507]	CAACAATATTCCAACAAAATTAAGACCTTGCGCAATAGGCTAATTGTGCTTCTTTCAGAA	chr3	115324635	115324694	-	FALSE	rn|3q36	ENSRNOT00000051783	296137	NM_001106507	BUB1 mitotic checkpoint serine/threonine kinase	GO:0000780|GO:0008283|GO:0051983|GO:0005730|GO:2001244|GO:0005634|GO:0009790|GO:0005575|GO:0005524|GO:0003674|GO:0005737|GO:0007059|GO:0004674|GO:0071173|GO:0000777|GO:0000776|GO:0071174|GO:0000775|GO:0007063	NM_001106507	TC588407
A_44_P1036740	9.43746	7.33802	P	P	7.78939	6.96202	P	P	2.47224	Tnxa-ps1	Rattus norvegicus tenascin XA, pseudogene 1 (Tnxa-ps1), non-coding RNA [NR_024118]	CCACTGGAAGGGCTTCGAGTTCTCGGTGCCCTTCACGGAAATGAAGCTGAGACCCAGAAA	chr20	4128272	4128331	-	FALSE	rn|20p12	ENSRNOT00000048985	25602	NR_024118	tenascin XA, pseudogene 1	NA	NR_024118	TC581692
A_44_P1037706	4.97238	6.89824	P	P	2.39497	3.07148	A	A	11.0255	Glod5	Rattus norvegicus glyoxalase domain containing 5 (Glod5), mRNA [NM_001106957]	TGAGAACTTGGACAAAGGGGACCTAAGACAGGTTTATGTGCAAACTTTTGTGTCTGGAGA	chrX	26520294	26520353	+	FALSE	rn|Xq13	ENSRNOT00000008648	302554	NM_001106957	glyoxalase domain containing 5	NA	NM_001106957	TC587791
A_44_P1038296	11.2833	12.2029	P	P	9.55491	10.3606	P	P	3.48676	Cd68	Rattus norvegicus Cd68 molecule (Cd68), mRNA [NM_001031638]	ATCCTCATTTCTTCAGCATGCAATTGACTCAACAGAGTTATCTCCCTTCTCTGTCTTTAA	chr10	56481762	56481821	-	FALSE	rn|10q24	ENSRNOT00000056918	287435	NM_001031638	Cd68 molecule	GO:0016020|GO:0071310	NM_001031638	TC579390
A_44_P1039249	8.21231	9.7092	P	P	6.77253	7.1842	P	P	4.44988	Dok3	Rattus norvegicus docking protein 3 (Dok3), mRNA [NM_001107336]	TGGAGCACAGACAGGCATCAAGGCCAAGCTGGTAACCCTGCTGACTCGTGAACGGAAGAA	chr17	15159354	15159413	+	FALSE	rn|17p14	ENSRNOT00000018232	306760	NM_001107336	docking protein 3	GO:0005737|GO:0005886|GO:0005158|GO:0007265	NM_001107336	TC598029
A_44_P103956	2.91929	3.13541	A	A	4.51142	4.19071	P	P	0.398164	CB546220 AMGNNUC:NRHY1-00014-B4-A W Rat hypothalamus (10480) Rattus norvegicus cDNA clone nrhy1-00014-b4 5', mRNA sequence [CB546220]	TTCTGTAACTCCCACAGGTACGGGTGTCACGGGAGAGTTCCCTCTGGCTTAGGGTTGTGT	chr10	67913201	67913260	-	FALSE	rn|10q26	NA	NA	CB546220	NA	NA	NA	NA	NA
A_44_P1039606	6.57942	7.87869	P	P	6.87258	5.01127	P	P	2.21499	Cenpt	Rattus norvegicus centromere protein T (Cenpt), mRNA [NM_001024257]	TTGGAGTACCGGCAACAACTTATCCCCTGTGCATTCAAAGGCAATTCTGTCTTTCCTGCC	chr19	35680118	35680176	-	FALSE	rn|19q12	ENSRNOT00000036702	307805	NM_001024257	centromere protein T	GO:0031965|GO:0051276|GO:0046982|GO:0005730|GO:0005634|GO:0003677|GO:0005737|GO:0007067|GO:0051382|GO:0007059|GO:0000777|GO:0000776|GO:0000278|GO:0000775	NM_001024257	TC596253
A_44_P1039616	9.60405	10.7379	P	P	7.74354	9.632	P	P	2.4669	RGD1559482	Rattus norvegicus similar to immunoglobulin superfamily, member 7 (RGD1559482), mRNA [NM_001168285]	ATGAGTTCTTCAAGGTTGAATTGTCTGTGGTCCCAGGTTCAAGCCTTTGGAGCAGTACAA	chr10	105007347	105009201	+	FALSE	rn|10q32.2	ENSRNOT00000074082	498022	NM_001168285	similar to immunoglobulin superfamily, member 7	NA	NM_001168285	TC597928
A_44_P1039809	7.60831	7.60943	P	P	6.86024	5.9682	P	P	2.18369	Rasip1	Rattus norvegicus Ras interacting protein 1 (Rasip1), mRNA [NM_001106261]	ACCTTGAAAACCAATGACAAAGAAACGCGCGCAACTTGAAATTGCACCGGTTTTTAAGGG	chr1	96108330	96108389	+	FALSE	rn|1q22	ENSRNOT00000032535	292912	NM_001106261	Ras interacting protein 1	GO:0010507|GO:0048754|GO:0001525|GO:0032319|GO:0001570	NM_001106261	TC582815
A_44_P1039994	9.14948	9.31364	P	P	7.03752	7.79819	P	P	3.40222	Irf7	Rattus norvegicus interferon regulatory factor 7 (Irf7), mRNA [NM_001033691]	TGCTTGTCTAGCACCAATAGTCTCTACGATGACATTGAACACTTCGTCATGGACCTGGGT	chr1	201456889	201456948	-	FALSE	rn|1q41	ENSRNOT00000023504	293624	NM_001033691	interferon regulatory factor 7	GO:0016064|GO:0006357|GO:0032727|GO:0000982|GO:0045351|GO:0000979|GO:0003677|GO:0002819|GO:0045944|GO:0034124|GO:0060340|GO:0034127|GO:0045893|GO:0032607|GO:0032608	NM_001033691	TC598897
A_44_P1040207	5.05492	6.31784	P	P	3.604	4.02897	A	P	3.96768	Rbp7	Rattus norvegicus retinol binding protein 7, cellular (Rbp7), mRNA [NM_001108693]	GGAGAAGAATTTGTGGAGGACAACAAAGGACTGGATAACAGAAAATGCATGAGCACAGTT	chr5	166530940	166531506	-	FALSE	rn|5q36	ENSRNOT00000021348	362662	NM_001108693	retinol binding protein 7, cellular	GO:0005215|GO:0005501	NM_001108693	TC609548
A_44_P1041312	6.9858	8.2326	P	P	6.091	6.34824	P	P	2.85709	Fes	Rattus norvegicus feline sarcoma oncogene (Fes), mRNA [NM_001108488]	CTTATCCCAACCTCACCAATCAGCAGACACGGGAGTTTGTCGAAAAGGGGCATCGTCTGC	chr1	136199850	136200173	-	FALSE	rn|1q31	ENSRNOT00000016032	361597	NM_001108488	feline sarcoma oncogene	GO:0034987|GO:0043304|GO:0031116|GO:0008360|GO:2000145|GO:2000251|GO:0018108|GO:0031410|GO:0005524|GO:0030155|GO:0031234|GO:0005737|GO:0046777|GO:0004672|GO:0045639|GO:0042127|GO:0010976|GO:0015630|GO:0045595|GO:0006468|GO:0004713|GO:0035091|GO:0004715|GO:0005925	NM_001108488	TC622741
A_44_P1042360	8.43598	9.33131	P	P	6.96137	7.74611	P	P	2.91918	Clec4a3	C-type lectin domain family 4, member A3 (Clec4a3), mRNA [Source:RefSeq mRNA;Acc:NM_001005891] [ENSRNOT00000013308]	TTGCATTGTTATCCACCACTACGCAGATGCTTGGAAAGTTCTTCATGTGAAAGAGAGGTC	chr4	159474018	159474077	+	FALSE	rn|4q42	ENSRNOT00000013308	362431	XM_006237320	C-type lectin domain family 4, member A3	GO:0030246	XM_006237320	TC589208
A_44_P1042473	10.1171	10.8967	P	P	8.56451	8.66122	P	P	3.85111	Lgals3bp	Rattus norvegicus lectin, galactoside-binding, soluble, 3 binding protein (Lgals3bp), mRNA [NM_139096]	CACTGTCTCCATGAGCTTTAAAATGTACTAGAAGGTTTCAGCCAGTACTCACTCCAGATC	chr10	108388288	108388347	-	FALSE	rn|10q32.3	ENSRNOT00000004320	245955	NM_139096	lectin, galactoside-binding, soluble, 3 binding protein	GO:0031012|GO:0016020|GO:0005578|GO:0072562|GO:0007155|GO:0070062|GO:0005044	NM_139096	TC606065
A_44_P1044227	3.82945	3.19076	P	A	4.656	5.15644	P	P	0.383514	Wbscr28	Protein Wbscr28 [Source:UniProtKB/TrEMBL;Acc:D3ZKV0] [ENSRNOT00000033499]	TGGAACCTGGCCTATCTTGTCACTTGGACTACCTGTCTCGCTTCCCACCTGCTTCAAGCT	chr12	22862982	22863041	+	FALSE	rn|12q12	ENSRNOT00000033499	288604	XM_006221339	Williams-Beuren syndrome chromosome region 28	NA	XM_006221339	TC613384
A_44_P104624	4.09095	4.59192	P	P	1.56705	2.96252	A	A	3.8258	AA859786 UI-R-E0-bu-f-08-0-UI.s1 UI-R-E0 Rattus norvegicus cDNA clone UI-R-E0-bu-f-08-0-UI 3' similar to gb [AA859786]	CATGTTAGCTCTCATACAGGACATATTTCAGTTATGATAAAGGAAGAATTGAAGCAATCG	chr1	215596922	215596981	-	FALSE	rn|1q43	NA	NA	AA859786	NA	NA	NA	NA	NA
A_44_P104630	3.7918	5.07252	P	P	2.8844	3.10398	A	A	2.97209	Lat2	Rattus norvegicus linker for activation of T cells family, member 2 (Lat2), mRNA [NM_173840]	CAGAACTCGGTATCCATCCTTCAGTGGCGAGAATCCAAGAGGACTATGGGTGCACGCACG	chr12	23180406	23180836	+	FALSE	rn|12q12	ENSRNOT00000034629	317676	NM_173840	linker for activation of T cells family, member 2	GO:0050853|GO:0035556|GO:0042113|GO:0043303|GO:0019722|GO:0005886|GO:0045121|GO:0016021|GO:0042169|GO:0042629|GO:0070062	NM_173840	TC650100
A_44_P104829	3.82964	4.22909	P	A	5.20344	5.46637	P	P	0.406764	Myom1	Rattus norvegicus myomesin 1 (Myom1), mRNA [NM_001191584]	ACATCACTTGTCTTGAAAGTTTTCGAGACTCAATGGTTCTTGGATGGAAGCAGCCAGATA	chr9	110289806	110289865	+	FALSE	rn|9q38	ENSRNOT00000029583	316740	NM_001191584	myomesin 1	GO:0006936|GO:0008307|GO:0031430|GO:0030017|GO:0042803|GO:0042802	NM_001191584	NP702834
A_44_P1048474	10.559	12.7151	P	P	7.14522	7.13692	P	P	19.1636	Camp	Rattus norvegicus cathelicidin antimicrobial peptide (Camp), mRNA [NM_001100724]	AGTTTGGTGAAAAGCTTAGGAAAATCGGCCAGAAAATTAAGGATTTTTTCCAGAAACTTG	chr8	114214987	114215046	-	FALSE	rn|8q32	ENSRNOT00000028130	316010	NM_001100724	cathelicidin antimicrobial peptide	GO:0051873|GO:0008284|GO:0004869|GO:0050830|GO:0042581|GO:0042995|GO:0005615|GO:0045766|GO:0002227|GO:0050829|GO:0003674|GO:0005737|GO:0071222|GO:0071356|GO:0071347|GO:0001934|GO:0019731|GO:0071354|GO:0044130|GO:0071224|GO:0044140|GO:0070062	NM_001100724	TC593472
A_44_P1048795	3.71124	3.792	P	A	4.81751	5.02127	P	P	0.444176	Dst	Protein Dst [Source:UniProtKB/TrEMBL;Acc:D3ZC56] [ENSRNOT00000016538]	TCAGGTTAACTCGAGGCTGTCCATAGAAGAGGCCCTTCAAGTCGGCATCATTGATGTCCT	chr9	32926072	32926131	+	FALSE	rn|9q21	ENSRNOT00000016538	316313	XM_006244712	dystonin	GO:0005515|GO:0008017|GO:0030424|GO:0030056|GO:0048471|GO:0030018|GO:0008090|GO:0045104|GO:0035371|GO:0031122|GO:0005634|GO:0030011|GO:0005635|GO:0007409|GO:0015629|GO:0042803|GO:0005622|GO:0005737|GO:0051010|GO:0014704|GO:0048870|GO:0007010|GO:0015630|GO:0031581|GO:0007050|GO:0045111|GO:0005856|GO:0031252|GO:0060053|GO:0001725|GO:0031110|GO:0005509|GO:0005623|GO:0009611|GO:0000226|GO:0046907|GO:…	XM_006244712	TC582313
A_44_P1048939	4.808	3.40018	P	A	5.46877	6.02671	P	P	0.352296	S100a5	Rattus norvegicus S100 calcium binding protein A5 (S100a5), mRNA [NM_001106438]	ACTGAGTCTTGCAGAGAAGATGAAGGAGAGCAGCATTGATAACTTGATGAAGAGCCTGGA	chr2	182891818	182893440	+	FALSE	rn|2q34	ENSRNOT00000015712	295211	NM_001106438	S100 calcium binding protein A5	GO:0005507|GO:0005509|GO:0043025|GO:0008270|GO:0005634|GO:0042803	NM_001106438	TC610050
A_44_P104928	3.23859	3.36877	A	A	4.51314	4.30009	P	P	0.464776	Gucy2g	Rattus norvegicus guanylate cyclase 2G (Gucy2g), mRNA [NM_139042]	TCAATGACCTGTACAGCTTGTTTGATCACACAATACAGACCCATGACGTATACAAGGTGG	chr1	261505316	261507194	-	FALSE	rn|1q55	ENSRNOT00000021746	245708	NM_139042	guanylate cyclase 2G	GO:0035556|GO:0005737|GO:0004672|GO:0005886|GO:0016021|GO:0004383|GO:0005525|GO:0005524|GO:0009897	NM_139042	TC574341
A_44_P105034	4.14097	5.05211	P	P	2.91062	3.32525	A	A	2.89694	Alox5	Rattus norvegicus arachidonate 5-lipoxygenase (Alox5), mRNA [NM_012822]	GAGCTGTTTCTGGGCATGTACCCAGAGGAGCATTTCATCGAGAAGCCAGTGAAAGAAGCC	chr4	152610831	152612409	-	FALSE	rn|4q42	ENSRNOT00000017633	25290	NM_012822	arachidonate 5-lipoxygenase	GO:0019369|GO:0005515|GO:0019370|GO:0031965|GO:0002526|GO:0005506|GO:0007584|GO:0019372|GO:0005634|GO:0005635|GO:0005615|GO:0006691|GO:0030425|GO:0019233|GO:0016363|GO:0005829|GO:0042383|GO:0005737|GO:0004051|GO:0006954|GO:0045907|GO:0002540|GO:0055093|GO:0005641	NM_012822	TC575387
A_44_P105069	4.6826	5.56554	P	P	2.68208	3.46495	A	A	4.1832	Rab32	Rattus norvegicus RAB32, member RAS oncogene family (Rab32), mRNA [NM_001108902]	GAGGCTCTTGGAGCATTTGTAGTCTTTGATATATCGAGAAGTTCCACATTTGATGCAGTC	chr1	5209831	5209890	-	FALSE	rn|1p13	ENSRNOT00000019121	365042	NM_001108902	RAB32, member RAS oncogene family	GO:0045335|GO:0005739|GO:0019882|GO:0007264|GO:0015031|GO:0005525|GO:0090382	NM_001108902	NA
A_44_P1051106	3.98023	4.11851	P	A	5.21215	4.94469	P	P	0.488495	LOC680875	cDNA sequence BC024139 [Source:MGI Symbol;Acc:MGI:2442591] [ENSRNOT00000014191]	AGGGAAGAACCAGCCAGAAGATCCACGAAAGGTTCCTATGCTGGACTCCTAGTGTGCCAG	chr7	114153691	114153750	-	FALSE	rn|7q34	ENSRNOT00000014191	680875	XM_006241907	similar to dystonin isoform 1	GO:0007050	XM_006241907	TC620697
A_44_P1051724	6.65187	7.27284	P	P	5.34923	5.67061	P	P	2.78304	Heph	Rattus norvegicus hephaestin (Heph), mRNA [NM_133304]	CCAGATTTTAGCTTAATTGTCTTTGACAATGGACTATTGGAGAAATGAATGAATGGGTTG	chrX	84138506	84138565	+	FALSE	rn|Xq31	ENSRNOT00000017312	117240	NM_133304	hephaestin	GO:0048471|GO:0005886|GO:0005507|GO:0055072|GO:0008198|GO:0005622|GO:0004322|GO:0016323|GO:0030218|GO:0016491|GO:0006826|GO:0016021|GO:0006825	NM_133304	TC573981
A_44_P1053321	8.47709	8.79218	P	P	7.12534	7.14093	P	P	2.84823	Gbp2	Rattus norvegicus guanylate binding protein 2, interferon-inducible (Gbp2), mRNA [NM_133624]	TATGGCAGTGTGTCTTGAACTTTCTCAGGACAAATGTCTTGCAAGAGCACGAGTTAATAA	chr2	240541001	240541060	+	FALSE	rn|2q44	ENSRNOT00000068683	171164	NM_133624	guanylate binding protein 2, interferon-inducible	GO:0035458|GO:0050830|GO:0020005|GO:0003924|GO:0042832|GO:0005634|GO:0031410|GO:0005525|GO:0044406|GO:0071222|GO:0000139|GO:0071346|GO:0019002	NM_133624	TC575635
A_44_P1053404	10.596	11.5088	P	P	8.67745	9.75357	P	P	3.50591	Fcer1g	Rattus norvegicus Fc fragment of IgE, high affinity I, receptor for; gamma polypeptide (Fcer1g), mRNA [NM_001131001]	GGCTCTAAATCAATGTCCCCATATCCACCAAAGACTTACTCACTGACATTTCTCTTCTCC	chr13	87119567	87119626	-	FALSE	rn|13q24	ENSRNOT00000029179	25441	NM_001131001	Fc fragment of IgE, high affinity I, receptor for; gamma polypeptide	GO:0033026|GO:0001812|GO:0032755|GO:0045576|GO:0016064|GO:0032733|GO:0010543|GO:0002554|GO:0019886|GO:0032998|GO:0050766|GO:0019863|GO:0019864|GO:0002283|GO:0001798|GO:0019767|GO:0042742|GO:0032765|GO:0009986|GO:0032760|GO:0030593|GO:0042590|GO:0072659|GO:0006911|GO:0001805|GO:0043306|GO:0007165|GO:0050778|GO:0007229|GO:0005887|GO:0050776|GO:0002431|GO:0038095|GO:0009897|GO:0007166	NM_001131001	TC598498
A_44_P105554	1.66329	1.72108	A	A	6.80193	4.20906	M	P	0.0496963	Actrt2	Rattus norvegicus actin-related protein T2 (Actrt2), mRNA [NM_001013937]	TCTACCTATCAGATCAGGCAGTGCTGGCACTCTATTCCTCTGCCTGTGTTACGGGCCTGG	chr5	171474545	171474604	-	FALSE	rn|5q36	ENSRNOT00000016781	298671	NM_001013937	actin-related protein T2	NA	NM_001013937	TC578681
A_44_P1055780	11.8566	13.838	P	P	8.3825	8.39385	P	P	27.3888	S100a8	Rattus norvegicus S100 calcium binding protein A8 (S100a8), mRNA [NM_053822]	AAATACCGAAAGCTTGTTCAAAGAATTGGACGTCAATAGTGACAACGCAATTAACTTCGA	chr2	182962328	182962387	+	FALSE	rn|2q34	ENSRNOT00000015473	116547	NM_053822	S100 calcium binding protein A8	GO:0008017|GO:0035662|GO:0005886|GO:0050544|GO:0045471|GO:0005634|GO:0005615|GO:0010043|GO:0003674|GO:0005737|GO:0006954|GO:0050786|GO:0032496|GO:0005856|GO:0070062|GO:0002526|GO:0016209|GO:0006919|GO:0002523|GO:0005509|GO:0030593|GO:0006914|GO:2001244|GO:0002544|GO:0045087|GO:0042060|GO:0050729|GO:0070488|GO:0008270	NM_053822	TC623500
A_44_P1056100	4.82791	5.90795	P	P	4.32534	3.44181	P	A	2.86105	Ttk	Rattus norvegicus Ttk protein kinase (Ttk), mRNA [NM_001108172]	TGCGGAAGTAAGTCATCGAAATCCCTTAAAGCAAACTAACAAAACTAAACGGTCATGCCC	chr8	88917476	88917627	+	FALSE	rn|8q31	ENSRNOT00000051612	315852	NM_001108172	Ttk protein kinase	GO:0004674|GO:0005524	NM_001108172	TC638355
A_44_P1057427	8.90244	9.87255	P	P	7.26722	7.81798	P	P	3.72909	Zeb2	Rattus norvegicus zinc finger E-box binding homeobox 2 (Zeb2), mRNA [NM_001033701]	AGGAGACTGGGGATCACTCAATGGATGACAGTTCAGAGGATGGGAAAATGGAAACCAAAT	chr3	25513050	25513109	-	FALSE	rn|3q12	ENSRNOT00000006350	311071	NM_001033701	zinc finger E-box binding homeobox 2	GO:0021846|GO:0003700|GO:0001756|GO:0001755|GO:0005730|GO:0001843|GO:0030177|GO:0070412|GO:0005575|GO:0048598|GO:0007417|GO:0046872|GO:0043565|GO:0003674|GO:0008150|GO:0021766|GO:0005737|GO:0043507	NM_001033701	TC588971
A_44_P1057690	7.22285	8.55338	P	P	5.87217	6.02606	P	P	4.2433	Dnase1l3	Rattus norvegicus deoxyribonuclease 1-like 3 (Dnase1l3), mRNA [NM_053907]	CAGGAATTAAGACTGGCTAAGCTGTTTTCACTGTCCACTATGGTTAATTTTGCCTGGAGC	chr15	18935163	18935222	+	FALSE	rn|15p14	ENSRNOT00000012532	116687	NM_053907	deoxyribonuclease 1-like 3	GO:0004519|GO:0006309|GO:0004520|GO:0005634|GO:0016888|GO:0010623|GO:0003677	NM_053907	TC578668
A_44_P1058966	7.91673	9.18469	P	P	6.70888	7.0681	P	P	3.44883	Apbb1ip	Rattus norvegicus amyloid beta (A4) precursor protein-binding, family B, member 1 interacting protein (Apbb1ip), mRNA [NM_001100577]	GACTGGACAAGAGACACAGAGAACAGAGTACTGTTTTTGGAGAAAGAGGAAAAATATGCT	chr17	96496275	96496334	+	FALSE	rn|17q12.3	ENSRNOT00000024272	307171	NM_001100577	amyloid beta (A4) precursor protein-binding, family B, member 1 interacting protein	GO:0007165	NM_001100577	TC626510
A_44_P1059556	3.10828	1.52703	A	A	4.22349	3.85065	P	P	0.347519	Cyp4a1	Rattus norvegicus cytochrome P450, family 4, subfamily a, polypeptide 1 (Cyp4a1), mRNA [NM_175837]	TATCATCTTCACAAGACTGTTACCTGGTACGTTCATCTAAATCTCCCCTGCATAGTCTCT	chr5	135915621	135915680	+	FALSE	rn|5q36	ENSRNOT00000051385	50549	NM_175837	cytochrome P450, family 4, subfamily a, polypeptide 1	GO:0019369|GO:0046456|GO:0001676|GO:0055078|GO:0006691|GO:0043231|GO:0036101|GO:0004497|GO:0016324|GO:0005737|GO:0048252|GO:0008392|GO:0008391|GO:0005506|GO:0001822|GO:0019373|GO:0018685|GO:0050051|GO:0052869|GO:0001890|GO:0043651|GO:0003091|GO:0003095|GO:0032305|GO:0005789|GO:0016705|GO:0055114|GO:0020037	NM_175837	TC587253
A_44_P1059985	9.0248	10.3849	P	P	9.03244	7.98939	P	P	2.38882	Spc24	PREDICTED: Rattus norvegicus SPC24, NDC80 kinetochore complex component (Spc24), mRNA [XM_003750448]	CCAGCCTATCCACTTGGACAGTGCGCAGCTCTCACAGAAGTTCATCAGCGACTACCTCTG	chr8	20854471	20854530	-	FALSE	rn|8q13	NA	363028	XM_003750448	SPC24, NDC80 kinetochore complex component	GO:0005730|GO:0005634|GO:0031262	XM_003750448	TC602472
A_44_P106486	4.35591	4.9425	P	P	2.88938	3.83383	A	A	2.36406	AA946411 EST201910 Normalized rat lung, Bento Soares Rattus sp. cDNA clone RLUBH82 3' end, mRNA sequence [AA946411]	AGAATAACAATGAGGAGATAGTAATCATAATTACAGTGGCAATAATACAAGTAATCATAC	chr4	66271992	66272051	+	FALSE	rn|4q22	NA	NA	AA946411	NA	NA	NA	NA	NA
A_44_P107035	4.02035	5.92386	P	P	2.84292	3.25591	A	A	4.59947	UI-R-CV1-bso-c-10-0-UI.s1 UI-R-CV1 Rattus norvegicus cDNA clone UI-R-CV1-bso-c-10-0-UI 3', mRNA sequence [BG374348]	GCTTAAGAATTATCCTATTACAAAGCAGCAAAAATATAACTTTACAATTATTAAAGAGCT	chr8	127085446	127085505	-	FALSE	rn|8q32	NA	NA	BG374348	NA	NA	NA	NA	NA
A_44_P1071248	3.31216	3.26904	A	A	4.59251	4.75825	P	P	0.38236	RATATPA2S Rattus norvegicus gene for Na+, K+ -ATPase alpha2 subunit, partial cds and 5' flanking region [D90049]	TTGGGCTCCCATTTTACAAACATACTTGAACCCGTCCCTCATAGCTTCTCAGCCCATCAT	chr13	88279947	88280006	-	FALSE	rn|13q24	NA	NA	D90049	NA	NA	NA	NA	NA
A_44_P1071270	5.30797	5.82098	P	P	6.66167	6.66819	P	P	0.473761	Rattus norvegicus MARRLC6A mRNA, partial cds. [AF010441]	GCCCCTAGGCCACAGGCGACCCCAAGCAGGACCAATGGGAGGATCCGAACAACAGCGTAG	NA	NA	NA	NA	FALSE	NA	NA	NA	AF010441	NA	NA	NA	NP066782	NA
A_44_P1071417	2.98698	1.74328	A	A	4.13663	4.17508	P	P	0.316266	calpain II [rats, Wistar, embryo, muscle cells, myoblast, mRNA Partial, 117 nt] [S69236]	CTTGAAGCGGTTGAGGACCTCCCGGAGGTTGATGAAGGTATCTGACCGCTCCCTGGCTCG	chr13	98488244	98488303	+	FALSE	rn|13q26	NA	NA	S69236	NA	NA	NA	NA	NA
A_44_P107266	3.248	3.45878	A	A	4.44998	4.64605	P	P	0.437056	Rattus norvegicus LRRGT00072 mRNA, complete cds. [AY387058]	GACCTCCTACGTTGTGTTCGTGACTCTCAGGACACTGACCGTGGGAAGTGGATGTAGTCT	chrX	105746617	105747638	-	FALSE	rn|Xq32	ENSRNOT00000041508	NA	AY387058	NA	NA	NA	TC636542	NA
A_44_P107370	7.35553	7.46066	P	P	4.19097	5.32141	A	P	5.83554	Rat alpha-2-macroglobulin mRNA, fragment 1, clone p-alpha-2M1. [M84368]	GCTTTCCTGGAAATTTCTTTTCCTGTCATTCATCCTGTTGTCCGAAATCGCCTTTTTTGC	NA	NA	NA	NA	FALSE	NA	NA	NA	M84368	NA	NA	NA	NP070106	NA
A_44_P107634	6.76845	7.28986	P	P	5.71146	5.88077	P	P	2.38499	Haus4	Rattus norvegicus HAUS augmin-like complex, subunit 4 (Haus4), mRNA [NM_001013995]	GGATGGAGGAACTGAAGATTTTGTCTGACACTTACAGTGCCGAGAAAGTGGAAGTACATC	chr15	32601570	32601919	-	FALSE	rn|15p13	ENSRNOT00000016401	305882	NM_001013995	HAUS augmin-like complex, subunit 4	GO:0051297|GO:0005813|GO:0070652|GO:0051225	NM_001013995	TC645473
A_44_P108185	2.80195	1.63579	A	A	4.19615	4.02606	P	P	0.291187	AA819655 UI-R-A0-an-g-12-0-UI.s1 UI-R-A0 Rattus norvegicus cDNA clone UI-R-A0-an-g-12-0-UI 3', mRNA sequence [AA819655]	GCATAAAAAGGCTTCTCTACGCTTCTCCCCAGTATCAACCACTGATGACTGTTTTCCAGA	chr9	82074215	82074274	+	FALSE	rn|9q34	NA	NA	AA819655	NA	NA	NA	NA	NA
A_44_P109135	2.77333	2.11723	A	A	4.5102	4.35143	P	P	0.258683	BF393807 UI-R-CA0-bgv-b-08-0-UI.s1 UI-R-CA0 Rattus norvegicus cDNA clone UI-R-CA0-bgv-b-08-0-UI 3', mRNA sequence [BF393807]	AGCTGTCTTGAGTGTGAGAGACGCGAGTCTGAGAAGCAGTTTGGATAGATAACCTTGTAT	chr10	96172847	96172906	+	FALSE	rn|10q32.1	NA	NA	BF393807	NA	NA	NA	NA	NA
A_44_P110516	3.65451	2.85125	P	A	4.43709	4.43762	P	P	0.457143	BE097218 UI-R-BO1-apu-f-10-0-UI.s1 UI-R-BO1 Rattus norvegicus cDNA clone UI-R-BO1-apu-f-10-0-UI 3', mRNA sequence [BE097218]	GTCCAGCTGCATTGGGTAGTACAGGTTCCATTCTTCTGGGATCTCCTCTACTGTCTCTTC	NA	NA	NA	NA	FALSE	NA	NA	NA	BE097218	NA	NA	NA	NA	NA
A_44_P111282	5.24596	6.10937	P	P	3.36253	3.99976	A	A	4.0707	AI104021 EST213310 Normalized rat heart, Bento Soares Rattus sp. cDNA clone RHEBW32 3' end, mRNA sequence [AI104021]	TTAAAAGACCAAGTGGTAAGAAGCTCGTTTGTTACAGTACATTACATATGGCTCTTATAC	chr8	10606767	10606826	-	FALSE	rn|8q11	NA	NA	AI104021	NA	NA	NA	NA	NA
A_44_P112082	3.52318	4.54435	P	P	5.63375	4.81988	P	P	0.447148	Ccdc89	Rattus norvegicus coiled-coil domain containing 89 (Ccdc89), mRNA [NM_001134833]	AAGCACAGCCTGGATCTTTTAAGCAAAGAGAGAGAACTTAATGCCAAACTCCGCCATCTC	chr1	147092761	147092820	+	FALSE	rn|1q32	ENSRNOT00000024095	293107	NM_001134833	coiled-coil domain containing 89	GO:0005737|GO:0005634	NM_001134833	NA
A_44_P113933	5.91078	6.94385	P	P	5.5065	5.50951	P	P	2.01372	Tyms	Rattus norvegicus thymidylate synthetase (Tyms), mRNA [NM_019179]	AGTTGAGACAATCGATGATTTCAAAGTTGAAGACTTTCAGATTGAAGGGTATAATCCACA	chr9	112605733	112605792	-	FALSE	rn|9q38	ENSRNOT00000056243	29261	NM_019179	thymidylate synthetase	GO:0046683|GO:0014070|GO:0051216|GO:0045471|GO:0033189|GO:0031100|GO:0005743|GO:0005634|GO:0003729|GO:0060574|GO:0042803|GO:0004799|GO:0005739|GO:0019860|GO:0005737|GO:0005542|GO:0048589|GO:0000166|GO:0005759|GO:0008144|GO:0046653|GO:0034097|GO:0019088|GO:0048037|GO:0042493|GO:0007568|GO:0005730|GO:0006231|GO:0009636|GO:0051384|GO:0046078|GO:0006235|GO:0051593|GO:0032570|GO:0007623|GO:0006206	NM_019179	TC577913
A_44_P113974	6.70064	7.48985	P	P	5.18155	6.18362	P	P	2.60387	Ccr5	Rattus norvegicus chemokine (C-C motif) receptor 5 (Ccr5), mRNA [NM_053960]	AACAACAAATACAAAGTGAGAATAAAGGAAAGAGCTTGTCCTAGGAAGATGGTCTCATTT	chr8	128911998	128912057	+	FALSE	rn|8q32	NA	117029	NM_053960	chemokine (C-C motif) receptor 5	GO:0005515|GO:0032755|GO:0019722|GO:0050900|GO:0019957|GO:0031622|GO:0001948|GO:0006935|GO:0000165|GO:0032496|GO:0090050|GO:0045444|GO:0042742|GO:0030336|GO:2000178|GO:0022409|GO:0070098|GO:0009986|GO:0019901|GO:0032760|GO:0023052|GO:0007568|GO:0014808|GO:0006952|GO:0060139|GO:0007186|GO:0070997|GO:0016493|GO:0090026|GO:0009897|GO:0002437|GO:0071791|GO:0005886|GO:0007267|GO:0007204|GO:0005737|GO:…	NM_053960	TC578556
A_44_P114052	4.25967	4.53781	P	A	6.52555	5.7628	P	P	0.289458	Htr6	Rattus norvegicus 5-hydroxytryptamine (serotonin) receptor 6, G protein-coupled (Htr6), mRNA [NM_024365]	TGGTCAACTTCTTTGTCACAGACTCTGTGGAGCCTGAGATACGGCCGCATCCACTCAGTT	chr5_random	1683021	1683080	-	FALSE	NA	ENSRNOT00000070865	64354	NM_024365	5-hydroxytryptamine (serotonin) receptor 6, G protein-coupled	GO:0005886|GO:0042493|GO:0014050|GO:0014053|GO:0060291|GO:0014054|GO:0007210|GO:0030425|GO:0014058|GO:0005929|GO:0004993|GO:0007187|GO:0007420|GO:0007612|GO:0016021|GO:0032355|GO:0033603	NM_024365	TC576775
A_44_P114207	7.11576	7.54298	P	P	3.88855	6.38477	A	P	3.30568	Hk3	Rattus norvegicus hexokinase 3 (white cell) (Hk3), mRNA [NM_022179]	TTGAGGAAAATCTCCAAAGAGCAATTGGGATCTCCCTGGACTAAGGATTCAGCCCACACG	chr17	15668934	15668993	+	FALSE	rn|17p14	ENSRNOT00000031935	25060	NM_022179	hexokinase 3 (white cell)	GO:0005515|GO:0001678|GO:0042562|GO:0019318|GO:0004396|GO:0005524|GO:0006096|GO:0005829|GO:0005739|GO:0043234|GO:0004340|GO:0008150|GO:0008865|GO:0046835|GO:0019158|GO:0019899|GO:0051156	NM_022179	TC574724
A_44_P114320	3.79731	5.47451	P	P	1.60499	3.34194	A	A	4.42777	Atp6v1g3	Rattus norvegicus ATPase, H+ transporting, lysosomal V1 subunit G3 (Atp6v1g3), mRNA [NM_001105991]	GATATGCTCTGTTAGGATGAATTGTCCACCGAAGTTGCCTACACGCTTTCATGTCACGTA	chr13	51475226	51475285	+	FALSE	rn|13q13	ENSRNOT00000029679	289407	NM_001105991	ATPase, H+ transporting, lysosomal V1 subunit G3	GO:0008553|GO:0006200|GO:0005886|GO:0051117|GO:0016471|GO:0005829	NM_001105991	TC603540
A_44_P115349	4.53	4.85114	P	P	3.61159	3.75786	A	A	2.01797	BF521863 UI-R-BT0-pl-a-04-0-UI.r1 UI-R-BT0 Rattus norvegicus cDNA clone UI-R-BT0-pl-a-04-0-UI 5', mRNA sequence [BF521863]	TATTTTGAGCCCAATATTATGTACTCTGCATTGTCTTTGAGTATATGAGCATCCATACAC	chr1	101801548	101801607	-	FALSE	rn|1q22	NA	NA	BF521863	NA	NA	NA	TC600721	NA
A_44_P116300	5.09187	5.05818	P	P	3.817	3.93369	A	A	2.29517	Ppargc1b	Rattus norvegicus peroxisome proliferator-activated receptor gamma, coactivator 1 beta (Ppargc1b), mRNA [NM_176075]	GTGTGGTATACATCCGAAATCTCTCCGGTGACATGAGCTCTCGAGAACTAAAGAAGCGCT	chr18	57280683	57280742	-	FALSE	rn|18q12.1	ENSRNOT00000023661	291567	NM_176075	peroxisome proliferator-activated receptor gamma, coactivator 1 beta	GO:0006366|GO:0003723|GO:0050682|GO:0005634|GO:2000273|GO:0051591|GO:0005739|GO:0003674|GO:0030374|GO:0000166|GO:0045780|GO:0045944|GO:0007015|GO:0006355|GO:0001104|GO:0030331|GO:0045672|GO:0051384|GO:0006390|GO:0005575|GO:0003676|GO:0060346|GO:0001503|GO:0016592|GO:0010694|GO:0030546|GO:0034614|GO:0045893|GO:0045892|GO:0030520|GO:0042327	NM_176075	TC574593
A_44_P116606	4.12193	4.44555	P	A	5.76223	5.55506	P	P	0.387007	ankyrin 2, brain [Source:MGI Symbol;Acc:MGI:88025] [ENSRNOT00000015386]	GTCCTGCGCAGTGAAAATGGAGACAGCTGGAAAGAGCATTTCTGTGAATACACTGAAGAT	chr2	224223061	224223120	-	FALSE	rn|2q42	ENSRNOT00000015386	NA	XM_006224299	NA	NA	XM_006224299	NA	NA
A_44_P116768	10.0521	11.1548	P	P	8.90485	8.76731	P	P	3.65178	Ifitm5	PREDICTED: Rattus norvegicus interferon induced transmembrane protein 5 (Ifitm5), mRNA [XM_002725746]	TTTGTCCACCAAGTGTTTTCGATGGTGACCCACTCAGATCCCTCAGACTTAAACCTCTAA	chr1	201128745	201128804	-	FALSE	rn|1q41	NA	293617	XM_002725746	interferon induced transmembrane protein 5	GO:0009607|GO:0005886|GO:0030282|GO:0016021	XM_002725746	TC583891
A_44_P116898	5.40769	4.67445	P	A	6.12484	6.21523	P	P	0.471854	Ctsll3	Protein Ctsll3; RCG24317, isoform CRA_a [Source:UniProtKB/TrEMBL;Acc:D3ZJV2] [ENSRNOT00000061398]	GGAAGCATGGCTTCAGCTTGGAGATGAATGCCTTTGGTGATTTGACCAACACAGAATTCA	chr17	9576939	9577094	+	FALSE	rn|17p14	ENSRNOT00000061398	498691	XM_001065885	cathepsin L-like 3	GO:0008234	XM_001065885	TC608696
A_44_P118054	2.98396	1.5875	A	A	4.0778	4.0873	P	P	0.322177	AI176647 EST220239 Normalized rat ovary, Bento Soares Rattus sp. cDNA clone ROVBV09 3' end, mRNA sequence [AI176647]	TGAGCCCTTAAAGTCCTCGGTCTCAACAAAGGCATCACGGAGCCCCGTCCACTCTTTCAG	NA	NA	NA	NA	FALSE	NA	NA	NA	AI176647	NA	NA	NA	NA	NA
A_44_P118793	5.71677	5.22935	P	P	6.93567	6.02851	P	P	0.480063	Ab1-334; Uncharacterized protein [Source:UniProtKB/TrEMBL;Acc:Q7TP85] [ENSRNOT00000032968]	AGAAGGACCACGAAAAGGCAGAATTTGAGAGAGACCCCACTAAACAGTATGGCCTGAAAA	chr6	117994430	117994574	-	FALSE	rn|6q31	ENSRNOT00000032968	NA	AY325158	NA	NA	NA	NP831242	NA
A_44_P118878	3.39838	1.94203	A	A	5.26008	4.35788	P	P	0.244562	Uncharacterized protein [Source:UniProtKB/TrEMBL;Acc:M0R4V1] [ENSRNOT00000073425]	CATGTGGGTGCTTCTGATGGAGGCTCACCCGCGCTCAGCAGCCAGGCTCTGGTGCGCGTG	chr18	30161137	30161196	+	FALSE	rn|18p11	ENSRNOT00000073425	NA	XM_001055294	NA	NA	XM_001055294	NA	NA
A_44_P119763	5.1425	5.99991	P	P	3.95018	3.92263	P	P	3.24342	Arhgap19	PREDICTED: Rattus norvegicus Rho GTPase activating protein 19 (Arhgap19), transcript variant X1, mRNA [XM_001054615]	ATAAAGAAACAGCCATATATATTGTCTTTTATATTCATGTAATATTCTGAAATTAAATTT	NA	NA	NA	NA	FALSE	NA	NA	679082	XM_001054615	Rho GTPase activating protein 19	GO:0005622|GO:0007165	XM_001054615	TC591301
A_44_P121839	4.63299	5.25164	P	P	6.16724	5.98087	P	P	0.465923	Rattus norvegicus similar to 40S ribosomal protein SA (P40) (34/67 kDa laminin receptor) (LOC366596), mRNA [XM_345657]	CCAAGGAGGGATTCCAGGACGAATGGACTAATGCCATTTCCTGCGTTCACTGCTGCTCAG	chr6	51849930	51849989	+	FALSE	rn|6q16	NA	NA	XM_345657	NA	NA	NA	NA	NA
A_44_P122061	3.35798	1.67838	A	A	4.32884	4.44116	P	P	0.321711	AGENCOURT_26728831 NIH_MGC_255 Rattus norvegicus cDNA clone IMAGE:7317480 5', mRNA sequence [CO396129]	AAAGGAGAAGGTCAGTTCACAAGATCTCACGACTCCAAGAACAGCAATCTGTCACAGACA	chr6	113907122	113907181	-	FALSE	rn|6q31	NA	NA	CO396129	NA	NA	NA	NA	NA
A_44_P122118	4.69927	5.31206	P	P	3.79499	3.92579	A	A	2.25963	BI296909 UI-R-DK0-cgj-a-02-0-UI.s1 UI-R-DK0 Rattus norvegicus cDNA clone UI-R-DK0-cgj-a-02-0-UI 3', mRNA sequence [BI296909]	AGGTAGCAGAATTGGCAGTGCTGACACTGGTCACAGTGTTCCCCCATGTTCTCCTCATCA	NA	NA	NA	NA	FALSE	NA	NA	NA	BI296909	NA	NA	NA	NA	NA
A_44_P122416	2.98406	1.81364	A	A	4.24728	4.16793	P	P	0.309127	AI706196 UI-R-AB1-za-b-04-0-UI.s1 UI-R-AB1 Rattus norvegicus cDNA clone UI-R-AB1-za-b-04-0-UI 3', mRNA sequence [AI706196]	TGGCATTCAAAGTAGCGTTTCCCATTCACACTGTGGGCAAGATGGGAGGTAGTGGTGAGG	chr1	85496148	85496207	-	FALSE	rn|1q21	NA	NA	AI706196	NA	NA	NA	NA	NA
A_44_P122897	3.4275	1.78099	A	A	4.16829	4.15499	P	P	0.396595	CA506280 UI-R-FJ0-cqb-c-15-0-UI.s1 UI-R-FJ0 Rattus norvegicus cDNA clone UI-R-FJ0-cqb-c-15-0-UI 3', mRNA sequence [CA506280]	CGGCTTCATTGCAAGTTCATGAACACAGAACACAAATGTACTTCACTCAGCAGCTACGTC	chr4	181104532	181104591	-	FALSE	rn|4q44	NA	NA	CA506280	NA	NA	NA	NA	NA
A_44_P123500	3.6713	1.92936	P	A	4.35839	4.47665	P	P	0.386874	Sspo	Rattus norvegicus SCO-spondin (Sspo), mRNA [NM_001007016]	GGCATACCTCAGGAGAGGGAGCTAGGGTGACCCTAGCCCCTGGGCACCGCCTGCAGCTGG	chr4	76579448	76579507	+	FALSE	rn|4q24	ENSRNOT00000035906	474348	NM_001007016	SCO-spondin	GO:0005737|GO:0007155|GO:0005615	NM_001007016	TC573579
A_44_P123706	3.47152	3.17835	P	A	4.37381	4.43328	P	P	0.475831	ACCACACAGTCAGTGCACAGCAGCATTCCTCACACCACACAGTCAGTGCACAGCAGTATA	chr1	50337688	50337747	+	FALSE	rn|1q12	NA	NA	NA	NA	NA	NA	NA	NA	NA
A_44_P123891	5.01563	5.52538	P	P	4.38911	3.80953	P	P	2.24183	Tmem154	Rattus norvegicus transmembrane protein 154 (Tmem154), mRNA [NM_001108553]	ACAGAAATGCCAACTATGAATGTCTGCCTACTCTGAAGGAAGAAAAGGAGCCAAACCTCA	chr2	176474961	176476620	+	FALSE	rn|2q34	ENSRNOT00000014433	361972	NM_001108553	transmembrane protein 154	NA	NM_001108553	TC611845
A_44_P124104	2.58788	1.71662	A	A	4.15289	4.16857	P	P	0.259947	Rattus norvegicus similar to Spindlin-like protein 2 (SPIN-2) (LOC302095), mRNA [XM_241937]	TGCAGACCTGGGAACTGCCCCGTATCACTTGTCACGACCCCTGACAGTGTGCACAAAACA	NA	NA	NA	NA	FALSE	NA	NA	NA	XM_241937	NA	NA	NA	NA	NA
A_44_P124592	4.64462	3.4275	P	A	5.2334	5.20076	P	P	0.480833	Cyb561	Rattus norvegicus cytochrome b-561 (Cyb561), mRNA [NM_001107056]	GCTTGCTGCTGATCTGTTTTGGGGTGGTTGTGCTGTACATCTTGGCTCAAGCTGACTGGA	chr10	95330125	95330184	-	FALSE	rn|10q32.1	ENSRNOT00000009778	303601	NM_001107056	cytochrome b-561	GO:0000293|GO:0016021|GO:0055114	NM_001107056	TC584188
A_44_P125226	2.93706	3.66623	A	A	4.59637	4.06167	P	P	0.49778	AW532988 UI-R-BU0-amy-e-05-0-UI.s1 UI-R-BU0 Rattus norvegicus cDNA clone UI-R-BU0-amy-e-05-0-UI 3', mRNA sequence [AW532988]	GGTGCGGGCGCGCCGTGGGGCAGCGAGGGCTGCGAGGCGGACAGTGGGCGCGAGGCGCGG	chr7	11485438	11485497	+	FALSE	rn|7q11	NA	NA	AW532988	NA	NA	NA	NA	NA
A_44_P125803	5.9794	6.75666	P	P	1.67786	2.48574	A	A	19.4558	Olr144	Rattus norvegicus olfactory receptor 144 (Olr144), mRNA [NM_001000164]	TGATACGCTTACCGTGTGGAGATACCACTATCAACAGCATGTATGGGCTCTTCATTGTCA	chr1	161890846	161890905	-	FALSE	rn|1q32	ENSRNOT00000022773	293282	NM_001000164	olfactory receptor 144	GO:0050911|GO:0004984|GO:0007186|GO:0005886|GO:0004930|GO:0016021	NM_001000164	NP1479770
A_44_P125823	3.70359	3.45463	P	A	4.63761	4.55699	P	P	0.495381	LOC500877	Rattus norvegicus Ab1-152 (LOC500877), mRNA [NM_001047963]	GCCATGCTTATAACCATACTGCCCTCTTCGATATGAACAGCACCTACAGTAGTGACAGTA	chr7	97655633	97655692	-	FALSE	rn|7q33	ENSRNOT00000043257	500877	NM_001047963	Ab1-152	NA	NM_001047963	NP831257
A_44_P126061	8.50151	8.85632	P	P	6.91107	7.16737	P	P	3.12723	Oasl2	Rattus norvegicus 2'-5' oligoadenylate synthetase-like 2 (Oasl2), mRNA [NM_001009682]	CAAGCCTTTTGCCATCGACCCTGATGCTACCATCTTAAGCCTGTGGGAGAAAATTGAGGA	chr12	42996793	42996852	-	FALSE	rn|12q16	ENSRNOT00000001600	304549	NM_001009682	2'-5' oligoadenylate synthetase-like 2	GO:0003725|GO:0051607|GO:0045087|GO:0001730|GO:0009615|GO:0005524|GO:0046872|GO:0006164	NM_001009682	TC632198
A_44_P126147	3.74162	4.92985	P	P	1.73904	1.74262	A	A	6.56104	Uncharacterized protein [Source:UniProtKB/TrEMBL;Acc:F1M4I8] [ENSRNOT00000028476]	CATAAACCTCAGCTTAGGAATAATAATGATGATACCTACATTTGTTGAACGACCCTTTTC	chr1	214234238	214234297	-	FALSE	rn|1q43	ENSRNOT00000028476	NA	XM_219596	NA	NA	NA	NA	NA
A_44_P126714	6.07219	7.3396	P	P	5.64976	4.78276	P	P	2.94932	BE098732 UI-R-BJ1-atd-c-08-0-UI.s1 UI-R-BJ1 Rattus norvegicus cDNA clone UI-R-BJ1-atd-c-08-0-UI 3', mRNA sequence [BE098732]	AATGTTCAGTTTCTACGAGATACACCTGCACACTTTGGTAAAGTTACAAGTCACAAAAGA	chrUn	25451808	25451867	+	FALSE	NA	NA	NA	BE098732	NA	NA	NA	NA	NA
A_44_P127542	4.18569	4.85347	P	P	1.93473	2.9707	A	A	4.0393	BQ199429 UI-R-EB0-clc-g-14-0-UI.s1 UI-R-EB0 Rattus norvegicus cDNA clone UI-R-EB0-clc-g-14-0-UI 3', mRNA sequence [BQ199429]	GAAACATTTTCAAAGTAAACAAAAAATTCTACTTCCATATATAAGTCTATGAACAGAGGT	chr14	33577992	33578051	+	FALSE	rn|14p11	NA	NA	BQ199429	NA	NA	NA	NA	NA
A_44_P128101	1.96648	1.69317	A	A	4.3612	4.49265	P	P	0.16584	Olr1111	Rattus norvegicus olfactory receptor 1111 (Olr1111), mRNA [NM_001000425]	CTATATGGCAACGGTTGGTGGCAATATCCTCCTTGTGCTTGCTGTGGTCTCCAGTCGGAC	chr7	137240324	137240383	+	FALSE	rn|7q36	ENSRNOT00000043467	300205	NM_001000425	olfactory receptor 1111	GO:0050911|GO:0004984|GO:0007186|GO:0005886|GO:0004930|GO:0016021	NM_001000425	NP1478997
A_44_P128147	9.5788	11.1367	P	P	7.01994	7.49672	P	P	9.71762	Tf	Rattus norvegicus transferrin (Tf), mRNA [NM_001013110]	CCAAGTGTTTGACTAAACTTCCAGAAGGTACCACATATGAAGAGTACTTAGGAGCAGAGT	chr8	108219377	108219436	-	FALSE	rn|8q32	ENSRNOT00000045628	24825	NM_001013110	transferrin	GO:0014070|GO:0048471|GO:0070447|GO:0007264|GO:0072562|GO:0030139|GO:0060395|GO:0005615|GO:0015682|GO:2000147|GO:0071372|GO:0006879|GO:0005739|GO:0016324|GO:0009925|GO:0045780|GO:0001895|GO:0007015|GO:0070371|GO:0070062|GO:0031643|GO:0001666|GO:0010288|GO:0009986|GO:0005770|GO:0045178|GO:0030316|GO:0006915|GO:0005576|GO:0006953|GO:0007257|GO:0005525|GO:0015091|GO:0005604|GO:0008199|GO:0005905|GO:…	NM_001013110	TC639656
A_44_P128423	5.0182	6.76681	P	P	4.90531	4.75455	P	P	2.4807	Pidd	Rattus norvegicus p53-induced death domain protein (Pidd), mRNA [NM_001106318]	CTGTACGCACGCTTCCAGGTCACACACTTCTCCTGGTACTGGCTCTGGTATACCACCAAA	chr1	201628062	201628197	-	FALSE	rn|1q41	ENSRNOT00000072774	293625	NM_001106318	p53-induced death domain protein	GO:0007165|GO:2001238|GO:0043066|GO:0005737|GO:0005794|GO:0006919|GO:2001235|GO:0006915|GO:0005634|GO:0006974|GO:0006977	NM_001106318	NA
A_44_P128916	6.46574	8.21856	P	P	5.2512	5.04183	P	P	5.43816	Acap1	Rattus norvegicus ArfGAP with coiled-coil, ankyrin repeat and PH domains 1 (Acap1), mRNA [NM_001105796]	AGACGAGACGTATCTCGACATATTCCGAGACTTCTCCCTCATGGCGTCGGACGACCCAGA	chr10	56725609	56725668	-	FALSE	rn|10q24	ENSRNOT00000021357	287443	NM_001105796	ArfGAP with coiled-coil, ankyrin repeat and PH domains 1	GO:0008060|GO:0032312|GO:0008270	NM_001105796	TC608302
A_44_P129187	3.70759	6.64278	P	P	3.79301	3.5151	A	A	4.46703	Il17ra	Rattus norvegicus interleukin 17 receptor A (Il17ra), mRNA [NM_001107883]	AAGCCTGCTGGGGACCTTTTCACAGCAGCCATGAACATGATTCTACCAGACTTCAAGAGG	chr4	156860026	156860085	+	FALSE	rn|4q42	ENSRNOT00000014885	312679	NM_001107883	interleukin 17 receptor A	GO:1900017|GO:0003674|GO:0072537|GO:0005886|GO:0071345|GO:0032747|GO:0005575	NM_001107883	TC604759
A_44_P130254	11.5945	14.0647	P	P	8.15796	8.13698	P	P	35.6686	Np4	Rattus norvegicus defensin NP-4 precursor (Np4), mRNA [NM_173299]	AAGAAGAGTTCTGTGTCTCTTGCTCTGCTCTCCCTGCATACGCCAAAGGAGACCCACAGC	chr16	75285633	75337005	-	FALSE	rn|16q12.5	ENSRNOT00000035128	286958	NM_173299	defensin NP-4 precursor	GO:0005737|GO:0050832|GO:0031640|GO:0006952|GO:0005615|GO:0042742	NM_173299	TC600740
A_44_P130491	5.14658	3.94932	P	A	5.98765	5.57018	P	P	0.458432	Tnp2	Rattus norvegicus transition protein 2 (Tnp2), mRNA [NM_017057]	ATGTTCCTGTGTCCATTTGATCCCAAAAGGAGATAGCCATCACTAGGGGAATGTTGGGAT	chr10	4817215	4817274	+	FALSE	rn|10q11	ENSRNOT00000003455	24840	NM_017057	transition protein 2	GO:0005623|GO:0005730|GO:0005634|GO:0007275|GO:0007283|GO:0030317|GO:0007339|GO:0003677|GO:0046872|GO:0030154|GO:0007341|GO:0008270|GO:0007340|GO:0000786	NM_017057	NP068511
A_44_P130513	7.3643	8.22602	P	P	6.83423	6.44853	P	P	2.30431	RT1-Db1	Rattus norvegicus RT1 class II, locus Db1 (RT1-Db1), mRNA [NM_001008884]	GTCCACGTCTGCACAAAATAAGAAGATGAGTGGAGTCGGGGGCATCGTGCTGGGTCTGCT	chr20	4672677	4672736	-	FALSE	rn|20p12	ENSRNOT00000060327	294270	NM_001008884	RT1 class II, locus Db1	GO:0002437|GO:0002862|GO:0042088|GO:0005765|GO:0042130|GO:0003674|GO:0019886|GO:0006955|GO:0002381|GO:0042605|GO:2001179|GO:0034341|GO:0032689|GO:0070062|GO:0051262|GO:0035774|GO:0002504|GO:0042613|GO:0005575|GO:0008150|GO:0031902|GO:0023026|GO:0032673|GO:0016021|GO:0016045|GO:0009897|GO:0002455	NM_001008884	TC580939
A_44_P130516	6.56568	7.45768	P	P	5.5339	5.46796	P	P	2.98605	RT1-Db1	Rattus norvegicus RT1 class II, locus Db1 (RT1-Db1), mRNA [NM_001008884]	CCCAAATGGAGACTGGACCTTCCAGTTGTTGGTGATGCTGGAGATGGTTCCTCAAGGTGG	chr20	4673410	4673469	-	FALSE	rn|20p12	ENSRNOT00000060327	294270	NM_001008884	RT1 class II, locus Db1	GO:0002437|GO:0002862|GO:0042088|GO:0005765|GO:0042130|GO:0003674|GO:0019886|GO:0006955|GO:0002381|GO:0042605|GO:2001179|GO:0034341|GO:0032689|GO:0070062|GO:0051262|GO:0035774|GO:0002504|GO:0042613|GO:0005575|GO:0008150|GO:0031902|GO:0023026|GO:0032673|GO:0016021|GO:0016045|GO:0009897|GO:0002455	NM_001008884	TC589689
A_44_P130864	3.29907	3.1938	A	A	4.72855	5.39037	P	P	0.277454	LOC100910088	PREDICTED: Rattus norvegicus prolow-density lipoprotein receptor-related protein 1-like (LOC100910088), transcript variant X1, mRNA [XM_006222249]	TATCTGGGACGAGAAGAAATGAGACATCCTGTCAAGACAACACTAACCACTCAAATGCCT	chr16	60120652	60120711	-	FALSE	rn|16q12.2	NA	100910088	XM_006222249	prolow-density lipoprotein receptor-related protein 1-like	NA	XM_006222249	NA
A_44_P130898	5.85642	6.89491	P	P	4.16392	4.58492	A	P	4.22055	Ly86	Rattus norvegicus lymphocyte antigen 86 (Ly86), mRNA [NM_001106128]	GACCCAATGAATGTAATAAAACCTCCAAAATTGTCTATTTCTGAGGACTCTAAGCAGTCC	chr17	33667818	33667877	-	FALSE	rn|17p12	ENSRNOT00000000149	291359	NM_001106128	lymphocyte antigen 86	GO:0031666	NM_001106128	TC581429
A_44_P131296	3.52958	2.62302	A	A	4.69942	4.57036	P	P	0.356021	Lrrc3c	PREDICTED: Rattus norvegicus leucine rich repeat containing 3C (Lrrc3c), mRNA [XM_220923]	GCCCTGTTAGTCACCATGGGGGGCTGGCTGACACTGGTAGTGGCTTATCTGATCCACTAT	chr10	87422740	87422799	+	FALSE	rn|10q31	ENSRNOT00000039892	287668	XM_220923	leucine rich repeat containing 3C	NA	XM_220923	NA
A_44_P131520	3.58879	2.95718	P	A	4.78681	4.65529	P	P	0.374941	BG377183 UI-R-CU0-bvb-d-12-0-UI.s1 UI-R-CU0 Rattus norvegicus cDNA clone UI-R-CU0-bvb-d-12-0-UI 3', mRNA sequence [BG377183]	ACGCCCCTCAGAAGAGACTGGTCTGTCTTTCTTTTGCCCTGAAGGAACTGCATTGCTGTC	NA	NA	NA	NA	FALSE	NA	NA	NA	BG377183	NA	NA	NA	NA	NA
A_44_P132346	3.83343	3.67632	P	A	5.27732	4.92384	P	P	0.391107	BE104341 UI-R-BX0-arn-f-08-0-UI.s1 UI-R-BX0 Rattus norvegicus cDNA clone UI-R-BX0-arn-f-08-0-UI 3', mRNA sequence [BE104341]	AACAGCTTCGAGTCCAGCAGCTCGTAGGCAGTCTTCTTGAAGGCATTGGTGGCATCCATG	chrUn	25512948	25513007	+	FALSE	NA	NA	NA	BE104341	NA	NA	NA	NA	NA
A_44_P132392	5.62359	6.44023	P	P	5.12538	4.8876	P	P	2.11045	AI011757 EST206208 Normalized rat ovary, Bento Soares Rattus sp. cDNA clone ROVAZ74 3' end, mRNA sequence [AI011757]	ACCCCAGGCTTTCTCTTTCCCCTGAGATTGTCCATTGGAGAGAGACAAACAAACAACAAA	chr13	86877421	86877480	-	FALSE	rn|13q24	NA	NA	AI011757	NA	NA	NA	NA	NA
A_44_P133449	3.56568	1.77924	P	A	4.22499	3.9159	P	P	0.451945	Elf4	Rattus norvegicus E74-like factor 4 (ets domain transcription factor) (Elf4), mRNA [NM_001191735]	GTCCCACAGGTGTCAACGTTCAAGGACACCCTCACTTTGCAGACTTCCTTTCCCCTGAAT	chrX	134809945	134810004	-	FALSE	rn|Xq35	ENSRNOT00000044487	302811	NM_001191735	E74-like factor 4 (ets domain transcription factor)	GO:0043565|GO:0006366|GO:0006357|GO:0045944|GO:0016605|GO:0000981|GO:0005730|GO:0001787|GO:0005634|GO:0045893|GO:0001866|GO:0030154	NM_001191735	NA
A_44_P133728	3.43766	3.60276	A	A	4.88141	4.91843	P	P	0.384894	AA818176 UI-R-A0-am-d-12-0-UI.s1 UI-R-A0 Rattus norvegicus cDNA clone UI-R-A0-am-d-12-0-UI 3', mRNA sequence [AA818176]	TTCCCACCCCACTTATTCTCACGCGCACGAGATACTCTGCACATGCTAGTCAGCGGGAAG	NA	NA	NA	NA	FALSE	NA	NA	NA	AA818176	NA	NA	NA	NA	NA
A_44_P133734	4.36981	4.55989	P	P	1.54616	2.60739	A	A	4.91009	FM044242 etcmfat Rattus norvegicus cDNA clone etcmfatP0015G18 3', mRNA sequence [FM044242]	TGAGGAATTTTCTAATATAACAAAATTTATATGAAAAATGAAATTTAAAAATTGTTAGAA	chr3	34210959	34211018	+	FALSE	rn|3q12	NA	NA	FM044242	NA	NA	NA	NA	NA
A_44_P134213	10.6879	11.3701	P	P	10.1005	9.88736	P	P	2.10097	Tpm1	Rattus norvegicus tropomyosin 1, alpha (Tpm1), transcript variant 2, mRNA [NM_001034069]	GATGTTGGAGACAATCAGGTGCAGATTGGTGCTAATTTAAACAAAAGAACCCCTAGTGTC	chr8	71331669	71331728	-	FALSE	rn|8q24	ENSRNOT00000024617	24851	NM_001034069	tropomyosin 1, alpha	GO:0008092|GO:0055010|GO:0060048|GO:0031529|GO:0042803|GO:0005737|GO:0006936|GO:0051015|GO:0043462|GO:0005856|GO:0030336|GO:0001725|GO:0030049|GO:0045214|GO:0032587|GO:0003779|GO:0032781|GO:0045785|GO:0051693|GO:0043234|GO:0032059|GO:0047485|GO:0042060|GO:0051496|GO:0034614	NM_001034069	TC580448
A_44_P134568	4.89679	6.42691	P	P	4.61439	4.97838	P	P	2.0677	BM388610 UI-R-DZ0-ckm-f-05-0-UI.s1 NCI_CGAP_DZ0 Rattus norvegicus cDNA clone IMAGE:7337575 3', mRNA sequence [BM388610]	AATCCGTCAATATCAGGAAGACACGTCAAACAACACAAATGACACCATTAGCAGGGACAC	chr3	63184442	63184501	-	FALSE	rn|3q24	NA	NA	BM388610	NA	NA	NA	NA	NA
A_44_P135183	4.0003	5.20535	P	P	2.69324	3.17018	A	A	3.41958	Sell	Rattus norvegicus selectin L (Sell), mRNA [NM_019177]	GCTCAGAAGAAACTGACTTAATTGGGGAGAGAAAAACTGTCTGCAGATCATCTGGCTCCT	chr13	79835930	79835989	+	FALSE	rn|13q22	ENSRNOT00000003733	29259	NM_019177	selectin L	GO:0051861|GO:0005886|GO:0009986|GO:0034201|GO:0042981|GO:0002020|GO:0070543|GO:0055093|GO:0090023|GO:0030246|GO:0033198|GO:0016021|GO:0007155|GO:0050839|GO:0009897	NM_019177	TC577968
A_44_P135213	5.23405	6.61818	P	P	3.76725	4.99365	A	P	2.98779	Ptprc	Rattus norvegicus protein tyrosine phosphatase, receptor type, C (Ptprc), transcript variant 1, mRNA [NM_001109890]	CTTGGCCCTTCTCGGCCCAGAAGTCTTTGTCACAGGGCAAGGAACAACCGACGATGGTGC	chr13	51298987	51357767	-	FALSE	rn|13q13	ENSRNOT00000000814	24699	NM_001109890	protein tyrosine phosphatase, receptor type, C	GO:0005515|GO:0050732|GO:0048539|GO:0002711|GO:0035335|GO:0005622|GO:0051607|GO:0005001|GO:0006933|GO:0046641|GO:0034113|GO:0010332|GO:0070062|GO:0051209|GO:0009986|GO:0019901|GO:0045588|GO:0043395|GO:0005887|GO:0016311|GO:0009898|GO:0045121|GO:2000473|GO:0005925|GO:0048304|GO:0009897|GO:2001236|GO:0050853|GO:0050852|GO:0045577|GO:0050855|GO:0050857|GO:0005886|GO:0030890|GO:0048864|GO:0071944|GO:…	NM_001109890	TC579330
A_44_P135401	3.61335	2.21995	A	A	4.28744	4.48708	P	P	0.402763	LOC292543	Rattus norvegicus similar to solute carrier family 7 (cationic amino acid transporter, y+ system), member 3 (LOC292543), mRNA [NM_001025639]	TCGCCTATTCTTTGGTGGCCTTCTCTGTTCTTGTCCTCAGGTACCAGCCAGACCAGAACT	chr1	64388815	64388999	+	FALSE	rn|1q12	ENSRNOT00000059193	292543	NM_001025639	similar to solute carrier family 7 (cationic amino acid transporter, y+ system), member 3	GO:0015171|GO:0016021	NM_001025639	TC575466
A_44_P135650	3.72159	3.85451	P	A	4.81541	4.80512	P	P	0.492878	Smtnl1	Rattus norvegicus smoothelin-like 1 (Smtnl1), mRNA [NM_001191739]	GTGCCCTCATCCACAAGTTTTTTCCAGACGCCTTTGACTATGCAGAGCTGGACCCAACAA	chr3	68021438	68021497	-	FALSE	rn|3q24	ENSRNOT00000009903	311167	NM_001191739	smoothelin-like 1	GO:0048644|GO:0014823|GO:0005737|GO:0045907|GO:0018105|GO:0043292|GO:0042493|GO:0045908|GO:0008157|GO:0005634|GO:0031430|GO:0031674	NM_001191739	NA
A_44_P135716	3.77978	3.30966	P	A	4.59873	4.80192	P	P	0.453724	Fam26d	PREDICTED: Rattus norvegicus family with sequence similarity 26, member D (Fam26d), mRNA [XM_001053163]	CAGCTCCCTCTGATGTGATTCCAATAAGAGATGAAGTGGCTCTTCTACACAGGTATCAGT	chr20	37781383	37781442	+	FALSE	rn|20q11	ENSRNOT00000000708	499445	XM_001053163	family with sequence similarity 26, member D	NA	XM_001053163	NA
A_44_P135964	8.05597	9.29531	P	P	7.83518	7.61004	P	P	2.11085	Hist3h3	Rattus norvegicus histone cluster 3, H3 (Hist3h3), mRNA [NM_001109642]	GCTACCACCCTGGTACTGTGGCATTGCGAGAGATCCGGCGCTACCAGAAATCCACCGAGC	chr10	45253114	45253173	+	FALSE	rn|10q22	ENSRNOT00000068710	691496	NM_001109642	histone cluster 3, H3	GO:0046982|GO:0006334|GO:0005634|GO:0000786|GO:0003677|GO:0070062	NM_001109642	NA
A_44_P136612	4.19542	4.50876	P	P	1.6419	2.8717	A	A	3.93544	AI070005 UI-R-C1-lp-f-02-0-UI.s1 UI-R-C1 Rattus norvegicus cDNA clone UI-R-C1-lp-f-02-0-UI 3', mRNA sequence [AI070005]	AGCAATGTACACTTAAATAAGCAAATATAAAATACAAAAAAGAATAGACCCGGTGTTCTG	chr6	133019586	133019645	-	FALSE	rn|6q32	NA	NA	AI070005	NA	NA	NA	NA	NA
A_44_P136730	10.5741	11.8132	P	P	9.93246	9.36551	P	P	3.12994	LOC100910554	Histone H2A [Source:UniProtKB/TrEMBL;Acc:M0RCL5] [ENSRNOT00000074717]	GCAGTTCCCGGTGGGTCGCGTGCACCGTCTGCTCCGAAAGGGCAGCTACTCTGAGCGCGT	NA	NA	NA	NA	FALSE	NA	ENSRNOT00000074717	100910554	XM_003751711	histone H2A type 1-like	GO:0046982|GO:0006334|GO:0005634|GO:0000786|GO:0003677	XM_003751711	TC605704
A_44_P136827	4.75359	4.13751	P	A	6.76222	5.06269	P	P	0.313978	LOC100910776	PREDICTED: Rattus norvegicus uncharacterized LOC100910776 (LOC100910776), misc_RNA [XR_145839]	AGTGCTCTGAGTTGGAAATTAAAACTGTGAAATTTGGAGTTTGTTTTCACCTGCGGAAAG	chr2	150008005	150008064	-	FALSE	rn|2q31	NA	100910776	XR_145839	uncharacterized LOC100910776	NA	NA	TC595040
A_44_P138120	4.69485	5.2022	P	P	2.3661	2.53644	A	A	5.72362	RGD1561230	Rattus norvegicus similar to RIKEN cDNA 4921511C20 gene (RGD1561230), mRNA [NM_001106968]	CAAACCGTGAGATACAAGACCAAATCACAATTACAGGCTATAAAAATAATACCTTAGCTG	chrX	113928257	113928316	+	FALSE	rn|Xq33	ENSRNOT00000044379	302776	NM_001106968	similar to RIKEN cDNA 4921511C20 gene	GO:0003723	NM_001106968	NA
A_44_P138410	3.56964	3.15755	A	A	4.57916	4.51153	P	P	0.445196	UI-R-A0-bd-b-02-0-UI.s1 UI-R-A0 Rattus norvegicus cDNA clone UI-R-A0-bd-b-02-0-UI 3', mRNA sequence [AA858873]	GCTCCTGTTGACCTCTGGTCCTGTGAACTTCTGCTTTCTGTGTTAGCGACAGCTACGACA	chr9	9023292	9023351	-	FALSE	rn|9q12	NA	NA	AA858873	NA	NA	NA	NA	NA
A_44_P139415	5.55191	5.91897	P	P	4.52558	4.68623	P	P	2.2022	UI-R-FF0-cov-h-19-0-UI.s1 UI-R-FF0 Rattus norvegicus cDNA clone UI-R-FF0-cov-h-19-0-UI 3', mRNA sequence [BQ779794]	GCAGGACATTCGTTGTTGTAATATGCAACGTGGAATATTATATATACATCAAAACCACAC	chrX	159392891	159392950	+	FALSE	rn|Xq37	NA	NA	BQ779794	NA	NA	NA	NA	NA
A_44_P139889	3.32973	2.75518	A	A	4.19756	4.60168	P	P	0.394239	Tert	Rattus norvegicus telomerase reverse transcriptase (Tert), mRNA [NM_053423]	CCCAACTCGGTTACTGAGTCCCTGTGTGTCAGTGGTGCATGGATGCTACTGTTGAGCCGA	chr1	30465413	30465472	-	FALSE	rn|1p11	ENSRNOT00000034937	301965	NM_053423	telomerase reverse transcriptase	GO:0000781|GO:0005697|GO:0003721|GO:0003720|GO:0005730|GO:0005634|GO:0003677|GO:0046872|GO:0042803|GO:0008150|GO:0005737|GO:0016605|GO:0022616|GO:2001240|GO:0032203|GO:0005654|GO:0090399|GO:0007004|GO:0006278|GO:0070034	NM_053423	NP1261680
A_44_P139939	7.04298	7.1634	P	P	5.76764	6.2155	P	P	2.13696	Cp	Rattus norvegicus ceruloplasmin (ferroxidase) (Cp), transcript variant 1, mRNA [NM_012532]	ACTCTTGGATGATAATATCAGAATGTTCACAACTGCACCTGAGAATGTGGACAAGGACAA	chr2	105118525	105118581	+	FALSE	rn|2q24	ENSRNOT00000016083	24268	NM_012532	ceruloplasmin (ferroxidase)	GO:0005507|GO:0007584|GO:0030324|GO:0007568|GO:0051087|GO:0072562|GO:0005765|GO:0005615|GO:0001889|GO:0006879|GO:0004322|GO:0015679|GO:0046688|GO:0046658|GO:0070062|GO:0055114	NM_012532	NP070576
A_44_P140358	5.58077	5.55319	P	P	4.1051	4.59637	P	P	2.29024	Samhd1	Rattus norvegicus SAM domain and HD domain, 1 (Samhd1), mRNA [NM_001191743]	TGGAATAAAAAGACTTCATCTTGCATCGAAGAAGTATCCAAAGTAAAAACGTGTCTCAAG	chr3	147689427	147689486	-	FALSE	rn|3q42	ENSRNOT00000008961	311580	NM_001191743	SAM domain and HD domain, 1	GO:0032567|GO:0008081|GO:0046061|GO:0006203|GO:0005886|GO:0003723|GO:0005730|GO:0005634|GO:0008832|GO:0003676|GO:0046872|GO:0051607|GO:0051289|GO:0045088|GO:0008270	NM_001191743	NA
A_44_P140430	4.50959	4.38037	P	A	5.25809	5.82132	P	P	0.459904	AGCGTCCCATCCCACAGCATGTCCTCCTGTTGTCAGGACAGGATGCCAACGACTTCAGTT	chrX	83482844	83482903	-	FALSE	rn|Xq31	NA	NA	NA	NA	NA	NA	NA	NA	NA
A_44_P140514	5.13943	5.85256	P	P	3.41102	2.91907	A	A	5.11133	Cenpa	Rattus norvegicus centromere protein A (Cenpa), mRNA [NM_001106711]	TGTGGCTTAAGGAAATAAAGAACCTGCAAAAGAGCACAGACCTCTTGTTTAGGAAGAAGC	chr6	25688936	25688995	-	FALSE	rn|6q14	ENSRNOT00000012512	298850	NM_001106711	centromere protein A	GO:0000780|GO:0051382|GO:0046982|GO:0006334|GO:0000132|GO:0005634|GO:0000778|GO:0071459|GO:0000786|GO:0003677|GO:0000939|GO:0000775	NM_001106711	TC621571
A_44_P140616	5.1493	5.03568	P	P	3.95919	3.07386	A	A	2.84851	RGD1563874	PREDICTED: Rattus norvegicus RGD1563874 (RGD1563874), transcript variant X1, ncRNA [XR_357369]	GTTTCTTAAAAAGAAAAGGAACCAAACAAAAAAGTCAGGAAAATACATTGGCTGATAATG	chr10	4739270	4739329	+	FALSE	rn|10q11	NA	302900	XR_357369	RGD1563874	NA	XR_357369	NA
A_44_P141051	2.56577	3.18899	A	A	4.30869	4.32758	P	P	0.376993	Colq	Rattus norvegicus collagen-like tail subunit (single strand of homotrimer) of asymmetric acetylcholinesterase (Colq), mRNA [NM_019274]	GCTGTGCAAAGCTCTTCAGTGAGCCCAAGCCTTGGGAATTCAGCAGGTGGCACCTTCTCA	chr16	6975727	6975786	-	FALSE	rn|16p16	NA	29755	NM_019274	collagen-like tail subunit (single strand of homotrimer) of asymmetric acetylcholinesterase	GO:0005581|GO:0030054|GO:0005198|GO:0005605|GO:0045202|GO:0042135|GO:0008201	NM_019274	TC575095
A_44_P141244	3.34375	3.73731	A	A	4.53781	4.69628	P	P	0.47787	AA923928 UI-R-E0-cw-e-07-0-UI.s2 UI-R-E0 Rattus norvegicus cDNA clone UI-R-E0-cw-e-07-0-UI 3' similar to gi [AA923928]	ATGTCAAGGTCCTCAGAGAAATGAAAGGCAGTTTGTTTTGTAAGTTAATTAAAAGTTGCC	NA	NA	NA	NA	FALSE	NA	NA	NA	AA923928	NA	NA	NA	NA	NA
A_44_P141992	4.68645	3.89759	P	A	5.58665	5.1535	P	P	0.485993	Slc6a12	Rattus norvegicus solute carrier family 6 (neurotransmitter transporter), member 12 (Slc6a12), mRNA [NM_017335]	GAGCTGCTGATCCTCGCAGTTGCTATCGTGTGCTACTTGATGGGGCTCCTTCTGGTCACT	chr4	157795800	157795859	+	FALSE	rn|4q42	ENSRNOT00000018821	50676	NM_017335	solute carrier family 6 (neurotransmitter transporter), member 12	GO:0071474|GO:0010033|GO:0005887|GO:0005328|GO:0015812|GO:0006836|GO:0009992|GO:0016021|GO:0005332	NM_017335	TC575337
A_44_P142242	4.5074	6.23335	P	P	3.01371	2.85869	A	A	6.39137	Cdh1	Rattus norvegicus cadherin 1 (Cdh1), mRNA [NM_031334]	TTGCTGTACTCACATAATTTTGGAAGCAAATGATGACTGCAATCAACTGTGAGAACTGTT	chr19	36511853	36511912	+	FALSE	rn|19q12	ENSRNOT00000027346	83502	NM_031334	cadherin 1	GO:0060576|GO:0005515|GO:0005802|GO:0030054|GO:0008013|GO:0007605|GO:0050680|GO:0016342|GO:0042993|GO:2000008|GO:0031175|GO:0016339|GO:0016337|GO:0001948|GO:0070830|GO:0051260|GO:0071285|GO:0022408|GO:0005794|GO:0045295|GO:0009986|GO:0019903|GO:0005509|GO:0019904|GO:0030506|GO:0009636|GO:0007416|GO:0001701|GO:0043281|GO:0033561|GO:0009898|GO:0045893|GO:0005925|GO:0019538|GO:0030424|GO:0048471|GO:…	NM_031334	TC573932
A_44_P142670	4.96025	5.54518	P	P	6.48845	6.46741	P	P	0.436542	Rattus norvegicus similar to 40S RIBOSOMAL PROTEIN SA (P40) (34/67 KD LAMININ RECEPTOR) (LOC367798), mRNA [XM_346308]	ATGTCTAATCTTTACTTCTACAGAGACCCAGACAAGTTTGAGGATGAGGAGCAGGCTGCT	chrX	57314628	57314687	-	FALSE	rn|Xq21	NA	NA	XM_346308	NA	NA	NA	NA	NA
A_44_P142724	7.20511	8.32682	P	P	6.9513	6.58934	P	P	2.12978	Mcm3	Rattus norvegicus minichromosome maintenance complex component 3 (Mcm3), mRNA [NM_001191805]	ACACCCCGAAGACCGACGACTCTCAAGAGAAGACAGATGAGTCTCAGGAGACCCAGGAGT	chrX_random	416646	416705	+	FALSE	NA	ENSRNOT00000017081	316273	NM_001191805	minichromosome maintenance complex component 3	GO:0042555|GO:0048471|GO:0005813|GO:0005737|GO:0006270|GO:0005730|GO:0005634|GO:0005524|GO:0003677|GO:0003678|GO:0043231	NM_001191805	TC626417
A_44_P142822	4.27615	3.01424	P	A	5.03035	5.54785	P	P	0.345511	CGTTTTGGAACCTCGTCTTTTTATTGACGCTGTCTTGTGTAAAAGAAGATGACCGAGGGT	NA	NA	NA	NA	FALSE	NA	NA	NA	NA	NA	NA	NA	NA	NA	NA
A_44_P143855	5.02816	5.52561	P	P	3.41805	3.22617	A	A	3.92561	BP480211 Rattus norvegicus pancreatic islet Rattus norvegicus cDNA clone RBC17990 3', mRNA sequence [BP480211]	AGCTTTAAAAAAGATTCCACAAACGAAACACAATTTAAATTAAATAAAAACACCTTTCCA	chr7	113706026	113706085	+	FALSE	rn|7q34	NA	NA	BP480211	NA	NA	NA	NA	NA
A_44_P144202	11.7951	12.0334	P	P	9.985	9.56443	P	P	4.37474	Serpinf1	Rattus norvegicus serpin peptidase inhibitor, clade F (alpha-2 antiplasmin, pigment epithelium derived factor), member 1 (Serpinf1), mRNA [NM_177927]	GCCTCACCTCTGAGTTCGTTCATGACATTGACCGAGAACTGAAGACTATCCAAGCTGTGC	chr10	62714118	62714177	-	FALSE	rn|10q24	ENSRNOT00000004313	287526	NM_177927	serpin peptidase inhibitor, clade F (alpha-2 antiplasmin, pigment epithelium derived factor), member 1	GO:0060770|GO:0030424|GO:0046685|GO:0048471|GO:0060041|GO:0071300|GO:0004867|GO:0010447|GO:0042698|GO:0005615|GO:0030162|GO:0050769|GO:0071279|GO:0043025|GO:0043203|GO:0071333|GO:0070062|GO:0001822|GO:0007614|GO:0007568|GO:0005576|GO:0005604|GO:0010951|GO:0031012|GO:0010596|GO:0050728|GO:0016525|GO:0010976|GO:0010629|GO:0071549	NM_177927	TC618237
A_44_P144538	4.8286	4.91179	P	P	5.95289	5.82061	P	P	0.493981	Ebf2	Rattus norvegicus early B-cell factor 2 (Ebf2), mRNA [NM_001108383]	GTGTGCCAGGATCACCGGGTTTTCTGAACGGCTCACCTACAGGCTCCCCATATGGAATCA	chr15	46961442	46970772	+	FALSE	rn|15p12	ENSRNOT00000016568	361060	NM_001108383	early B-cell factor 2	GO:0001709|GO:0005634|GO:0007275|GO:0003677|GO:0035563|GO:0006351|GO:0046872|GO:0050873|GO:0003682|GO:0045944|GO:0046983|GO:0045893|GO:0060612	NM_001108383	NA
A_44_P144741	5.93302	7.23208	P	P	4.16956	4.53708	P	P	5.13045	Blnk	Rattus norvegicus B-cell linker (Blnk), mRNA [NM_001025767]	GTACCTAGCTTCCCATTTAATTCTACTTTTGCAGACCAGGAGGCTGAACTGCACGGTAAG	chr1	246099688	246102499	-	FALSE	rn|1q54	ENSRNOT00000019014	499356	NM_001025767	B-cell linker	GO:0035556|GO:0042113|GO:0008150|GO:0003674|GO:0005737|GO:0005886|GO:0005070|GO:0009967|GO:0005575	NM_001025767	TC577406
A_44_P144796	12.0947	11.9506	P	P	12.9098	13.1822	P	P	0.490392	LOC685718	Protein LOC685718 [Source:UniProtKB/TrEMBL;Acc:M0R4R1] [ENSRNOT00000048912]	TTCTTTAAGGATGTCTTAGAGATGGAAAAATGTTAACAAATTGAATCTATCGCCGCTCAC	chr16	12912683	12912742	+	FALSE	rn|16p14	ENSRNOT00000048912	685718	XM_341403	similar to tumor protein, translationally-controlled 1	NA	NA	NA
A_44_P145090	3.74179	2.71896	A	A	4.90459	5.10218	P	P	0.310446	Tal1	Rattus norvegicus T-cell acute lymphocytic leukemia 1 (Tal1), mRNA [NM_001107958]	GTTGTGTGTCTGTGAGCCTTTGCGTGTGACTGATGTTACAGTGTCATGTTGGACAGTATG	chr5	135431162	135431221	+	FALSE	rn|5q36	NA	313507	NM_001107958	T-cell acute lymphocytic leukemia 1	GO:0000790|GO:0003700|GO:0006366|GO:0044212|GO:0000981|GO:0045799|GO:0060375|GO:0042127|GO:0030099|GO:0051781|GO:0033193|GO:0000976|GO:0046982|GO:0070888|GO:0000122|GO:0000979|GO:2000036|GO:0043234|GO:0035855|GO:0045931|GO:0000118|GO:0045165|GO:0045648|GO:0000980|GO:0019899|GO:0045893|GO:0042826|GO:0048699|GO:0005634|GO:0003674|GO:0031334|GO:0043249|GO:0030182|GO:0045944|GO:0001085|GO:0007626|GO:…	NA	TC609470
A_44_P145095	2.8667	1.79437	A	A	4.12437	4.33122	P	P	0.28647	Six2	Rattus norvegicus SIX homeobox 2 (Six2), mRNA [NM_001191908]	AGCGAGAACTCCAATTCCAGTAGCCACAACCCGCTGGCTTCCTCGCTCAATGGCAGCGGC	chr6	9095355	9095414	-	FALSE	rn|6q12	ENSRNOT00000035406	366542	NM_001191908	SIX homeobox 2	GO:0001656|GO:0003700|GO:0001822|GO:0008283|GO:0048704|GO:0005634|GO:0006606|GO:0048701|GO:0032403|GO:0043565|GO:0007501|GO:0002062|GO:0045944|GO:0042474|GO:0045596	NM_001191908	NA
A_44_P145549	4.23105	5.93643	P	P	4.03846	4.00802	P	P	2.46053	Rnf4	E3 ubiquitin-protein ligase RNF4 [Source:RefSeq peptide;Acc:NP_062055] [ENSRNOT00000019555]	GCTCAAAAAGACTTTCAAAAATCAATGTCTGATGTAAACTGGTCTTTTGTTTTCCAACCC	chr14	82091989	82092048	-	FALSE	rn|14q21	ENSRNOT00000019555	29274	XM_006251224	ring finger protein 4	GO:0005515|GO:0004842|GO:0046685|GO:0016567|GO:0005634|GO:0033142|GO:0050681|GO:0090169|GO:0005737|GO:0070534|GO:0045944|GO:0085020|GO:0032184|GO:0030331|GO:0031491|GO:0090234|GO:0003677|GO:0006351|GO:0051865|GO:0070979|GO:0016605|GO:0017025|GO:0008270|GO:0005654|GO:0043161|GO:0045893|GO:0070936|GO:0008134	XM_006251224	TC583832
A_44_P145740	4.69291	4.88107	P	P	3.60028	3.75987	A	A	2.15513	BQ209571 UI-R-EP0-cod-o-06-0-UI.s1 UI-R-EP0 Rattus norvegicus cDNA clone UI-R-EP0-cod-o-06-0-UI 3', mRNA sequence [BQ209571]	GGGGGCATTTTCAAATTGCATCTAAGATAAGAACATATTAAACATAATTCCCCCTTGAAG	chr14	16465112	16465171	+	FALSE	rn|14p22	NA	NA	BQ209571	NA	NA	NA	NA	NA
A_44_P145879	4.36725	7.00885	P	P	3.59067	2.99944	A	A	7.45472	BE097770 UI-R-BO1-aqb-e-08-0-UI.s1 UI-R-BO1 Rattus norvegicus cDNA clone UI-R-BO1-aqb-e-08-0-UI 3', mRNA sequence [BE097770]	GGGGTAATTATGATTACATACAGAACCCAGCAGTTAGAAATGAAGTTTGTTTAGATCTAG	chr18	35399237	35399296	+	FALSE	rn|18p11	NA	NA	BE097770	NA	NA	NA	NA	NA
A_44_P146358	5.89359	5.51685	P	P	4.89284	4.23091	P	P	2.17042	UI-R-DO1-cmj-h-21-0-UI.s1 UI-R-DO1 Rattus norvegicus cDNA clone UI-R-DO1-cmj-h-21-0-UI 3', mRNA sequence [CN543297]	TGGGCAGGAAAGACCCCTTTCCCAATGAGTCTACAAGTCTTGTCTGGAATGCAGTGAAGT	chr7	12687845	12687904	+	FALSE	rn|7q11	NA	NA	CN543297	NA	NA	NA	NA	NA
A_44_P146616	10.8795	12.2066	P	P	10.4041	10.2045	P	P	2.60775	Hist3h2a	Rattus norvegicus histone 2a (H2a), mRNA [NM_021840]	GTGTACCTGGCGGCCGTACTGGAGTACCTGACGGCCGAAATCCTGGAGCTTGCGGCTAAT	NA	NA	NA	NA	FALSE	NA	NA	64646	NM_021840	histone cluster 3, H2a	GO:0046982|GO:0070914|GO:0006334|GO:0005634|GO:0000788|GO:0006337|GO:0000786|GO:0003677	NA	NA
A_44_P146845	8.2577	7.88721	P	P	3.31678	4.20886	A	P	19.075	Orm1	Rattus norvegicus orosomucoid 1 (Orm1), mRNA [NM_053288]	GAAAATCTTTGCCCATTTGATAGTGCTGAAGAAACATGGGACCTTCATGCTTGCCTTTAA	chr5	80326525	80326584	+	FALSE	rn|5q24	ENSRNOT00000010454	24614	NM_053288	orosomucoid 1	GO:0002438|GO:0014070|GO:0002439|GO:0071300|GO:0042493|GO:0031100|GO:0002682|GO:0072562|GO:0006953|GO:0005615|GO:0071385|GO:0008144|GO:0006810|GO:0032496|GO:0071378|GO:0033197	NM_053288	TC581067
A_44_P147020	3.31011	3.01126	A	A	4.58774	4.5102	P	P	0.38393	Cyp4a2	Rattus norvegicus cytochrome P450, family 4, subfamily a, polypeptide 2 (Cyp4a2), mRNA [NM_001044770]	TTCTGGGAAGATCAGATCCAAAGCCTTATCAATCCCTTGCTCCCTGGATTGGTTATGGTT	chr5	135770520	135771718	-	FALSE	rn|5q36	ENSRNOT00000051252	24306	NM_001044770	cytochrome P450, family 4, subfamily a, polypeptide 2	GO:0046456|GO:0019369|GO:0005504|GO:0008391|GO:0050544|GO:0005506|GO:0001822|GO:0042493|GO:0018685|GO:0052869|GO:0043651|GO:0043231|GO:0004497|GO:0005789|GO:0009725|GO:0016705|GO:0008405|GO:0048252|GO:0020037	NM_001044770	TC576555
A_44_P147572	5.86613	8.6305	P	P	6.19729	5.7598	P	P	3.56405	Uncharacterized protein [Source:UniProtKB/TrEMBL;Acc:F1LM30] [ENSRNOT00000006888]	ATGGAGAGACCTTCACATGCACAGCTACCCACCCTGAATTTGAGACCCCCTTAACCGGCG	chr6	138250705	138250764	-	FALSE	rn|6q32	ENSRNOT00000006888	NA	AJ510151	NA	NA	NA	TC644609	NA
A_44_P148451	3.64887	4.79322	P	P	1.67019	1.64014	A	A	6.39263	AW920921 EST352225 Rat gene index, normalized rat, norvegicus, Bento Soares Rattus norvegicus cDNA clone RGIHJ33 5' end, mRNA sequence [AW920921]	CAATAAAATACAAATACATTTTTGTTCTAAAATATGTTTACATACAATCAAAGTAGAACA	chr18	75645170	75645229	+	FALSE	rn|18q12.3	NA	NA	AW920921	NA	NA	NA	NA	NA
A_44_P149476	6.53449	7.77985	P	P	5.20679	5.57114	P	P	3.699	Lrch4	Rattus norvegicus leucine-rich repeats and calponin homology (CH) domain containing 4 (Lrch4), mRNA [NM_001127551]	TGCCCTCAAGTCTCGGAAGAACGTAGAGAATTTCTTAGAGGCCTGTCGGAAAATGGGTGT	chr12	19703888	19703947	+	FALSE	rn|12q12	ENSRNOT00000001899	360779	NM_001127551	leucine-rich repeats and calponin homology (CH) domain containing 4	GO:0005737|GO:0016605|GO:0045892	NM_001127551	TC615710
A_44_P149720	6.00321	7.30581	P	P	4.42791	4.49033	P	P	5.05367	Arhgap15	Rattus norvegicus Rho GTPase activating protein 15 (Arhgap15), mRNA [NM_001013917]	CCAAATCATGACACCATGAAAATCCTCTTCGGACATCTAACCAAGATAGTGGCCAAAGCT	chr3	24810394	24868451	+	FALSE	rn|3q12	ENSRNOT00000049884	295635	NM_001013917	Rho GTPase activating protein 15	GO:0007165|GO:0005737|GO:0016020|GO:0008360|GO:0032855|GO:0030675	NM_001013917	TC577711
A_44_P149743	3.06893	2.92572	A	A	4.12669	4.02856	P	P	0.47324	Sema6a	Protein Sema6a [Source:UniProtKB/TrEMBL;Acc:D3ZAG0] [ENSRNOT00000005476]	GCATCATCGTGTATTGTGTGTGTGATCACCGGCGCAAAGACGTGGCGGTAGTGCAACGCA	chr18	41547237	41547296	-	FALSE	rn|18q11	ENSRNOT00000005476	361324	XM_003753046	sema domain, transmembrane domain (TM), and cytoplasmic domain, (semaphorin) 6A	GO:0051642|GO:0016020|GO:2001224|GO:0007411|GO:0005887|GO:0071526|GO:0030215|GO:0007275|GO:0004872|GO:0001764|GO:0007166|GO:0004888	XM_003753046	TC624000
A_44_P150317	5.08577	5.37871	P	P	2.70809	3.69233	A	A	3.88281	RGD1566029	PREDICTED: Rattus norvegicus similar to mKIAA1644 protein (RGD1566029), transcript variant X1, mRNA [XM_001078061]	TCAGAGCCCATGACCAGGAAAACCAAAAAGAAAATAAAAACTGGTATCACTATTCTCCCC	chr7	122387370	122387429	-	FALSE	rn|7q34	NA	500913	XM_001078061	similar to mKIAA1644 protein	NA	XM_001078061	TC581506
A_44_P150752	4.50659	4.60307	P	P	2.5066	1.73304	A	A	5.2219	BM383154 UI-R-DS0-cje-l-02-0-UI.s1 UI-R-DS0 Rattus norvegicus cDNA clone UI-R-DS0-cje-l-02-0-UI 3', mRNA sequence [BM383154]	AGGTATTATAGAAGAGTTGTAGAAAACATGAATAAATCAGAGGTAAATATTGTGATTTTT	chr4	83360862	83360921	-	FALSE	rn|4q24	NA	NA	BM383154	NA	NA	NA	NA	NA
A_44_P151156	6.27345	7.22052	P	P	3.95392	5.07769	P	P	4.59727	Kng1	Rattus norvegicus kininogen 1 (Kng1), mRNA [NM_012696]	TCACAGAGCTGTGACCTTTATCCAGGAGATGATTTGTTTGAACTACTTCCCAAGAATTGC	chr11	80124373	80125403	+	FALSE	rn|11q23	NA	24903	NM_012696	kininogen 1	GO:0004869|GO:0005102|GO:0072562|GO:0048146|GO:0006953|GO:0002020|GO:0005615|GO:0007204|GO:0052548|GO:0050672|GO:0045861|GO:0043231|GO:0042130|GO:0010951|GO:0007162|GO:0006954|GO:0001938|GO:0007596|GO:0043407|GO:0042311|GO:0030195|GO:0043204|GO:0043410|GO:0070062	NM_012696	TC645736
A_44_P151362	4.34368	5.38683	P	P	2.97749	3.29981	A	A	3.50623	AI030489 UI-R-C0-jc-e-01-0-UI.s1 UI-R-C0 Rattus norvegicus cDNA clone UI-R-C0-jc-e-01-0-UI 3', mRNA sequence [AI030489]	TATCAACACCATTTTATTAAACCCAAAGTATAGAAAAATTATGAAAACATATTCCACTAG	chr2	203668278	203668337	+	FALSE	rn|2q34	NA	NA	AI030489	NA	NA	NA	NA	NA
A_44_P151708	3.79383	5.65347	P	P	1.69357	1.82482	A	A	9.47351	immunoglobulin J chain homolog/allograft differentially expressed gene {clone C5-1L.SEQ} [rats, aortic allograft, mRNA Partial, 237 nt]. [S82585]	CCTGAGACCTGCTACATGTATGACAGAACAGTGCTATACAGCTATAGGTCCACTTAGGTA	chr14	21125567	21125628	+	FALSE	rn|14p22	NA	NA	S82585	NA	NA	NA	TC646370	NA
A_44_P152919	5.09092	7.62305	P	P	3.87126	2.86398	A	A	10.551	RATHBBM major beta-hemoglobin {Rattus norvegicus} (exp=-1; wgp=0; cg=0), partial (29%) [TC609231]	ATTTTTCAGTACTTTAAGTTGGAAACGAAAACACCATTTGAAATGAGCCTGAAGTGTCTG	chr1	161619088	161619147	-	FALSE	rn|1q32	NA	NA	X15009	NA	NA	NA	TC609231	NA
A_44_P154298	9.68456	11.4768	P	P	6.07182	7.27431	P	P	16.5394	LOC100912724	PREDICTED: Rattus norvegicus mast cell protease 8-like (LOC100912724), transcript variant X1, mRNA [XM_003752804]	CCACCTTTATACCGTGGATTCAGAAAACAATGAAACTCCTTCAACAACCCTAGAACACAA	chr15	34601500	34601559	-	FALSE	rn|15p12	NA	100912724	XM_003752804	mast cell protease 8-like	NA	XM_003752804	NA
A_44_P154445	4.09006	3.09289	P	A	4.77633	4.92201	P	P	0.44287	Arhgef37	Rattus norvegicus Rho guanine nucleotide exchange factor (GEF) 37 (Arhgef37), mRNA [NM_001100974]	CACTCCTTCCAGGGTCTGAACACCAGATGCAATCTCTCCTCACCAGATATGGCCCTGGGA	chr18	57487472	57487531	-	FALSE	rn|18q12.1	ENSRNOT00000032189	307398	NM_001100974	Rho guanine nucleotide exchange factor (GEF) 37	GO:0005737|GO:0005089	NM_001100974	NA
A_44_P154513	3.01844	1.80059	A	A	4.15829	3.98938	P	P	0.343427	Tmem40	Rattus norvegicus transmembrane protein 40 (Tmem40), mRNA [NM_001191573]	GCTACCACTACTATTCAGACTGGTTCATGTCTCTTGGGGTTGGTCTGCTCACCTTCGCTT	chr4	151856486	151856643	-	FALSE	rn|4q42	ENSRNOT00000013889	680858	NM_001191573	transmembrane protein 40	NA	NM_001191573	NA
A_44_P154631	3.33216	3.67698	A	A	5.66185	5.187	P	P	0.262607	G2e3	Rattus norvegicus G2/M-phase specific E3 ubiquitin protein ligase (G2e3), mRNA [NM_001106726]	CAGTGATCTTTTCACAATCCACAAGTTACCAGATGTAAAAACTTCGAGGTTTTGGAACAG	chr6	71448119	71448178	+	FALSE	rn|6q22	ENSRNOT00000005670	299002	NM_001106726	G2/M-phase specific E3 ubiquitin protein ligase	GO:0000209|GO:0004842|GO:0005794|GO:0001824|GO:0008270|GO:2001243	NM_001106726	NA
A_44_P154802	3.02496	1.7509	A	A	4.59566	4.21514	P	P	0.26912	AW524480 UI-R-BO0-ahx-h-12-0-UI.s1 UI-R-BO0 Rattus norvegicus cDNA clone UI-R-BO0-ahx-h-12-0-UI 3', mRNA sequence [AW524480]	GACACTTAATGCCACTTTCCAGGAAGAGCTCCCGGCCTTGAGGACATACAGGGACCCCTT	chr20	7920964	7921023	-	FALSE	rn|20p12	NA	NA	AW524480	NA	NA	NA	NA	NA
A_44_P155109	3.49502	3.47861	P	A	4.81056	4.6759	P	P	0.418135	Abhd17c	Rattus norvegicus abhydrolase domain containing 17C (Abhd17c), mRNA [NM_001100736]	AGCATTGACAAGATATCTAAAGTCACCTCTCCTGTGTTGGTCATTCACGGTACCGAGGAT	chr1	140383792	140387306	-	FALSE	rn|1q31	ENSRNOT00000017362	361601	NM_001100736	abhydrolase domain containing 17C	NA	NM_001100736	TC636431
A_44_P155788	6.91252	7.19683	P	P	4.65784	5.16352	P	P	4.37398	2016-03-01	Rattus norvegicus mitochondrial amidoxime reducing component 1 (Marc1), mRNA [NM_001100811]	GCTGCGTGAAAAGTTACCCACCTTCGGACAATATTTTGCTCTGGAAAATCCAGGGACAAT	chr13	100748252	100748302	-	FALSE	rn|13q26	ENSRNOT00000005459	690745	NM_001100811	mitochondrial amidoxime reducing component 1	GO:0005739|GO:0043546|GO:0042126|GO:0030170|GO:0008940|GO:0005743|GO:0055114|GO:0030151	NM_001100811	TC583036
A_44_P156705	11.7125	11.5519	P	P	12.8114	12.7317	P	P	0.454511	Rattus norvegicus similar to 60S ribosomal protein L10 (QM protein homolog) (LOC289691), mRNA [XM_223490]	ACCAGAAGATCCACATCTCAAAGAAATGGGATTTCACCAAATTTAATGCAGATGAATTTG	chr14	64405994	64406053	+	FALSE	rn|14q11	NA	NA	XM_223490	NA	NA	NA	NA	NA
A_44_P156988	3.44095	2.52319	A	A	4.38823	4.31526	P	P	0.40659	Mbtps2	Rattus norvegicus membrane-bound transcription factor peptidase, site 2 (Mbtps2), mRNA [NM_001035007]	AAGTGCATCAACGTTACAACAATTAAGCTTCCCAGTTAGAGCATACAAACGACTAGATGG	chrX	58748054	58751108	+	FALSE	rn|Xq21	ENSRNOT00000033010	302705	NM_001035007	membrane-bound transcription factor peptidase, site 2	GO:0008150|GO:0003674|GO:0005737|GO:0016020|GO:0005575|GO:0004222	NM_001035007	TC578038
A_44_P157261	2.02896	1.54032	A	A	3.99783	4.14787	P	P	0.207392	AI407566 EST235856 Normalized rat ovary, Bento Soares Rattus sp. cDNA clone ROVDZ63 3' end, mRNA sequence [AI407566]	TCTGACTCCTCGAAAGCTCTCTTTTTGCTCTTCTTTGATTCTTGGCTCAACAGTGGCTCA	chr5	128322590	128322649	+	FALSE	rn|5q34	NA	NA	AI407566	NA	NA	NA	NA	NA
A_44_P157314	5.89077	6.70014	P	P	3.07243	5.50884	A	P	3.02738	Clec4d	PREDICTED: Rattus norvegicus C-type lectin domain family 4, member D (Clec4d), transcript variant X1, mRNA [XM_006237322]	TACACCTGTCTATGATGAAATCCAGTAGTCAATAAAATATAACCCTCCATGATTTCCTTC	chr4	159894982	159895041	+	FALSE	rn|4q42	NA	362432	XM_006237322	C-type lectin domain family 4, member D	GO:0045087|GO:0030246|GO:0016021	XM_006237322	TC605725
A_44_P157915	3.45219	1.83667	A	A	4.17047	3.92037	P	P	0.437943	AI030192 UI-R-C0-it-f-10-0-UI.s1 UI-R-C0 Rattus norvegicus cDNA clone UI-R-C0-it-f-10-0-UI 3', mRNA sequence [AI030192]	AAGCGCTGGCCTAAGCTTGACTGAAGAGTCTTGGTTGAGAAGTCAGGCGGTGCTCAAGAC	chr1	180816246	180816305	+	FALSE	rn|1q36	NA	NA	AI030192	NA	NA	NA	NA	NA
A_44_P157954	4.64825	4.92245	P	P	3.33938	3.33688	A	A	2.73915	UI-R-AG0-xa-d-07-0-UI.s10 UI-R-AG0 Rattus norvegicus cDNA clone UI-R-AG0-xa-d-07-0-UI 3', mRNA sequence [CK838631]	TATCATATTATGTAATACACATTACACACAACATATAAAGATTATACATATATCACGATA	chrX	12564493	12564552	+	FALSE	rn|Xq12	NA	NA	CK838631	NA	NA	NA	NA	NA
A_44_P158758	5.30349	6.07818	P	P	2.0107	2.98836	A	A	8.94706	Calcr	Rattus norvegicus calcitonin receptor (Calcr), transcript variant 1b, mRNA [NM_053816]	CCAATCACAGTGTTACGTGGTGATGTTCCCATGTTTTGTTTACAAACATTGAAATCAGTG	chr4	28486365	28486424	-	FALSE	rn|4q13	ENSRNOT00000013910	116506	NM_053816	calcitonin receptor	GO:0004948|GO:0030424|GO:0043005|GO:0005886|GO:0030819|GO:0045124|GO:0007202|GO:0015031|GO:0007204|GO:0031623|GO:0007190|GO:0030279|GO:0043025|GO:0004872|GO:0032841|GO:0043488|GO:0001669|GO:0030316|GO:0051384|GO:0045762|GO:0072659|GO:0005929|GO:0007186|GO:0008565|GO:0007188|GO:0007189|GO:0016021	NM_053816	TC577147
A_44_P158783	4.17845	1.69759	P	A	5.10955	4.69263	P	P	0.353574	Aoc3	Rattus norvegicus amine oxidase, copper containing 3 (Aoc3), mRNA [NM_031582]	TGGCCTGGTGAATGTGGTTTTGGTCCCAGACAATGGCACAGGTGGGTCCTGGTCTCTGAA	chr10	90358022	90358081	+	FALSE	rn|10q32.1	ENSRNOT00000068275	29473	NM_031582	amine oxidase, copper containing 3	GO:0005886|GO:0005615|GO:0042803|GO:0043231|GO:0005737|GO:0002675|GO:0007155|GO:0006812|GO:0046677|GO:0035902|GO:0048038|GO:0005261|GO:0009986|GO:0046982|GO:0005507|GO:0002523|GO:0007568|GO:0005509|GO:0052596|GO:0052595|GO:0052594|GO:0052593|GO:0010828|GO:0005902|GO:0008131|GO:0002687|GO:0008217|GO:0009308|GO:0042755|GO:0016021	NM_031582	TC583868
A_44_P158805	3.14644	1.5379	A	A	4.04838	4.07307	P	P	0.352292	Pcdhb22	Protein Pcdhb22; RCG49585 [Source:UniProtKB/TrEMBL;Acc:G3V8N1] [ENSRNOT00000027133]	GGCCCTGCAGGCCTTCGAGTTCCACGTGGGTGCCACGGACCGAGGCTCACCTGCACTCAG	chr18	30328945	30329004	+	FALSE	rn|18p11	ENSRNOT00000027133	307486	XM_001056235	protocadherin beta 22	GO:0005886|GO:0005509|GO:0016021|GO:0007156	XM_001056235	NA
A_44_P159254	1.79888	2.43041	A	A	7.12805	7.90289	M	M	0.0233903	AGTCGGCTATACCTAGCCCAGTGGAGTCCTGGAACAAGTTCTGTCATTTCAGATTCCTGG	chr20	5387014	5387073	+	FALSE	rn|20p12	NA	NA	NA	NA	NA	NA	NA	NA	NA
A_44_P159305	3.87758	3.60468	P	A	4.59808	4.89208	P	P	0.498277	Klhl32	PREDICTED: Rattus norvegicus kelch-like family member 32 (Klhl32), transcript variant X2, mRNA [XM_001055962]	CCAAGTTCTACCTACAGTTGAGCGATACTGCCCCAAGAAGAACAAGTGGACGTTTGTGCA	chr5	39686665	39686724	-	FALSE	rn|5q21	ENSRNOT00000050653	313111	XM_001055962	kelch-like family member 32	NA	XM_001055962	TC585495
A_44_P160733	6.18655	6.59049	P	P	5.26748	4.83882	P	P	2.5203	BE108178 UI-R-BS1-ayw-g-07-0-UI.s1 UI-R-BS1 Rattus norvegicus cDNA clone UI-R-BS1-ayw-g-07-0-UI 3', mRNA sequence [BE108178]	TAGGGAGCATTATCCAAAAGCTAATGCTGTTATTCTTAATATGATGGAATATTGAGAGGC	chr20	41305109	41305168	+	FALSE	rn|20q12	NA	NA	BE108178	NA	NA	NA	NA	NA
A_44_P160872	3.18302	2.86845	A	A	4.49218	4.81598	P	P	0.323345	Rap2a	Rattus norvegicus RAS related protein 2a (Rap2a), mRNA [NM_053741]	TCCGGGGCTCAGACTTGCGGGCTTTGTTTCACAAGTAAAATTGGGCAGCCCGTTAACCCC	chr15	105570492	105570551	+	FALSE	rn|15q24	ENSRNOT00000032395	114560	NM_053741	RAS related protein 2a	GO:0030336|GO:0031532|GO:0032486|GO:0003924|GO:0005525|GO:0005829|GO:0045184|GO:0046328|GO:0048814|GO:0016020|GO:0034613|GO:0055037|GO:0055038|GO:0031954	NM_053741	TC601138
A_44_P161233	8.01474	8.35932	P	P	6.09262	7.30682	P	P	2.59087	Il18	Rattus norvegicus interleukin 18 (Il18), mRNA [NM_019165]	GCCAAAAGGAAGATGATGCTTTCAAACTCGTTTTGAAAAGGAAGGATGAAAATGGGGATA	chr8	53943005	53943064	+	FALSE	rn|8q23	ENSRNOT00000013093	29197	NM_019165	interleukin 18	GO:0005515|GO:0070301|GO:0009409|GO:0050732|GO:0032819|GO:0030155|GO:0005615|GO:0032757|GO:0043525|GO:0030101|GO:0000165|GO:0071356|GO:0007611|GO:0033030|GO:0031663|GO:0032729|GO:0032725|GO:0032760|GO:0030431|GO:0032722|GO:0005125|GO:0048546|GO:0001649|GO:0071346|GO:0032967|GO:0055093|GO:0051142|GO:0042346|GO:0030324|GO:0032731|GO:0043434|GO:0042088|GO:0045188|GO:0014911|GO:0042104|GO:0016324|GO:…	NM_019165	NP066139
A_44_P161374	2.66987	1.8141	A	A	4.21745	4.14204	P	P	0.272494	Rattus norvegicus similar to 40S ribosomal protein S10 (LOC293646), mRNA [XM_219537]	AGGTTTATATGCTCAGTTTCTCATGACTTCCTTCTCAGGGTCCACTACCAGCCCTCTTTT	chr1	205353008	205353067	-	FALSE	rn|1q42	NA	NA	XM_219537	NA	NA	NA	NA	NA
A_44_P161617	2.10841	1.55939	A	A	6.32006	5.23303	P	P	0.0617792	Irak2	Rattus norvegicus interleukin-1 receptor-associated kinase 2 (Irak2), mRNA [NM_001025422]	CAGTCCAGTTTACCTGAAGGATTTGCTTCTCAGTGAGATTCCCAGCAATACTTCCTCAGT	chr4	149588306	149591904	+	FALSE	rn|4q42	ENSRNOT00000029819	362418	NM_001025422	interleukin-1 receptor-associated kinase 2	GO:0046982|GO:0007250|GO:0032088|GO:0005575|GO:0005524|GO:0042803|GO:0043433|GO:0005829|GO:0001959|GO:0003674|GO:0008150|GO:0051092|GO:0004672|GO:0046777|GO:0031663|GO:0070555|GO:0070498	NM_001025422	TC574809
A_44_P161846	4.33045	6.12425	P	P	4.18467	3.74196	P	A	2.84734	Hist3h2ba	Rattus norvegicus histone cluster 3, H2ba (Hist3h2ba), mRNA [NM_001111127]	CGCCGAAGAAGGGTTCCAAGAAAGCCATCACCAAGGCACAGAAAAAGGATGGCAAGAAAC	chr10	45238181	45238240	+	FALSE	rn|10q22	ENSRNOT00000066190	303175	NM_001111127	histone cluster 3, H2ba	GO:0046982|GO:0006334|GO:0005634|GO:0000786|GO:0003677	NM_001111127	TC601505
A_44_P161882	4.58916	5.8022	P	P	3.43522	3.32792	A	A	3.82913	Stfa2l3	PREDICTED: Rattus norvegicus stefin A2-like 3 (Stfa2l3), transcript variant X2, mRNA [XM_006221152]	TCCAGAGAAAATGATTTGGAACTTCATGGTTACCAGACTAACAAATCCAAAAATGATGAG	chr11	66324700	66324759	+	FALSE	rn|11q22	NA	498087	XM_006221152	stefin A2-like 3	GO:0005622|GO:0004869	XM_006221152	TC628740
A_44_P161887	3.50945	4.62196	P	P	3.29856	2.72732	A	A	2.18761	AA817898 UI-R-A0-af-d-06-0-UI.s2 UI-R-A0 Rattus norvegicus cDNA clone UI-R-A0-af-d-06-0-UI 3' similar to gb [AA817898]	AACCACAACCCTTATAACTTCTCATGAAGATATAACCTGCCCTATGTTTATGTGATGTTT	chr14	21126301	21126360	-	FALSE	rn|14p22	NA	NA	AA817898	NA	NA	NA	NA	NA
A_44_P161899	3.95146	4.93111	P	P	2.7986	1.72878	A	A	4.47605	AA858924 UI-R-A0-bi-g-09-0-UI.s1 UI-R-A0 Rattus norvegicus cDNA clone UI-R-A0-bi-g-09-0-UI 3', mRNA sequence [AA858924]	ACATCAAACATGAAACTCTAATGAAATTTCCCTTTTTAGCTCCATGATTTAGGCTTGCAG	chr14	37292509	37292568	-	FALSE	rn|14p11	NA	NA	AA858924	NA	NA	NA	NA	NA
A_44_P162566	4.55171	4.64346	P	P	2.97134	3.33472	A	A	2.70171	AI638985 rx00148s Rat mixed-tissue library Rattus norvegicus cDNA clone rx00148 3', mRNA sequence [AI638985]	CAAAAAATATTTTAATTTACTATTTGACCAAAAATAAATAATAAGTACTAAAATGCTGCA	chr14	70434246	70434305	-	FALSE	rn|14q21	NA	NA	AI638985	NA	NA	NA	NA	NA
A_44_P162637	4.27655	4.81369	P	P	2.94651	3.17509	A	A	2.83756	Rattus norvegicus TL0AEA62YD12 mRNA sequence. [FQ233354]	TTTCAAATACTAACAAATTTACTTACAAACACCTATATTTATTATTTCATAAATAAGCGA	chr5	20305282	20305341	+	FALSE	rn|5q13	NA	NA	FQ233354	NA	NA	NA	TC609234	NA
A_44_P162683	3.42253	1.69478	A	A	4.57235	4.61266	P	P	0.289277	AI014074 EST207629 Normalized rat spleen, Bento Soares Rattus sp. cDNA clone RSPBE41 3' end, mRNA sequence [AI014074]	TGTTCACTGAAGTCCGGGAAGAAGGCTGCGATCTCTCTGCTGGCGGAAACCACAGAGTCT	chr8	114212012	114212071	-	FALSE	rn|8q32	NA	NA	AI014074	NA	NA	NA	NA	NA
A_44_P163918	2.14357	1.66606	A	A	4.10892	3.80223	P	P	0.243294	CAGAGGAGGAGCACTGTGCATGTGGGAGAGCCTTGTGGGCAGAGGAGGAGCACTGTGCAT	chr5	25260124	25260183	-	FALSE	rn|5q13	NA	NA	NA	NA	NA	NA	NA	NA	NA
A_44_P164044	7.08491	9.59469	P	P	1.68783	3.31901	A	A	68.8527	Elane	Rattus norvegicus elastase, neutrophil expressed (Elane), mRNA [NM_001106767]	TTTGAGAACGGCTTTGACCCGTCACGTCTCCTGAATGACATTGTGATTATCCAGCTCAAT	chr7	11330273	11330751	-	FALSE	rn|7q11	ENSRNOT00000014981	299606	NM_001106767	elastase, neutrophil expressed	GO:0006909|GO:0002438|GO:0004252|GO:0050832|GO:0050900|GO:0002020|GO:0001878|GO:0003674|GO:0005737|GO:0017053|GO:0045079|GO:0006508|GO:0032496|GO:0030141|GO:0044130|GO:0008201|GO:0009411|GO:0070947|GO:0042742|GO:0070062|GO:0009986|GO:0045415|GO:0001106|GO:0045416|GO:0005575|GO:0000122|GO:0048661|GO:0008150|GO:0019955|GO:0004175|GO:0050778|GO:0008233	NM_001106767	NA
A_44_P164047	2.99461	3.02952	A	A	4.20205	3.96693	P	P	0.473978	TAGACACTTTGCCAATGTGTGTCACTGATCTTGATTTTGTTGTATTGGATCCTGAGCAGC	chr7	22834565	22834624	-	FALSE	rn|7q13	NA	NA	NA	NA	NA	NA	NA	NA	NA
A_44_P164201	4.78009	5.13914	P	P	3.59348	3.74228	A	A	2.46393	AA955045 UI-R-A1-ey-e-09-0-UI.s1 UI-R-A1 Rattus norvegicus cDNA clone UI-R-A1-ey-e-09-0-UI 3', mRNA sequence [AA955045]	CAACCAATTCAAAATAAATTTAACCCTCAAACAAGGAAGGGGGGGCAATTTAAGGAACAA	NA	NA	NA	NA	FALSE	NA	NA	NA	AA955045	NA	NA	NA	NA	NA
A_44_P165258	5.30955	4.95385	P	P	4.05645	3.99231	P	P	2.1703	UI-R-DK0-ced-c-12-0-UI.s1 UI-R-DK0 Rattus norvegicus cDNA clone UI-R-DK0-ced-c-12-0-UI 3', mRNA sequence [BI294889]	TTACCAATGTAATGCAATTAGTGCTTCAAAACAATCTATACTCAAACGAAATAACACAAC	chr1	246778209	246778268	-	FALSE	rn|1q54	NA	NA	BI294889	NA	NA	NA	NA	NA
A_44_P165698	2.55446	3.62213	A	A	4.35745	4.23248	P	P	0.462833	Otp	Rattus norvegicus homeodomain protein OTP mRNA, partial cds. [AY169319]	TCTGACCCTGGGGGTCATCCAGGGGACCTGGCACCCAACTCGGACCCGGTCGAAGGAGCC	NA	NA	NA	NA	FALSE	NA	NA	294640	AY169319	orthopedia homeobox	GO:0021985|GO:0000976|GO:0003700|GO:0021879|GO:0021979|GO:0002052|GO:0005634	NA	TC633720
A_44_P166318	4.10637	3.24529	P	A	5.18193	5.00361	P	P	0.390561	GAAGAACCTTCACAATGTAGGAGATGGCGAGACCGAGTTTGATGTTGTTGAAGGAGAAAA	chr5	6275523	6275583	+	FALSE	rn|5q11	NA	NA	NA	NA	NA	NA	NA	NA	NA
A_44_P166581	8.68053	8.75099	P	P	7.53629	7.09676	P	P	2.60808	Ifitm7	PREDICTED: Rattus norvegicus interferon induced transmembrane protein 7 (Ifitm7), mRNA [XM_001054983]	TTCATTACCGCTGCCACTGGGGGACTACCCCCAAACTATGAAAGAATCGAAGAAGAATAT	chr11	34046843	34046902	+	FALSE	rn|11q11	ENSRNOT00000039434	288244	XM_001054983	interferon induced transmembrane protein 7	GO:0009607|GO:0016021	XM_001054983	NA
A_44_P166702	4.60924	5.1247	P	P	2.40581	3.15529	A	A	4.17329	BE099808 UI-R-BJ1-atq-e-03-0-UI.s1 UI-R-BJ1 Rattus norvegicus cDNA clone UI-R-BJ1-atq-e-03-0-UI 3', mRNA sequence [BE099808]	GTTTTGTTTGCATGATTTACTAAATATGTACAATTTCAATTCACAGCGAAGGTAACAAAG	chr3	25508132	25508191	+	FALSE	rn|3q12	NA	NA	BE099808	NA	NA	NA	NA	NA
A_44_P168348	5.38321	6.49585	P	P	4.88696	4.87972	P	P	2.23595	LOC680910	PREDICTED: Rattus norvegicus paired immunoglobulin-like type 2 receptor beta-2-like (LOC680910), mRNA [XM_006227131]	TTGTGGTCATCATTGCACTCTATGGATGGGTGATCTTCCTGTGGTGGAAGCAAAGGAATT	chr12	19193123	19195578	-	FALSE	rn|12q12	NA	680910	XM_006227131	similar to paired immunoglobin-like type 2 receptor beta	NA	XM_006227131	NA
A_44_P168405	6.67654	7.43315	P	P	5.16016	6.50533	P	P	2.17306	Fcgr2a	Rattus norvegicus Fc fragment of IgG, low affinity IIa, receptor (Fcgr2a), mRNA [NM_053843]	CAGCTACACGTTTAAGGCCACAGTCAATGACAGTGGAGAATACCGGTGCCGAATGGCGCA	chr13	86905963	86906022	-	FALSE	rn|13q24	ENSRNOT00000073643	116591	NM_053843	Fc fragment of IgG, low affinity IIa, receptor	GO:0001812|GO:0045576|GO:0001820|GO:0005886|GO:0042535|GO:0030593|GO:0042590|GO:0005623|GO:0021675|GO:0005575|GO:0006910|GO:0006911|GO:0001805|GO:0050766|GO:0019864|GO:0050776|GO:0001798|GO:0016021|GO:0019770|GO:0001788|GO:0007166|GO:0038094	NM_053843	TC591939
A_44_P168543	4.03029	3.83483	P	A	5.32676	4.88371	P	P	0.439425	Bnipl	Rattus norvegicus BCL2/adenovirus E1B 19kD interacting protein like (Bnipl), mRNA [NM_001128187]	GGCGATGGCCTCAATGCTGTCATCCTCTTTGCTTCCTGCTATCTACCCCGAAGCAGCATC	chr2	190155701	190155760	-	FALSE	rn|2q34	ENSRNOT00000028671	361994	NM_001128187	BCL2/adenovirus E1B 19kD interacting protein like	GO:0008285|GO:0006915|GO:0005634|GO:0042802|GO:0040009|GO:0005829	NM_001128187	NA
A_44_P168734	11.1082	13.7331	P	P	11.6626	11.1267	P	P	2.88872	LOC100365008	Rattus norvegicus rCG54858-like (LOC100365008), mRNA [NM_001271322]	CTGCTGTGACACGTCTCAGCATCCCATTGACTTCCCTGCTGGGTGTGAACTGCAACAGGA	chr5	60062172	60062551	-	FALSE	rn|5q22	ENSRNOT00000068105	100365008	NM_001271322	rCG54858-like	NA	NM_001271322	TC615818
A_44_P168741	4.02329	3.27886	P	A	4.62565	4.77674	P	P	0.498405	Rattus norvegicus similar to Spindlin-like protein 2 (SPIN-2) (LOC302235), mRNA [XM_229853]	TCATTTACCAAGTACTAGCCAAGCCTTCCGTGTACTTCATCAAGTTTGATGTGAAAGACG	NA	NA	NA	NA	FALSE	NA	NA	NA	XM_229853	NA	NA	NA	NA	NA
A_44_P168959	6.30006	6.05645	P	P	3.67747	3.47094	A	A	6.086	GGGACCCCACAGCAGAAAGAGGGTACTCCACAGCAGAAAGAGGAGACTCCACAGCAGAAA	chr3	168745105	168745164	-	FALSE	rn|3q43	NA	NA	NA	NA	NA	NA	NA	NA	NA
A_44_P169124	7.0069	8.44227	P	P	3.93369	4.76185	A	P	11.2339	BF558918 UI-R-A1-eq-h-06-0-UI.r1 UI-R-A1 Rattus norvegicus cDNA clone UI-R-A1-eq-h-06-0-UI 5', mRNA sequence [BF558918]	GCTTTATCAGGTTGTGGGAAATCTGGAAACTAATTGTTTGTTGGGAACTTCATTTGAGTC	chr8	128894634	128894693	+	FALSE	rn|8q32	NA	NA	BF558918	NA	NA	NA	TC626365	NA
A_44_P169623	8.24442	8.66687	P	P	7.69639	6.91425	P	P	2.1635	AGENCOURT_114816428 NIH_MGC_433 Rattus norvegicus cDNA clone IMAGE:9098281 5', mRNA sequence [EV780505]	TACTCAAGGGCTTTTTGAGTACCTGTTCTTGATAGTACCTGTCTATTTCAGATGGGGACC	chr3	137187451	137187510	-	FALSE	rn|3q41	NA	NA	EV780505	NA	NA	NA	TC601547	NA
A_44_P170473	1.5693	1.65039	A	A	5.04183	5.55339	P	P	0.176428	Olr1294	Rattus norvegicus olfactory receptor 1294 (Olr1294), mRNA [NM_001000597]	CCTCTTCTTTACAATGTAACCATGTCCTATCAGCTTTATAGTTCCTTGATTTCAGTGGTG	chr8	41666357	41666416	-	FALSE	rn|8q22	ENSRNOT00000075732	367064	NM_001000597	olfactory receptor 1294	GO:0050911|GO:0004984|GO:0007186|GO:0005886|GO:0004930|GO:0016021	NM_001000597	NP1479670
A_44_P170566	3.67669	4.51961	P	P	1.52108	2.92455	A	A	3.4146	St8sia4	Rattus norvegicus ST8 alpha-N-acetyl-neuraminide alpha-2,8-sialyltransferase 4 (St8sia4), mRNA [NM_053914]	CTTAAGAATAAACTGAAAGTGAGGACTGCCTATCCATCACTGAGACTCATTCATGCGGTC	chr9	94906627	94906686	-	FALSE	rn|9q36	ENSRNOT00000026010	116696	NM_053914	ST8 alpha-N-acetyl-neuraminide alpha-2,8-sialyltransferase 4	GO:0003828|GO:0008373|GO:0007162|GO:0009311|GO:0005794|GO:0006491|GO:0001574|GO:0006486|GO:0016021	NM_053914	NP067840
A_44_P170652	4.25714	3.40094	P	A	4.988	4.93691	P	P	0.475977	Soat1	Rattus norvegicus sterol O-acyltransferase 1 (Soat1), mRNA [NM_031118]	ATGCCTTTGCTGAAATGTTACGCTTTGGTGACAGGATGTTTTATAAGGACTGGTGGAACT	chr13	71423884	71424171	-	FALSE	rn|13q21	ENSRNOT00000005677	81782	NM_031118	sterol O-acyltransferase 1	GO:0033344|GO:0010878|GO:0005783|GO:0010742|GO:0034379|GO:0042986|GO:0034736|GO:0016020|GO:0015485|GO:0004772|GO:0005789|GO:0016021|GO:0034435|GO:0000062|GO:0008203	NM_031118	TC591988
A_44_P170755	5.098	3.87978	P	A	5.38528	5.90706	P	P	0.481028	Prkar1b	Rattus norvegicus protein kinase, cAMP dependent regulatory, type I, beta (Prkar1b), mRNA [NM_001033679]	ATCATCACAGAGGGTACTGCTTCAGTCCTCCAGCGACGATCCCCCAACGAGGAGTATGTG	chr12	16104438	16128455	+	FALSE	rn|12q11	ENSRNOT00000031896	25521	NM_001033679	protein kinase, cAMP dependent regulatory, type I, beta	GO:0045859|GO:0034236|GO:2000480|GO:0005952|GO:0005737|GO:0030552|GO:0008603|GO:0005886|GO:0007611|GO:0004862	NM_001033679	TC575772
A_44_P170874	3.56581	4.57025	P	P	1.5386	1.5376	A	A	6.12894	Ankrd22	Rattus norvegicus ankyrin repeat domain 22 (Ankrd22), mRNA [NM_001191638]	AGCATGGTGAGAGTTCACTGGATATCGCACAGAGACTAAAATTTAACCAGATCGCATTAA	chr1	237986235	237989743	-	FALSE	rn|1q52	ENSRNOT00000026093	294093	NM_001191638	ankyrin repeat domain 22	NA	NM_001191638	NA
A_44_P171098	3.80472	2.74689	P	A	4.84309	4.21196	P	P	0.437968	Gsg1	Rattus norvegicus germ cell associated 1 (Gsg1), mRNA [NM_001013166]	CAAGAAAACAGCCAGGAGCTAAAGGAAGCGACCGAGTCATCTGTAGAAGAGCAGTGTTAG	chr4	172192071	172192130	-	FALSE	rn|4q43	ENSRNOT00000011295	312793	NM_001013166	germ cell associated 1	GO:0005783|GO:0005789|GO:0016021|GO:0070063	NM_001013166	TC578900
A_44_P172950	12.9878	14.4067	P	P	12.5995	12.2022	P	P	2.73312	histone cluster 1, H2an (Hist1h2an), mRNA [Source:RefSeq mRNA;Acc:NM_001107354] [ENSRNOT00000074677]	ATCCAGGCGGTGCTGCTGCCCAAGAAGACAGAGAGCCACCATAAGGCCAAGGGAAAGTAA	chr17	50353096	50353155	+	FALSE	rn|17q11	ENSRNOT00000074677	NA	XM_002728479	NA	NA	XM_002728479	NA	NA
A_44_P173255	4.67298	4.46958	P	A	5.44263	5.72795	P	P	0.49398	Rattus norvegicus similar to MGC37309 protein (LOC365966), mRNA [XM_345305]	TGTCAATCAGCCTTGCTCTGCTCCATCATCTACATCTTCCTGTCAATCATCCTTGCTCTG	chr2	255784356	255784415	-	FALSE	rn|2q45	NA	NA	XM_345305	NA	NA	NA	NA	NA
A_44_P174288	4.56071	4.78874	P	P	3.33962	3.2565	A	A	2.6037	UI-R-C0-gz-e-10-0-UI.s1 UI-R-C0 Rattus norvegicus cDNA clone UI-R-C0-gz-e-10-0-UI 3', mRNA sequence [AA965213]	AAATCATCAATATCAATCTTAATACATCAAAATAATATATTTACAGATTTTAAAATTTAG	chr11	72339215	72339274	-	FALSE	rn|11q22	NA	NA	AA965213	NA	NA	NA	NA	NA
A_44_P174300	3.97009	1.82501	P	A	4.10742	4.40763	P	P	0.499594	AA860043 UI-R-E0-bz-f-11-0-UI.s2 UI-R-E0 Rattus norvegicus cDNA clone UI-R-E0-bz-f-11-0-UI 3' similar to gb [AA860043]	ACCTGTTGTCTCTGCAACTTCACTTCTTTGCGAAGTTGCTCAACCTCCATCTTCAGTTTT	chr9_random	289103	289162	-	FALSE	NA	NA	NA	AA860043	NA	NA	NA	NA	NA
A_44_P174805	4.31618	4.95915	P	P	1.91803	1.81909	A	A	6.9827	AW531484 UI-R-BO1-aji-e-07-0-UI.s1 UI-R-BO1 Rattus norvegicus cDNA clone UI-R-BO1-aji-e-07-0-UI 3', mRNA sequence [AW531484]	TATAAAATACATAGCAAATGAAAATATATTGTGTTCATTTTTTAAAAATCTAGAAAGAAA	chr5	169797367	169797426	-	FALSE	rn|5q36	NA	NA	AW531484	NA	NA	NA	NA	NA
A_44_P174992	4.79516	5.0546	P	P	1.66274	4.00918	A	P	3.16574	Ifi47	Rattus norvegicus interferon gamma inducible protein 47 (Ifi47), mRNA [NM_172019]	GTGTCTGAACCACGCATCTTCCTGATCTCCAACTTTGATCTGGATGCTTTTGATTTCCCA	chr10	34204236	34204295	+	FALSE	rn|10q21	ENSRNOT00000003343	246208	NM_172019	interferon gamma inducible protein 47	GO:0016817|GO:0016020|GO:0006952|GO:0005525	NM_172019	TC577330
A_44_P175530	3.69324	4.78911	P	P	1.68477	2.67072	A	A	4.23523	Plek	Rattus norvegicus pleckstrin (Plek), mRNA [NM_001025750]	CCAGTGACGATGACATCATTCTGAAAGAAGAATTCAGAGGCATTATCATTAAGCAGGGAT	chr14	97853459	97853518	-	FALSE	rn|14q22	ENSRNOT00000007044	364206	NM_001025750	pleckstrin	GO:0060305|GO:0033625|GO:0031529|GO:0042803|GO:0006904|GO:0005622|GO:0005737|GO:0010925|GO:0070493|GO:0002244|GO:0030836|GO:0032233|GO:0010572|GO:0005080|GO:0010920|GO:0045744|GO:0031532|GO:0043325|GO:0046488|GO:0005623|GO:0032587|GO:0070528|GO:0070527|GO:0070560|GO:0030845|GO:0007229|GO:0030866|GO:0030030|GO:0002576	NM_001025750	TC577715
A_44_P175797	3.63954	5.54495	P	P	2.84954	3.76533	A	A	2.84295	RGD1563378	PREDICTED: Rattus norvegicus ferritin heavy polypeptide-like 17-like (RGD1563378), transcript variant X1, mRNA [XM_006227337]	ATGGCCGAAGCATCTTCACAAGTGCGTCAGAACTATGACCGGTGCTGTGAGGACGCCATC	chrX	64139575	64139634	+	FALSE	rn|Xq22	ENSRNOT00000050544	302719	XM_006227337	similar to ferritin heavy polypeptide-like 17	GO:0006879|GO:0006826|GO:0008199	XM_006227337	NA
A_44_P176051	6.11049	6.63874	P	P	5.06187	3.93307	P	P	3.46653	Icam2	Rattus norvegicus intercellular adhesion molecule 2 (Icam2), mRNA [NM_001007725]	CTCATGGGAAATGGATAGAATTCCTAGTCTCAAACGCCACTGTCGACACGGTCTTACTTT	chr10	95775052	95775111	-	FALSE	rn|10q32.1	ENSRNOT00000035474	360647	NM_001007725	intercellular adhesion molecule 2	GO:0016337|GO:0005178|GO:0005886|GO:0005887|GO:0001931|GO:0071944	NM_001007725	TC647056
A_44_P176053	6.29104	7.421	P	P	4.33756	6.33426	P	P	2.47441	RGD1561778	Rattus norvegicus similar to dendritic cell-derived immunoglobulin(Ig)-like receptor 1, DIgR1 - mouse (RGD1561778), mRNA [NM_001168284]	CTACATGTGTGGGGTGGGAACACCATTTCCCTATCACCGCTTTTGGAATAAAGAGTCATT	chr10	105088507	105088566	-	FALSE	rn|10q32.2	ENSRNOT00000074003	303666	NM_001168284	similar to dendritic cell-derived immunoglobulin(Ig)-like receptor 1, DIgR1 - mouse	GO:0005886|GO:0050715	NM_001168284	NA
A_44_P176384	5.15912	5.80411	P	P	3.60903	3.14047	A	A	4.35802	UI-R-FF0-cpf-f-11-0-UI.s1 UI-R-FF0 Rattus norvegicus cDNA clone UI-R-FF0-cpf-f-11-0-UI 3', mRNA sequence [BQ783309]	AATGCCAAAATAAATCACAAAAATATACAAATTAAAATCTTAATGCAAAATAAATAGGAG	chr9	35450228	35450287	-	FALSE	rn|9q21	NA	NA	BQ783309	NA	NA	NA	NA	NA
A_44_P176637	3.81324	5.15936	P	P	4.08589	1.9159	A	A	2.39917	AA997678 UI-R-C0-hm-d-07-0-UI.s1 UI-R-C0 Rattus norvegicus cDNA clone UI-R-C0-hm-d-07-0-UI 3', mRNA sequence [AA997678]	CCAAGGCTCTAAAAGCGCTTTCAAAAATCGATGTTTTCTTTTTGTAAAAAAGAACTGACC	chr8	38769199	38769258	-	FALSE	rn|8q21	NA	NA	AA997678	NA	NA	NA	NA	NA
A_44_P176737	4.3077	5.34776	P	P	2.39197	2.80481	A	A	4.94643	BE106393 UI-R-BT1-asv-d-12-0-UI.s1 UI-R-BT1 Rattus norvegicus cDNA clone UI-R-BT1-asv-d-12-0-UI 3', mRNA sequence [BE106393]	CCTATAATAATAATATAAGCTACTTAGAGACTTACAAATTCAGAGTAAAACAGAAACAAA	NA	NA	NA	NA	FALSE	NA	NA	NA	BE106393	NA	NA	NA	NA	NA
A_44_P177169	6.49866	6.15085	P	P	4.82953	4.62673	P	P	3.03885	Fgl2	Rattus norvegicus fibrinogen-like 2 (Fgl2), mRNA [NM_053455]	ATACTTTGAAGGCCAATGCTAGACCCAAAGCAAGACTTGAGTTGTTGAGGAATCAACTTC	chr4	9177878	9177937	-	FALSE	rn|4q11	ENSRNOT00000017232	84586	NM_053455	fibrinogen-like 2	GO:0007567|GO:0006508|GO:0008233|GO:0070062	NM_053455	TC607670
A_44_P177914	7.24666	7.38023	P	P	7.34354	7.42557	P	P	0.392538	Nvl	Rattus norvegicus nuclear VCP-like (Nvl), mRNA [NM_001105980]	CAGGAAAGTGAAACCATCCATATCAGTAAAGGATCAAAGGATGTACGAAGCTCTACAGAG	chr13	96863026	96864370	-	FALSE	rn|13q26	ENSRNOT00000004927	289323	NM_001105980	nuclear VCP-like	GO:0017111|GO:0005737|GO:0016235|GO:0005730|GO:0005524	NM_001105980	TC642577
A_44_P178417	1.77483	3.57322	A	A	4.88371	4.34118	P	P	0.307784	Shisa8	Rattus norvegicus shisa family member 8 (Shisa8), mRNA [NM_001207022]	GCAGCTGCGCTCAAGGCCACAGAGGCTGCGCCCCAGGACTTCTATCAACGTTTTCCCTCT	chr7	120582324	120582595	-	FALSE	rn|7q34	ENSRNOT00000070937	315163	NM_001207022	shisa family member 8	NA	NM_001207022	TC608722
A_44_P179613	5.06166	5.56485	P	P	3.24374	3.97913	A	P	3.19826	UI-R-BO1-ajv-d-06-0-UI.s1 UI-R-BO1 Rattus norvegicus cDNA clone UI-R-BO1-ajv-d-06-0-UI 3', mRNA sequence [AW527535]	TCTAAATAAACACGTCAAAGCAAACTATCAAAACAACCAGTGGAAGGCTAAGAAACATTC	chr1	122474298	122474357	+	FALSE	rn|1q22	NA	NA	AW527535	NA	NA	NA	NA	NA
A_44_P179750	1.82571	1.65374	A	A	4.54201	5.40648	P	P	0.10183	AI145277 UI-R-BT0-pq-a-09-0-UI.s1 UI-R-BT0 Rattus norvegicus cDNA clone UI-R-BT0-pq-a-09-0-UI 3', mRNA sequence [AI145277]	CAAGCCATCTTTGGATCTGGATCATTGACCCACCTTCAAAAGTTATAAGGCTCTTCACTT	NA	NA	NA	NA	FALSE	NA	NA	NA	AI145277	NA	NA	NA	NA	NA
A_44_P180127	7.75304	7.4444	P	P	6.34722	6.3212	P	P	2.41611	Igfbp3	Rattus norvegicus insulin-like growth factor binding protein 3 (Igfbp3), mRNA [NM_012588]	CACATCCCAAACTGTGACAAGAAGGGGTTCTATAAGAAGAAACAGTGTCGCCCTTCCAAA	chr14	87961611	87962505	-	FALSE	rn|14q21	ENSRNOT00000011678	24484	NM_012588	insulin-like growth factor binding protein 3	GO:0042567|GO:0005515|GO:0042568|GO:0043065|GO:0008285|GO:0031994|GO:0031995|GO:0048662|GO:0005634|GO:0043085|GO:0001558|GO:0005615|GO:0010906|GO:0014912|GO:0008160|GO:0044342|GO:0043568|GO:0045663|GO:0001933|GO:0006468|GO:0043410|GO:0001968|GO:0040008|GO:0005520	NM_012588	TC626412
A_44_P180529	2.51828	2.17998	A	A	4.70694	4.00303	P	P	0.24342	Rattus norvegicus chromosome 20, 4 clones, strain BN/SsNHsdMCW RNOR03269109, whole genome shotgun sequence [AABR03116794]	CACCTGCAGAGCAGATGTACCTGCTACTCTCCTACATCCCACTAACTGTCTCGCAGGAGG	chr20	1153739	1153798	+	FALSE	rn|20p12	NA	NA	AABR03116794	NA	NA	NA	NA	NA
A_44_P180717	6.41698	7.23239	P	P	5.00895	5.44042	P	P	3.11836	Pstpip1	Rattus norvegicus proline-serine-threonine phosphatase-interacting protein 1 (Pstpip1), mRNA [NM_001106824]	TGGTGTGATAAAGAGGTTCTCTGGGCTGCTACATGGAAGTCCCAAGACCACACCTTCTCA	chr8	59730234	59731059	+	FALSE	rn|8q24	ENSRNOT00000063930	300732	NM_001106824	proline-serine-threonine phosphatase-interacting protein 1	GO:0008150|GO:0003674|GO:0005826|GO:0001725|GO:0019903|GO:0003779|GO:0005575|GO:0032154	NM_001106824	TC587269
A_44_P180802	3.68248	2.75368	P	A	4.06001	4.66848	P	P	0.465056	Rnf151	Rattus norvegicus ring finger protein 151 (Rnf151), mRNA [NM_001106987]	CCTGTCCATGCTGTAGAAAAGAGGTGAAAAGGAGAAAGATGGTTCAAGTGAATAAACTCC	chr10	13971992	13972051	-	FALSE	rn|10q12	ENSRNOT00000018964	302977	NM_001106987	ring finger protein 151	GO:0004842|GO:0008270|GO:0005634	NM_001106987	NA
A_44_P182020	7.61575	8.72421	P	P	5.85772	5.95542	P	P	5.15696	Psmb8	Rattus norvegicus proteasome (prosome, macropain) subunit, beta type, 8 (Psmb8), mRNA [NM_080767]	CTTACCTGCTTGGAACTATGTCTGGTTGTGCAGCCGACTGTCAGTACTGGGAGAGGCTGT	chr20	4787980	4788039	-	FALSE	rn|20p12	ENSRNOT00000000528	24968	NM_080767	proteasome (prosome, macropain) subunit, beta type, 8	GO:0005839|GO:0005737|GO:0019882|GO:0051603|GO:0045444|GO:0005634|GO:0070062|GO:0004298	NM_080767	TC631795
A_44_P182220	3.08765	3.1876	A	A	5.19326	4.0661	P	P	0.330203	Amigo3	Rattus norvegicus adhesion molecule with Ig like domain 3 (Amigo3), mRNA [NM_178144]	GGCTGAGGATACTCGATCTGTCCTCTAACCTGCTGAGGAGACTCCGTACCTATGACCTGG	chr8	113321586	113321645	+	FALSE	rn|8q32	NA	316003	NM_178144	adhesion molecule with Ig like domain 3	GO:0005515|GO:0016021|GO:0007157|GO:0007399	NM_178144	TC578179
A_44_P182414	1.81536	2.55255	A	A	4.88711	4.62113	P	P	0.173174	Foxe3	Rattus norvegicus forkhead box E3 (Foxe3), mRNA [NM_134339]	GCGCACGCTCCGGGCCGTCGTCTCACGCTGGCAGCCATCTACCGCTTCATCACCGAGCGC	chr5	135286258	135286317	-	FALSE	rn|5q36	ENSRNOT00000010208	171302	NM_134339	forkhead box E3	GO:0007389|GO:0003700|GO:0006366|GO:0003705|GO:0001654|GO:0005634|GO:0030878|GO:0031069|GO:0051090|GO:0003690|GO:0002089|GO:0006590|GO:0043010|GO:0048468|GO:0060022|GO:0060023|GO:0050679|GO:0005667|GO:0006355|GO:0008301|GO:0005575|GO:0000122|GO:0003677|GO:0006351|GO:0048562|GO:0043565|GO:0008134	NM_134339	NP070277
A_44_P182601	5.98351	7.04516	P	P	5.55001	5.55162	P	P	2.08355	MMU400847 cell surface receptor FDFACT {Mus musculus} (exp=-1; wgp=0; cg=0), partial (52%) [TC587950]	CCACTTCTGCCATGTGGGCTCTGACACCCTTGTTTGGAACCAACGTCCTCCTGTGTGTCT	chr12	19980962	19981021	-	FALSE	rn|12q12	NA	NA	NA	NA	NA	NA	TC587950	NA
A_44_P182795	3.39913	2.78397	A	A	4.21892	4.06448	P	P	0.493228	CCTTCTCAGATCCAAATCCTCTATTTCAAGATGCAAGAAGCAGAGCCACACTGACTGCTG	chr16	39064563	39064622	-	FALSE	rn|16p11	NA	NA	NA	NA	NA	NA	NA	NA	NA
A_44_P183277	4.63483	5.18241	P	P	2.98377	2.5209	A	A	4.4804	CB544426 AMGNNUC:NRPI4-00028-H3-A W Rat pituitary (10472) Rattus norvegicus cDNA clone nrpi4-00028-h3 5', mRNA sequence [CB544426]	TAAAGTTCTGGATTTCTAGAATGAAAACAAATTTAGGACACAAACAGTTAAAACATATTC	chr10	82762558	82762617	-	FALSE	rn|10q26	NA	NA	CB544426	NA	NA	NA	NA	NA
A_44_P184484	5.25526	6.22906	P	P	4.28652	3.49731	P	A	3.6746	Orc1	Rattus norvegicus origin recognition complex, subunit 1 (Orc1), mRNA [NM_177931]	TAGCAGGAATGACCTACTCCTTCGAGTGAGACTCAATGTTAGCCAGAATGATGTGCTGTA	chr5	129901584	129901643	+	FALSE	rn|5q35	ENSRNOT00000012492	313479	NM_177931	origin recognition complex, subunit 1	GO:0006260|GO:0017111|GO:0005737|GO:0000808|GO:0005886|GO:0003682|GO:0005730|GO:0005634|GO:0005664|GO:0005524|GO:0003677	NM_177931	TC575341
A_44_P184505	6.80141	6.34197	P	P	8.3763	7.13115	P	P	0.407769	Hbegf	Rattus norvegicus heparin-binding EGF-like growth factor (Hbegf), mRNA [NM_012945]	CATCTGCTCTGTAACCCATCTGTAGTAATTTATTGTCTGTCTACATTTCAGAAGATGCCC	chr18	29143654	29143713	-	FALSE	rn|18p11	ENSRNOT00000025157	25433	NM_012945	heparin-binding EGF-like growth factor	GO:0051545|GO:0051897|GO:0005154|GO:0030335|GO:0035313|GO:0051549|GO:0009986|GO:0030307|GO:0090303|GO:0008016|GO:0048661|GO:0005615|GO:0007399|GO:0007173|GO:0016477|GO:0005887|GO:0008083|GO:0008201	NM_012945	TC578097
A_44_P184874	7.92819	7.93267	P	P	9.24781	9.46696	P	P	0.370846	RGD1563636	PREDICTED: Rattus norvegicus 40S ribosomal protein S20-like (RGD1563636), mRNA [XM_001068593]	CAAAGGAAAAGAATCTGAAAGCGAAAGGACTGGTGCACATGCCCACTAAGACACTGAGAA	chr1	2458384	2458443	-	FALSE	rn|1p13	NA	292466	XM_001068593	similar to 40S ribosomal protein S20	NA	XM_001068593	NA
A_44_P185049	4.33906	4.19372	P	A	5.04658	5.47046	P	P	0.497989	Rattus norvegicus similar to hypothetical protein FLJ11193 (LOC310158), mRNA [XM_226842]	TGCAGAGAGATACGCACAGAAAGGAAGACGGCCCATGCAACACCCACTTCCAATCGGAAC	chr2	62297467	62297526	-	FALSE	rn|2q16	NA	NA	XM_226842	NA	NA	NA	NA	NA
A_44_P185470	3.60699	4.97346	P	P	3.24247	2.56281	A	A	2.83629	Dock10	PREDICTED: Rattus norvegicus dedicator of cytokinesis 10 (Dock10), transcript variant X16, mRNA [XM_006226904]	TGGGAAACATCGGAAGTGGTACTGAACCTTACATCAAGAATCCAGACTCCAACAAGTTTG	chr9	79924858	79926138	-	FALSE	rn|9q34	ENSRNOT00000038528	301556	XM_006226904	dedicator of cytokinesis 10	GO:0030334|GO:0005085|GO:0007264|GO:0017048|GO:0032319|GO:0005089|GO:0070062	XM_006226904	TC640573
A_44_P186919	4.44619	4.27381	P	A	4.89208	5.86811	P	P	0.466989	Olr546	Rattus norvegicus olfactory receptor 546 (Olr546), mRNA [NM_001001054]	GCAAAGCCTTCTCCACTTGTGCCTCACACCTAACAACTGTGACATTACTTTATGGTTCTG	chr3	70665026	70665085	-	FALSE	rn|3q24	ENSRNOT00000046809	405942	NM_001001054	olfactory receptor 546	GO:0050911|GO:0004984|GO:0007186|GO:0005886|GO:0004930|GO:0016021	NM_001001054	TC580410
A_44_P187120	5.05917	6.41934	P	P	1.93869	1.95161	A	A	15.4419	Ear1	PREDICTED: Rattus norvegicus eosinophil-associated, ribonuclease A family, member 1 (Ear1), mRNA [XM_002725056]	AGGAAGATGTAAGGGCATAAATACTTTCCTTCATGCAAGTTTTGCTAATGTTGTTGGTGT	chr15	27292167	27292226	+	FALSE	rn|15p14	ENSRNOT00000021645	100361909	XM_002725056	eosinophil-associated, ribonuclease A family, member 1	GO:0005737|GO:0006935|GO:0016892|GO:0003676	XM_002725056	NP422837
A_44_P187215	3.939	2.67934	P	A	5.02866	5.32646	P	P	0.298803	Dio3	Rattus norvegicus deiodinase, iodothyronine, type III (Dio3), mRNA [NM_017210]	CAGCGCATCCTCGACTACGCACAAGGGACCCGCCCGTTGGTGCTCAATTTTGGCAGCTGT	chr6_random	1588630	1588689	+	FALSE	NA	NA	29475	NM_017210	deiodinase, iodothyronine, type III	GO:0001666|GO:0005886|GO:0070342|GO:0004800|GO:0005575|GO:0042403|GO:0042446|GO:0016021|GO:0040018|GO:0033798|GO:0010008|GO:0042404|GO:0055114	NM_017210	TC580658
A_44_P187246	6.29993	7.41633	P	P	4.71383	5.44988	P	P	3.56828	RGD1563400	PREDICTED: Rattus norvegicus paired immunoglobulin-like type 2 receptor beta-2-like (RGD1563400), transcript variant X1, mRNA [XM_006227148]	TGGTCTTGGCCAAAGTTGTGGTCATCATCCCCCTGTATGGATGGATGATCTTCCTGTGGT	chr12	18582183	18582242	+	FALSE	rn|12q11	ENSRNOT00000074057	360777	XM_006227148	similar to paired immunoglobin-like type 2 receptor beta	NA	XM_006227148	TC602930
A_44_P187530	7.05037	6.49966	P	P	5.39132	5.29086	P	P	2.74951	RT1-T24-1	Rattus norvegicus RT1 class I, locus T24, gene 1 (RT1-T24-1), mRNA [NM_001008858]	CTTGGAGAAGGAGTGTGTCCTGTGGCTAAAGAGATACTTAACTATGGGAGGAGAGAACTT	chr20	2921850	2921909	+	FALSE	rn|20p12	ENSRNOT00000041502	361787	NM_001008858	RT1 class I, locus T24, gene 1	GO:0002474|GO:0006955|GO:0005886|GO:0042612|GO:0001916|GO:0042605|GO:0005102	NM_001008858	TC580012
A_44_P188441	9.4024	9.3694	P	P	9.43152	11.0689	P	P	0.471388	Myl3	Rattus norvegicus myosin, light chain 3, alkali; ventricular, skeletal, slow (Myl3), mRNA [NM_012606]	GGTGAGAGGCTGACAGAAGACGAGGTAGAGAAACTGATGGCTGGTCAAGAAGACTCCAAT	chr8	115145098	115146213	+	FALSE	rn|8q32	ENSRNOT00000028458	24585	NM_012606	myosin, light chain 3, alkali; ventricular, skeletal, slow	GO:0055010|GO:0005509|GO:0006942|GO:0016459|GO:0060048|GO:0003785|GO:0003774|GO:0006936|GO:0002026|GO:0007519|GO:0008152|GO:0031672|GO:0031674	NM_012606	TC594232
A_44_P189007	4.62673	5.12845	P	P	3.27057	3.64136	A	A	2.69716	BI291373 UI-R-CV2-cgp-c-12-0-UI.s1 UI-R-CV2 Rattus norvegicus cDNA clone UI-R-CV2-cgp-c-12-0-UI 3', mRNA sequence [BI291373]	AGATGAGGATAACACACAGTAGAAAAAAGTCACCCAAGTACAAAACTAACAAAGTTGGGC	chr3	59867012	59867071	+	FALSE	rn|3q23	NA	NA	BI291373	NA	NA	NA	NA	NA
A_44_P189393	1.52293	1.54343	A	A	5.48329	3.86646	P	P	0.0975837	Olr1230	Rattus norvegicus olfactory receptor 1230 (Olr1230), mRNA [NM_001000595]	TCCAGTATACAAGTGTCATGTCCCCTATGATCTGCGGACTCTTGGCTTTTGGTTCTTACT	chr8	40494289	40494348	+	FALSE	rn|8q22	NA	367060	NM_001000595	olfactory receptor 1230	GO:0050911|GO:0004984|GO:0007186|GO:0005886|GO:0004930|GO:0016021	NM_001000595	NP1479063
A_44_P189696	3.9309	4.88067	P	P	3.71491	2.878	A	A	2.18293	Fanci	PREDICTED: Rattus norvegicus Fanconi anemia, complementation group I (Fanci), mRNA [XM_006229416]	GTCTTTGCCATTGAACAGTATGAAAAATTTCTTATCCAGCTGTCTAAAAAGTCCAAGGTC	chr1	135195888	135196131	+	FALSE	rn|1q31	NA	100360594	XM_006229416	Fanconi anemia, complementation group I	GO:0006281|GO:0005886|GO:0070182|GO:0031398|GO:0005634	XM_006229416	NA
A_44_P189814	3.2942	3.08603	A	A	4.36168	4.02063	P	P	0.497461	ATGAACGTATTCGAAAGTAAGTATATTCGTTTCCAATCCGCCATCGTGGGTGGAGCCGAC	chr16	35233231	35233290	+	FALSE	rn|16p11	NA	NA	NA	NA	NA	NA	NA	NA	NA
A_44_P190568	6.00396	6.73741	P	P	4.71365	5.16809	P	P	2.74749	Cd83	Rattus norvegicus CD83 molecule (Cd83), mRNA [NM_001108410]	CAGTGTTTTGCTCTTGAAGGACTAATCACAAGTTCTTGAAGATATGGACCTATGGGAGCT	chr17	26705868	26705927	-	FALSE	rn|17p12	ENSRNOT00000024458	361226	NM_001108410	CD83 molecule	GO:0014070|GO:0032733|GO:0032743|GO:0043372|GO:0032713|GO:0009897	NM_001108410	TC585985
A_44_P192211	6.81436	7.15127	P	P	7.73903	8.55384	P	P	0.432094	Lyzl1	Rattus norvegicus lysozyme-like 1 (Lyzl1), mRNA [NM_001108882]	GCTGGAAGAAGAACTGTGAGAGCAAAGACTCGTCTGATTGGAAAAGAGGATGCGATGTTT	chr17	62058615	62058674	-	FALSE	rn|17q12.1	ENSRNOT00000021901	364745	NM_001108882	lysozyme-like 1	GO:0016998|GO:0003796	NM_001108882	NA
A_44_P192600	2.82795	1.6056	A	A	4.62321	4.60814	P	P	0.206877	Rattus norvegicus similar to olfactory receptor MOR202-8 (LOC304112), mRNA [XM_221683]	CACTGATAGAAGCCCTAAGATTGAAGACAACTACTGATTCCAAAGTAACAGAGATGGAGA	chr11	18376922	18376981	+	FALSE	rn|11q11	NA	NA	XM_221683	NA	NA	NA	NA	NA
A_44_P193750	4.21035	4.43791	P	P	2.68685	3.14968	A	A	2.62417	BQ211570 UI-R-DY1-cnq-f-22-0-UI.s1 NCI_CGAP_DY1 Rattus norvegicus cDNA clone IMAGE:7333368 3', mRNA sequence [BQ211570]	ATGTGAGTATACATAATAAATTAAAACGCATATTTATTAAATATAAGTTGATATAATGCC	chr9	33051168	33051227	-	FALSE	rn|9q21	NA	NA	BQ211570	NA	NA	NA	NA	NA
A_44_P193945	8.6619	9.32955	P	P	7.07754	6.95335	P	P	4.04804	Bst1	Rattus norvegicus bone marrow stromal cell antigen 1 (Bst1), mRNA [NM_030848]	CAGGCGGTAATCCAATTATATTTGCATTCGTGATTCGAGAAACGAGGCATTTATCTAGTC	chr14	72404510	72404569	-	FALSE	rn|14q21	ENSRNOT00000004094	81506	NM_030848	bone marrow stromal cell antigen 1	GO:0008150|GO:0003953|GO:0003674|GO:0005886|GO:0050135|GO:0031225|GO:0005575|GO:0016740	NM_030848	TC578622
A_44_P193959	5.48468	6.62686	P	P	4.44832	4.85568	P	P	2.82772	Rgs14	Rattus norvegicus regulator of G-protein signaling 14 (Rgs14), mRNA [NM_053764]	CTACCAATTCCTCACAGTAGGCCATCAAGGGGAGGTGGGCCTTGTCCCTTGGCATAAGCA	chr17	15293763	15293822	-	FALSE	rn|17p14	ENSRNOT00000021596	114705	NM_053764	regulator of G-protein signaling 14	GO:0005515|GO:0008017|GO:0030054|GO:0005886|GO:0038032|GO:0030159|GO:0060291|GO:0005634|GO:0043620|GO:0030425|GO:0035556|GO:0001965|GO:0031914|GO:0005737|GO:0007059|GO:0043197|GO:0050769|GO:0045211|GO:0043407|GO:0070373|GO:0045111|GO:0007051|GO:0007612|GO:0006979|GO:0005813|GO:0019901|GO:0007616|GO:0005874|GO:0005819|GO:0014069|GO:0010070|GO:0006913|GO:0043547|GO:0032794|GO:0016604|GO:0000922|GO:…	NM_053764	TC586623
A_44_P194130	3.75382	2.07134	P	A	4.63818	4.36781	P	P	0.38844	Myh14	Rattus norvegicus myosin, heavy chain 14, non-muscle (Myh14), mRNA [NM_001100690]	GTCAGCACCATGTCTTATGGGGAGCTAGAGCGGCAGCTTCTTCAAGCCAACCCCATCCTA	chr1	95129935	95131909	-	FALSE	rn|1q22	ENSRNOT00000027132	308572	NM_001100690	myosin, heavy chain 14, non-muscle	GO:0030424|GO:0006200|GO:0042641|GO:0007605|GO:0031032|GO:0016459|GO:0030898|GO:0019228|GO:0030426|GO:0003674|GO:0005737|GO:0000146|GO:0051015|GO:0016460|GO:0070062|GO:0030048|GO:0001725|GO:0014732|GO:0005575|GO:0005524|GO:0071625|GO:0008150|GO:0003009|GO:0070584|GO:0007519	NM_001100690	NP288898
A_44_P194230	8.85688	9.97185	P	P	7.52219	7.2136	P	P	4.4179	Slit2	Rattus norvegicus slit homolog 2 (Drosophila) (Slit2), mRNA [NM_022632]	GAAATACTCTTTCGAATGCACAGATGGATCTTCATTTGTGGACGAGGTCGAGAAGGTGGT	chr14	67548352	67548411	-	FALSE	rn|14q11	ENSRNOT00000005477	360272	NM_022632	slit homolog 2 (Drosophila)	GO:0001656|GO:0005515|GO:0001657|GO:0030308|GO:0007409|GO:0048846|GO:0048495|GO:0005615|GO:0071672|GO:0030154|GO:0042803|GO:0042802|GO:0022029|GO:0016337|GO:0006935|GO:0070100|GO:0007411|GO:0030837|GO:0031667|GO:0060603|GO:0070062|GO:0021972|GO:0030336|GO:0009986|GO:0005509|GO:0043394|GO:0060763|GO:0043395|GO:0061364|GO:0001701|GO:0021836|GO:0035385|GO:0043086|GO:0051414|GO:0021834|GO:0010596|GO:…	NM_022632	TC603526
A_44_P194936	4.01703	4.78552	P	P	2.83317	3.46389	A	A	2.41015	AGENCOURT_111903393 NIH_MGC_418 Rattus norvegicus cDNA clone IMAGE:9026478 5', mRNA sequence [EV766987]	AAGAAAAAACCTGGAATTCCCATTAACGCATTCAGAAAATGTACCTAGAGGAATCTGAAA	chr3	161148927	161148986	+	FALSE	rn|3q42	NA	NA	EV766987	NA	NA	NA	NA	NA
A_44_P195494	4.83248	4.88009	P	P	1.82746	2.90828	A	A	5.2404	BI298589 UI-R-CV2-chl-c-02-0-UI.s1 UI-R-CV2 Rattus norvegicus cDNA clone UI-R-CV2-chl-c-02-0-UI 3', mRNA sequence [BI298589]	AAATAAAATTTCATCTGAATTAATTTAAATACTATATAAGAAGTTTATACAAATGTGTTA	chr1	181827800	181827859	-	FALSE	rn|1q36	NA	NA	BI298589	NA	NA	NA	NA	NA
A_44_P196172	6.93729	8.02271	P	P	5.29379	5.83444	P	P	3.97364	Rsad2	Rattus norvegicus radical S-adenosyl methionine domain containing 2 (Rsad2), mRNA [NM_138881]	GTCATGGGTTGTTTTCTTTGAAGCTGAAAGTCTCATGGTGTTATTTACCTAAATTATCTG	chr6	44101104	44101163	-	FALSE	rn|6q16	NA	65190	NM_138881	radical S-adenosyl methionine domain containing 2	GO:2000553|GO:0005811|GO:0051539|GO:0005783|GO:0034157|GO:0005743|GO:0043367|GO:0005741|GO:0043621|GO:0003824|GO:0009615|GO:0046872|GO:0005739|GO:0035710|GO:0003674|GO:0051607|GO:0030278|GO:0001503|GO:0045087|GO:0050709|GO:0005789|GO:0034165|GO:0045071	NM_138881	TC574251
A_44_P196296	7.80802	6.78482	P	P	9.09277	7.1946	P	P	0.482849	Lppr4	Rattus norvegicus lipid phosphate phosphatase-related protein type 4 (Lppr4), mRNA [NM_001001508]	GCTATAAATGTATTTTGTTAAGTACAGATCAAAGCTATCGTGTGAGTATATTGTGCTGGC	chr2	213686613	213686672	-	FALSE	rn|2q41	ENSRNOT00000022625	295401	NM_001001508	lipid phosphate phosphatase-related protein type 4	GO:0048839|GO:0042577|GO:0046839|GO:0005887|GO:0008195|GO:0007409|GO:0009897	NM_001001508	NP813550
A_44_P196607	2.44026	2.28491	A	A	4.39675	3.95511	P	P	0.281638	Arhgef18	Rattus norvegicus rho/rac guanine nucleotide exchange factor (GEF) 18 (Arhgef18), mRNA [NM_001107115]	CTTCTTAGTCTCCAGGCAGTCATCGCTCAACAGGATAGCTACGTGGAGATGCAGCGAATG	chr12	2716297	2716465	-	FALSE	rn|12p12	ENSRNOT00000066281	304193	NM_001107115	rho/rac guanine nucleotide exchange factor (GEF) 18	GO:0005085|GO:0005737|GO:0030036|GO:0007264|GO:0008360|GO:0045177|GO:0005089|GO:0043087	NM_001107115	TC592667
A_44_P196699	3.45734	2.89936	A	A	4.36361	4.28377	P	P	0.460387	Tbc1d10b	Rattus norvegicus TBC1 domain family, member 10b (Tbc1d10b), mRNA [NM_001108921]	GCGTTTTGGTGCCTGGTACAGATCTGCGACAAGTACCTCCCAGGTTACTACAGTGCAGGG	chr1	186459808	186459867	-	FALSE	rn|1q36	ENSRNOT00000023706	365372	NM_001108921	TBC1 domain family, member 10b	GO:0032313|GO:0032851|GO:0005097	NM_001108921	TC582344
A_44_P196717	4.01554	2.69497	P	A	5.06672	4.35445	P	P	0.419647	Stk32c	Rattus norvegicus serine/threonine kinase 32C (Stk32c), mRNA [NM_001108922]	CCATCGCTGGCCCACGTGCTGTGGGATGAACTGAGTGAAAAGAAGGTGGAACCAGGCTTT	chr1	198892725	198892784	-	FALSE	rn|1q41	ENSRNOT00000009178	365381	NM_001108922	serine/threonine kinase 32C	GO:0004674|GO:0005524	NM_001108922	NA
A_44_P197018	6.63688	7.5412	P	P	2.49906	2.72713	A	A	23.2824	Rattus norvegicus similar to cytokeratin EndoA - mouse (LOC293834), mRNA [XM_219724]	GGAGCAACGTGGACATGTTTGAGAGCTATCTTATCAACAACCTCCACTGGCAGTTAGAAG	chrX	158660810	158660870	-	FALSE	rn|Xq37	NA	NA	XM_219724	NA	NA	NA	NA	NA
A_44_P197160	3.2207	3.52029	A	A	4.60183	4.20454	P	P	0.486814	Rattus norvegicus similar to High mobility group protein 1 (HMG-1) (Amphoterin) (Heparin-binding protein p30) (LOC367261), mRNA [XM_346045]	CCTGCCCTTATTCTATAACACCTGATGTTTTTCTTATTCGATTTCCGAGGAAGCTCTCCA	chr9	46255943	46256002	+	FALSE	rn|9q22	NA	NA	XM_346045	NA	NA	NA	NA	NA
A_44_P197290	8.46931	9.4024	P	P	7.07031	6.39812	P	P	4.71414	Col5a3	Rattus norvegicus collagen, type V, alpha 3 (Col5a3), mRNA [NM_021760]	CCTTCTGAAGGAAGTCTGGGATATGATGAGAGATTCCAGAAGGGTCTCTACTCTCCCTCC	chr8	19789129	19789188	-	FALSE	rn|8q13	ENSRNOT00000027897	60379	NM_021760	collagen, type V, alpha 3	GO:0031012|GO:0007160|GO:0043394|GO:0005588|GO:0008201|GO:0005201	NM_021760	TC573685
A_44_P197350	5.37181	6.63463	P	P	3.94319	3.75048	A	A	4.88089	Traf3ip3	Rattus norvegicus TRAF3 interacting protein 3 (Traf3ip3), mRNA [NM_001014132]	CAGAAGCAAACAACTCCATGAAAAAACTTGAGGTTTGGTACTTTATAGCTTAGGGTTTCC	chr13	109009720	109009779	-	FALSE	rn|13q27	ENSRNOT00000007649	360900	NM_001014132	TRAF3 interacting protein 3	NA	NM_001014132	TC577007
A_44_P199137	3.74531	3.13626	P	A	4.84846	5.18589	P	P	0.340486	CATTCTCCCTAAGACTTGGTCCGCAGGACTTTTCCAGGTACATCCCGCCCTTCTTCATGT	chr6_random	523923	523982	+	FALSE	NA	NA	NA	NA	NA	NA	NA	NA	NA	NA
A_44_P199187	6.50184	7.14231	P	P	4.38987	5.02391	P	P	4.33455	MGC108823	Rattus norvegicus similar to interferon-inducible GTPase (MGC108823), mRNA [NM_001012353]	ACTGTTCGGCTAATGGACATTTATTTACTGATGATCGTGATCTTAGAGAAATATCTTACC	chr18	56259015	56259074	+	FALSE	rn|18q12.1	ENSRNOT00000050063	307414	NM_001012353	similar to interferon-inducible GTPase	GO:0016817|GO:0016020|GO:0005525	NM_001012353	TC577927
A_44_P199358	3.93067	4.99892	P	P	2.88799	3.73499	A	A	2.2795	RGD1561327	PREDICTED: Rattus norvegicus melanoma-associated antigen 10-like (RGD1561327), transcript variant X4, mRNA [XM_006257608]	AGAAAGAAGGAACCCATCAAAAAGGTGGAAATGCTCACAGTTGTCACAGAAGACTATGAG	chrX	146927338	146927397	+	FALSE	rn|Xq36	ENSRNOT00000048467	317593	XM_006257608	similar to melanoma antigen family A, 10	NA	XM_006257608	TC599359
A_44_P199469	9.42826	9.78251	P	P	8.75037	8.42699	P	P	2.02582	Gsdmd	Rattus norvegicus gasdermin D (Gsdmd), mRNA [NM_001130553]	AACCTAACTCAGTCACAGGGTTAGAATGCAGCAAGACCCAGGAGTTGGGAAAAACTCAAT	chr7	113836932	113836991	+	FALSE	rn|7q34	ENSRNOT00000045475	315084	NM_001130553	gasdermin D	GO:0031668	NM_001130553	TC593410
A_44_P199806	6.50994	7.75573	P	P	5.26633	5.21445	P	P	4.06342	Pcdh7	Rattus norvegicus protocadherin 7 (Pcdh7), mRNA [NM_001004087]	GGCTGGCATTATGACTGTGATTCTAATCATTTTAATTGTCATGATGGCAAGATACTGCAG	chr14	57321171	57321230	-	FALSE	rn|14q11	ENSRNOT00000049245	360942	NM_001004087	protocadherin 7	GO:0005886|GO:0005509|GO:0016021|GO:0007156	NM_001004087	NP1261668
A_44_P200018	3.03158	2.31031	A	A	4.32022	4.08354	P	P	0.355724	Celsr3	Rattus norvegicus cadherin, EGF LAG seven-pass G-type receptor 3 (Celsr3), mRNA [NM_031320]	ACATTGACTTATACACTTTGTTTACAGTTCAGAATGTTTCCCCCTCTTTGTTTACAAGTG	chr8	113923432	113923491	+	FALSE	rn|8q32	ENSRNOT00000040661	83466	NM_031320	cadherin, EGF LAG seven-pass G-type receptor 3	GO:0032880|GO:0042384|GO:0007413|GO:0005886|GO:0007218|GO:0004930|GO:0005509|GO:0016021|GO:0001764|GO:0007156	NM_031320	TC573591
A_44_P200274	5.60749	5.60457	P	P	4.02606	4.27872	P	P	2.72852	AA859224 UI-R-E0-cd-b-09-0-UI.s1 UI-R-E0 Rattus norvegicus cDNA clone UI-R-E0-cd-b-09-0-UI 3' similar to dbj [AA859224]	AGTAAAATACAGAGACGACTGTGAGTCCAAATAAAAGCTTTAAAAAATGACCCAGACATG	chr8	58155873	58155932	-	FALSE	rn|8q24	NA	NA	AA859224	NA	NA	NA	NA	NA
A_44_P200647	10.1697	11.5381	P	P	9.52017	8.91368	P	P	3.39132	Hmgb2	Rattus norvegicus high mobility group box 2 (Hmgb2), mRNA [NM_017187]	CAGGGAGATGAAGAACTATGTTCCTCCCAAAGGTGATAAGAAAGGAAAGAAAAAAGATCC	chr16	36132590	36132649	-	FALSE	rn|16p11	ENSRNOT00000046874	29395	NM_017187	high mobility group box 2	GO:0000793|GO:0048471|GO:0003700|GO:0044212|GO:0007289|GO:0031100|GO:0005634|GO:0007283|GO:0005615|GO:0032075|GO:0008289|GO:0045654|GO:0005737|GO:0003690|GO:0050786|GO:0045944|GO:0051054|GO:0006357|GO:0008301|GO:0019904|GO:0031493|GO:0048545|GO:0003677|GO:0042056|GO:0050918|GO:0007399|GO:0003684|GO:0043234|GO:0071222|GO:0001938|GO:0060326|GO:0045648|GO:0043388|GO:0006288|GO:0045893|GO:0045892|GO:…	NM_017187	TC612862
A_44_P201315	2.05139	2.46425	A	A	3.52155	3.44466	A	A	0.431945	Chml	Rattus norvegicus choroideremia-like (Rab escort protein 2) (Chml), mRNA [NM_001109524]	AGTGCTTATCACAGATCAGTCCATCCTGAAGACTGATTCAGACCAGCAGATTTCCATTTT	chr13	91421209	91421268	-	FALSE	rn|13q25	NA	689102	NM_001109524	choroideremia-like (Rab escort protein 2)	GO:0017137|GO:0018344|GO:0005968	NM_001109524	NA
A_44_P201473	3.57023	5.1768	P	P	1.76555	3.72109	A	A	2.89677	AAAGTGAGTGGATTAGATTCGAGAAAAAGAAGGCATTACTAGAGACTCAAAATTTACTGC	NA	NA	NA	NA	FALSE	NA	NA	NA	NA	NA	NA	NA	NA	NA	NA
A_44_P201934	4.65529	4.76478	P	P	3.28118	3.15485	A	A	2.81215	BE107091 UI-R-BS1-ayp-g-03-0-UI.s1 UI-R-BS1 Rattus norvegicus cDNA clone UI-R-BS1-ayp-g-03-0-UI 3', mRNA sequence [BE107091]	CCCAAAAGGAGAAAACACAAAGTAAACCAACAAAATAAAACCAAAAAGAGGAAGAAATTC	chr4	161250756	161250815	-	FALSE	rn|4q42	NA	NA	BE107091	NA	NA	NA	NA	NA
A_44_P202954	4.75083	5.59848	P	P	2.50356	3.43361	A	A	4.57498	BQ201365 UI-R-DZ1-cne-b-10-0-UI.s1 NCI_CGAP_DZ1 Rattus norvegicus cDNA clone IMAGE:7344396 3', mRNA sequence [BQ201365]	AACGGGGAAATGAATAAACTAACCCAAATAAAACCCATCTAAACCAAGAAACCAGTTTGT	chr18	52531056	52531115	+	FALSE	rn|18q12.1	NA	NA	BQ201365	NA	NA	NA	NA	NA
A_44_P203355	2.2365	2.78016	A	A	4.44325	4.19849	P	P	0.288718	Hapln2	Rattus norvegicus hyaluronan and proteoglycan link protein 2 (Hapln2), mRNA [NM_022285]	CAAGGTCGGGCACCTCTACGCCGCCTGGAAGTTCTCGGGGCTGGATCGGTGCGACGGAGG	chr2	180105003	180105062	-	FALSE	rn|2q34	ENSRNOT00000025624	64057	NM_022285	hyaluronan and proteoglycan link protein 2	GO:0031012|GO:0085029|GO:0008065|GO:0005540|GO:0005578|GO:0007155	NM_022285	TC578729
A_44_P203401	13.7811	16.3688	P	P	9.26967	9.0565	P	P	15.8525	RatNP-3b	Rattus norvegicus defensin RatNP-3 precursor (RatNP-3b), mRNA [NM_001079898]	CTGCTCTTGTAGAACCTCAAGCTGTCGTTTTGGAGAAAGGCTCTCTGGGGCATGTCGTCT	chr16	75335083	75335142	-	FALSE	rn|16q12.5	ENSRNOT00000018580	498659	NM_001079898	defensin RatNP-3 precursor	GO:0050832|GO:0031640|GO:0005615|GO:0042742	NM_001079898	TC632673
A_44_P203443	2.65928	3.29547	A	A	4.45608	4.68669	P	P	0.338253	Thrb	Rattus norvegicus thyroid hormone receptor beta 3 (TRbeta) mRNA, partial cds, alternatively spliced. [AF239915]	CTCCTGTCTGGATGAGAAACCTTAGCTTTAACTGCATTATCGTGATACTGTTTCCTCACC	chr15	9309706	9309765	-	FALSE	rn|15p16	NA	24831	AF239915	thyroid hormone receptor beta	GO:0090181|GO:0000790|GO:0008284|GO:0007605|GO:0008016|GO:0003707|GO:0005634|GO:0070324|GO:0045778|GO:0042803|GO:0090207|GO:0060509|GO:0003690|GO:0048568|GO:0008050|GO:0045944|GO:0009887|GO:0032332|GO:0004879|GO:0006357|GO:0000122|GO:0031490|GO:0019216|GO:0043565|GO:0008270|GO:0007621|GO:0004887|GO:0019899|GO:0030522|GO:0045892	NA	TC624575
A_44_P203457	4.21979	2.73063	P	A	4.57255	4.95337	P	P	0.461337	Tcrav8s8	Rattus norvegicus partial mRNA for T cell receptor alpha chain, (TCRAV8S8 gene). [AJ277663]	AAGAGGACAGAGCATGAAGGGTTCCACGCCGCTCTCCATAAGACCAACAGCTCCTTCCGA	chr15	28926058	28926117	+	FALSE	rn|15p14	NA	364493	AJ277663	T cell receptor alpha chain variable segment TCRAV8S8	NA	NA	NA
A_44_P204710	6.51485	8.06505	P	P	3.54479	4.40445	A	P	10.9369	Mcpt8l3	PREDICTED: Rattus norvegicus mast cell protease 8-like 3 (Mcpt8l3), mRNA [XM_573781]	CCCGGCCCTATATGGCATCCATAACGTTTTATGATAGTAATTCAGACCTCAATCACTGTG	chr15	34387064	34387123	+	FALSE	rn|15p12	ENSRNOT00000049315	408207	XM_573781	mast cell protease 8-like 3	NA	XM_573781	NA
A_44_P206292	8.00477	9.57077	P	P	8.57389	6.46172	P	P	2.1682	Cdca3	PREDICTED: Rattus norvegicus cell division cycle associated 3 (Cdca3), transcript variant X4, mRNA [XM_006237342]	TTTTCAGGTTCCTCTTTCCACATAAATGCTCAACGTTAGTTCCCCTAAAATAAAATTCGT	chr4	160956781	160956840	+	FALSE	rn|4q42	NA	297594	XM_006237342	cell division cycle associated 3	GO:0007067|GO:0016567|GO:0005829	XM_006237342	TC584525
A_44_P206526	8.28096	8.80707	P	P	7.31353	6.83699	P	P	2.77603	Adamts2	Rattus norvegicus ADAM metallopeptidase with thrombospondin type 1 motif, 2 (Adamts2), mRNA [NM_001137622]	AAGTCTTGTCCCGCTATTGCTCCATCCCCAGTTACAACAAGCTCTGTTGCAAGTCCTGCA	chr10	36377019	36377078	+	FALSE	rn|10q22	ENSRNOT00000065477	287899	NM_001137622	ADAM metallopeptidase with thrombospondin type 1 motif, 2	GO:0031012|GO:0030324|GO:0016485|GO:0007229|GO:0030199|GO:0006508|GO:0005578|GO:0043588|GO:0008270|GO:0008233|GO:0007283|GO:0004222	NM_001137622	TC613449
A_44_P207773	4.99387	5.19596	P	P	3.91946	3.94872	A	A	2.24123	AA997141 UI-R-C0-hq-c-06-0-UI.s1 UI-R-C0 Rattus norvegicus cDNA clone UI-R-C0-hq-c-06-0-UI 3', mRNA sequence [AA997141]	AAAGCCAAACAAAAATTCACTGGTCATTACCTAGGGTACAAGCAATTATTTGACACTATC	chrX	88506854	88506913	-	FALSE	rn|Xq31	NA	NA	AA997141	NA	NA	NA	NA	NA
A_44_P208317	2.98903	3.6386	A	A	4.20667	4.59413	P	P	0.478535	TTCCCCTTCTCCACAAGACTGCATCGGCTGCAGATTTGTCTTCATTTCTAGAAGTGGGGA	chr1	18064789	18064848	+	FALSE	rn|1p12	NA	NA	NA	NA	NA	NA	NA	NA	NA
A_44_P208552	1.83748	2.67585	A	A	4.56431	4.65393	P	P	0.204038	Il1f10	Rattus norvegicus interleukin 1 family, member 10 (Il1f10), mRNA [NM_001108571]	GAGACTAGGGCAAACATTGCTAGATGTAAGGATGGGAATAGAAACCATAAACTGATGGGT	chr3	2561254	2561313	+	FALSE	rn|3p13	ENSRNOT00000007675	362077	NM_001108571	interleukin 1 family, member 10	GO:0005149|GO:0005615|GO:0005125	NM_001108571	TC583368
A_44_P208765	3.19321	3.17367	A	A	4.30599	4.22478	P	P	0.472216	Mthfr	Methylenetetrahydrofolate reductase [Source:UniProtKB/TrEMBL;Acc:D4A7E8] [ENSRNOT00000011384]	GCTGGAGGTACCACAGACGATCAAGGATGTGATCGAGCCGATCAAAGACAACGATGCTGC	chr5	165122813	165122872	+	FALSE	rn|5q36	ENSRNOT00000011384	362657	XM_001074061	methylenetetrahydrofolate reductase (NAD(P)H)	GO:0050661|GO:0001666|GO:0043005|GO:0042493|GO:0050660|GO:0009086|GO:0033274|GO:0050667|GO:0005829|GO:0035999|GO:0072341|GO:0051593|GO:0004489|GO:0046500|GO:0046653|GO:0043200|GO:0070555|GO:0055114	XM_001074061	TC593806
A_44_P208887	4.29071	2.0935	P	A	5.1732	4.6198	P	P	0.392951	Rpusd1	Rattus norvegicus RNA pseudouridylate synthase domain containing 1 (Rpusd1), mRNA [NM_001105774]	CTGTGTCCAAAGTGCTGCTGAAGCCACTTACAGGCCGGACACACCAGCTTCGAGTACACT	chr10	14997970	14999279	+	FALSE	rn|10q12	ENSRNOT00000015206	287148	NM_001105774	RNA pseudouridylate synthase domain containing 1	GO:0009982|GO:0008150|GO:0003674|GO:0003723|GO:0005575|GO:0001522	NM_001105774	TC603440
A_44_P209650	4.68066	5.2424	P	P	2.44377	2.24389	A	A	6.23943	AI501054 UI-R-C2p-rt-c-03-0-UI.s1 UI-R-C2p Rattus norvegicus cDNA clone UI-R-C2p-rt-c-03-0-UI 3', mRNA sequence [AI501054]	TTAATAGAAGCTATAAAATAATTGGGAATATTTAGAATCTCAAAAGATTTAAAATAGGAG	chr1	259865456	259865515	-	FALSE	rn|1q55	NA	NA	AI501054	NA	NA	NA	NA	NA
A_44_P210268	4.48488	2.6003	P	A	4.75519	5.78878	P	P	0.345801	Olr1108	Rattus norvegicus olfactory receptor 1108 (Olr1108), mRNA [NM_001000993]	TTATGCCCACGTCTGGTTCTTCTCTGGACTTGCTCTCTTCCTTGCAGTACAGCGCGGTCA	chr7	137187016	137187075	+	FALSE	rn|7q36	ENSRNOT00000014337	405353	NM_001000993	olfactory receptor 1108	GO:0050911|GO:0004984|GO:0007186|GO:0004930|GO:0016021	NM_001000993	TC580184
A_44_P210492	1.56182	1.54287	A	A	4.05458	4.31439	P	P	0.160656	Syt2	Rattus norvegicus synaptotagmin II (Syt2), mRNA [NM_012665]	CATCGCCCAGTGGCACTCTCTGAAGCCTGAGGAAGAAGTGGATGCTCTTCTGGGCAAGAA	chr13	47697767	47697826	+	FALSE	rn|13q13	ENSRNOT00000006637	24805	NM_012665	synaptotagmin II	GO:0005515|GO:0019905|GO:0005215|GO:0030054|GO:0005886|GO:0005509|GO:0016079|GO:0008021|GO:0043231|GO:0005544|GO:0042584|GO:0030672|GO:0016021	NM_012665	TC575165
A_44_P210583	3.26904	2.35813	A	A	4.36577	4.21745	P	P	0.376521	Rattus norvegicus similar to Olig3 bHLH protein (LOC293012), mRNA [XM_218772]	GGCTGTATCAGCCTTAGCTCAAAAGAGCCTCCCTTACTGTCGCCTTAAGGCACACGAAGG	chr1	14565230	14565288	+	FALSE	rn|1p12	NA	NA	XM_218772	NA	NA	NA	NA	NA
A_44_P210868	2.9636	3.69527	A	A	4.27123	4.94196	P	P	0.414689	Sptbn5	PREDICTED: Rattus norvegicus spectrin, beta, non-erythrocytic 5 (Sptbn5), mRNA [XM_006224561]	GGGGAGCTGCCTTATGCATCCCCCCTTGTACCTGAGGAAACTGAATGTGAGAGACTGGAG	chr3	106551614	106551755	-	FALSE	rn|3q35	NA	296090	XM_006224561	spectrin, beta, non-erythrocytic 5	GO:0046982|GO:0034452|GO:0005875|GO:0030507|GO:0003779|GO:0043621|GO:0002046|GO:0008022|GO:0045505|GO:0043234|GO:0005737|GO:0051015|GO:0045179|GO:0007030|GO:0032391|GO:0051260|GO:0007041|GO:0030863|GO:0019894|GO:0032029	XM_006224561	NA
A_44_P210898	3.34302	3.23007	A	A	4.13102	4.6549	P	P	0.457244	GTACTTGACAGAGCCTGACCCCAGATACCAGTATTTGACAGAGCCTGACCCCAGATACCA	chr19	35389015	35389074	-	FALSE	rn|19q11	NA	NA	NA	NA	NA	NA	NA	NA	NA
A_44_P210907	5.11799	5.10314	P	P	6.85679	5.20501	P	P	0.452245	Txnl4b	Rattus norvegicus thioredoxin-like 4B (Txnl4b), mRNA [NM_001013891]	ATGCGAGGAAAACTTATTGTTCAAAGTCCTATTGACCCCAAGAACATACCCAAATACGAC	chr19	39440655	39440714	+	FALSE	rn|19q12	ENSRNOT00000034676	292008	NM_001013891	thioredoxin-like 4B	GO:0007067|GO:0005681	NM_001013891	TC602963
A_44_P210921	5.85222	6.48529	P	P	5.25394	4.99576	P	P	2.10319	RT1-Db2	Rattus norvegicus RT1 class II, locus Db2 (RT1-Db2), mRNA [NM_001164826]	CTTCTACCCTGGCACCATTGAAATCAGATGGTTCCGGAATGGTGAGGAGGAAAAGACTGG	chr20	4650316	4650375	-	FALSE	rn|20p12	ENSRNOT00000042571	24981	NM_001164826	RT1 class II, locus Db2	GO:0006955|GO:0002504|GO:0042613|GO:0016021	NM_001164826	NA
A_44_P211127	2.66697	1.52966	A	A	4.4458	4.29341	P	P	0.223135	Paqr9	Rattus norvegicus progestin and adipoQ receptor family member IX (Paqr9), mRNA [NM_001271152]	CCGCCTTCTTCAACGTGAGCAAGATCCCCGAGCGCATCCAGCCGGGTCTCTTTGACATCA	chr8	100651426	100651485	+	FALSE	rn|8q31	ENSRNOT00000049729	315904	NM_001271152	progestin and adipoQ receptor family member IX	GO:0004872|GO:0016021	NM_001271152	NA
A_44_P211679	4.84524	6.05614	P	P	3.73187	4.2574	A	P	2.93984	445469 Rat lymphocyte Rattus norvegicus cDNA, mRNA sequence [BM299612]	AGACTTAATATGTGGCAAAGTCAAACGGGCGAAGGTAGTTTCTTACGTTTCTGAGCTACA	chr3	88095352	88095411	-	FALSE	rn|3q31	NA	NA	BM299612	NA	NA	NA	NA	NA
A_44_P212835	13.2036	14.5728	P	P	12.639	12.2402	P	P	3.01359	Hist1h2ai	PREDICTED: Rattus norvegicus histone cluster 1, H2ai (Hist1h2ai), mRNA [XM_001061350]	GTTCTGCCAAACATCCAGGCGGTGCTGCTGCCCAAGAAGACCGAGAGCCACCACAAGGCT	chr17	50387805	50387864	+	FALSE	rn|17q11	ENSRNOT00000074307	502129	XM_001061350	histone cluster 1, H2ai	GO:0046982|GO:0006334|GO:0005634|GO:0000786|GO:0003677	XM_001061350	TC638979
A_44_P212964	11.9088	13.5266	P	P	9.52842	9.7815	P	P	9.66636	Plac8	Rattus norvegicus placenta-specific 8 (Plac8), mRNA [NM_001108353]	TTGGCAACTGGGATAAGATGGACACATTTAATTACAGAATGGTGGGAGCTTTCTAATCGG	chr14	10325358	10325417	+	FALSE	rn|14p22	ENSRNOT00000003012	360914	NM_001108353	placenta-specific 8	GO:0043066|GO:0008284|GO:0040015|GO:0050873|GO:0045944|GO:0003682|GO:0009409|GO:0042742	NM_001108353	TC586222
A_44_P213100	4.85879	6.12368	P	P	2.98557	3.55662	A	A	5.01576	Ptpn22	Rattus norvegicus protein tyrosine phosphatase, non-receptor type 22 (lymphoid) (Ptpn22), mRNA [NM_001106460]	GCTACTGGAATACTGTGCTAGAATAATATCTGTAATGACGACATCTGTAATGACGACATA	chr2	199132812	199144197	+	FALSE	rn|2q34	ENSRNOT00000026556	295338	NM_001106460	protein tyrosine phosphatase, non-receptor type 22 (lymphoid)	GO:0050852|GO:0048471|GO:0017124|GO:0050868|GO:0005634|GO:0005575|GO:0050860|GO:0032817|GO:0035335|GO:0003674|GO:0008150|GO:0005737|GO:0006470|GO:0030217|GO:0009898|GO:0019900|GO:0035644|GO:0004725	NM_001106460	TC641083
A_44_P213363	4.17465	4.93267	P	P	3.69372	3.4372	A	A	2.04447	Pik3cd	Rattus norvegicus phosphatidylinositol-4,5-bisphosphate 3-kinase, catalytic subunit delta (Pik3cd), mRNA [NM_001108978]	ATCCAGCAGGGGAAGACTAACAACAGTGAGAAATTTGAAAGGTTCCGAGGCTACTGTGAA	chr5	166738219	166738616	-	FALSE	rn|5q36	ENSRNOT00000066179	366508	NM_001108978	phosphatidylinositol-4,5-bisphosphate 3-kinase, catalytic subunit delta	GO:0042113|GO:0001782|GO:0005886|GO:0046934|GO:0036092|GO:0048015|GO:0016303|GO:0035005|GO:0005942|GO:0005524|GO:0007166|GO:0005829	NM_001108978	TC591529
A_44_P213477	7.01172	6.51899	P	P	8.06855	8.14811	P	P	0.399817	Gng13	Rattus norvegicus guanine nucleotide binding protein (G protein), gamma 13 (Gng13), mRNA [NM_001135918]	ACCCCTTCCTGAACCCGGACCTGATGAAGAACAACCCTTGGGTGGAGAAGGCCAAGTGTA	chr10	14988078	14988137	+	FALSE	rn|10q12	ENSRNOT00000030273	685451	NM_001135918	guanine nucleotide binding protein (G protein), gamma 13	GO:0031681|GO:0050909|GO:0005834|GO:0007200|GO:0004871	NM_001135918	TC624143
A_44_P213560	3.68872	5.07629	P	P	2.75118	1.64275	A	A	4.73173	BF283609 EST448200 Rat Gene Index, normalized rat, Rattus norvegicus cDNA Rattus norvegicus cDNA clone RGIEE55 3' sequence, mRNA sequence [BF283609]	TCAAAGTACTGTGGTAGTTTTTTGAGACAATGGGTCAGCAAGACTTAACCCAGCCAGACA	chr4	171325474	171325533	-	FALSE	rn|4q43	NA	NA	BF283609	NA	NA	NA	NA	NA
A_44_P214111	3.54613	3.26404	P	A	4.82307	4.48241	P	P	0.420213	Dmrt2	Rattus norvegicus doublesex and mab-3 related transcription factor 2 (Dmrt2), mRNA [NM_001107597]	ACCCCGAAGAAACACAGGGAGTGTTTGGTCAAGGAGAACCCGAAGTACACATTTACAATA	chr1	229120097	229120156	+	FALSE	rn|1q51	ENSRNOT00000067372	309430	NM_001107597	doublesex and mab-3 related transcription factor 2	GO:0043565|GO:0003700|GO:0060972|GO:0048706|GO:0005634|GO:0014807|GO:2000287|GO:0042803	NM_001107597	TC588243
A_44_P214538	3.88326	5.10729	P	P	2.87682	3.31613	A	A	2.84463	LOC102549554	PREDICTED: Rattus norvegicus uncharacterized LOC102549554 (LOC102549554), ncRNA [XR_353835]	CAGCATGAAAATAATCTATTTTTAAATATGACAGTAAAAACACTCTCCTAAATAAGATCA	chr5	12361359	12361418	+	FALSE	rn|5q12	NA	102549554	XR_353835	uncharacterized LOC102549554	NA	XR_353835	NA
A_44_P215289	4.41132	4.62429	P	P	5.61019	6.42588	P	P	0.340754	Rattus norvegicus similar to Myb protein P42POP (LOC365213), mRNA [XM_344868]	TGAAGGGGTGGTAGTGTGTCCCATCCTGAGGCATTACCCCCAGTCGTTGATGGATCCCTA	NA	NA	NA	NA	FALSE	NA	NA	NA	XM_344868	NA	NA	NA	NA	NA
A_44_P215444	4.6497	4.64631	P	P	2.72547	2.81159	A	A	3.67777	Adad1	Rattus norvegicus adenosine deaminase domain containing 1 (testis specific) (Adad1), mRNA [NM_001006977]	AATTGCAATGACACAAGAGGCTTAGAAATCGCAATAAACCAACGTGTTGATGATGCACTC	chr2	123622178	123622237	+	FALSE	rn|2q25	ENSRNOT00000023282	294979	NM_001006977	adenosine deaminase domain containing 1 (testis specific)	GO:0006396|GO:0004000|GO:0003723|GO:0007286|GO:0007275|GO:0005634|GO:0006417	NM_001006977	TC576834
A_44_P215447	2.31786	1.67234	A	A	4.34193	3.93741	P	P	0.229585	Pbxip1	Rattus norvegicus pre-B-cell leukemia transcription factor interacting protein 1, mRNA (cDNA clone IMAGE:7097507). [BC085776]	CTGCCTTGGCTTTCTTTCTGGGTTGGGCGGTAATGTGCGTTGTATGGGGAGTGGCTCTCA	chr2	181644120	181644179	+	FALSE	rn|2q34	NA	310644	BC085776	pre-B-cell leukemia homeobox interacting protein 1	GO:0005737|GO:0005874|GO:0005634	NA	TC582555
A_44_P215544	8.85851	8.71961	P	P	9.77412	9.8152	P	P	0.498589	CGGCTCTGTCAACCAAAGCCCAAGATTCAAACGAAGACAGAGGCTGGCCACAGCTCCATC	chr18	85176195	85176254	-	FALSE	rn|18q13	NA	NA	NA	NA	NA	NA	NA	NA	NA
A_44_P215575	4.77067	4.64257	P	P	6.00552	5.95309	P	P	0.414228	Kcng1	Rattus norvegicus potassium voltage-gated channel, subfamily G, member 1 (Kcng1), mRNA [NM_001106545]	CACTGGGACTTTCAAGAAAGGATCTGTGTCTCTTAGTGAAAGGACCACGGTGATGGGGTC	chr3	159428084	159428143	-	FALSE	rn|3q42	ENSRNOT00000042631	296395	NM_001106545	potassium voltage-gated channel, subfamily G, member 1	GO:0005251|GO:0008076|GO:0051260|GO:0043231	NM_001106545	NA
A_44_P215626	2.03303	1.6065	A	A	4.05256	4.05553	P	P	0.214853	Foxp3	Rattus norvegicus forkhead box P3 (Foxp3), mRNA [NM_001108250]	CAGGCACTTCTCCAGGACAGACCACACTTTATGCATCAGCTCTCCACTGTAGACGCACAT	chrX	26957757	26957914	-	FALSE	rn|Xq13	ENSRNOT00000015641	317382	NM_001108250	forkhead box P3	GO:0007389|GO:0032753|GO:0003700|GO:0006366|GO:0032693|GO:0032715|GO:0003705|GO:0002513|GO:0032714|GO:0032713|GO:0032792|GO:0001816|GO:0042803|GO:0042130|GO:0032914|GO:0005622|GO:0002329|GO:0002361|GO:0002262|GO:0032689|GO:0035035|GO:0033152|GO:0008301|GO:0003714|GO:0032720|GO:0002725|GO:0000122|GO:0002666|GO:0042110|GO:0007519|GO:0002669|GO:0002456|GO:0032831|GO:0001782|GO:0008285|GO:0042826|GO:…	NM_001108250	NA
A_44_P215720	8.79804	8.67878	P	P	9.73834	9.90409	P	P	0.471735	Rattus norvegicus similar to 60S RIBOSOMAL PROTEIN L35 (LOC297870), mRNA [XM_232746]	TCGTACCCCAGTCCATCACTCGAGACCTTACTGTCATTAATCAGACTCAAAAGGAAAACC	chr5	151515776	151515835	-	FALSE	rn|5q36	NA	NA	XM_232746	NA	NA	NA	NA	NA
A_44_P216933	4.84739	5.04183	P	P	4.37488	3.23557	P	A	2.04628	FQ095075 Rattus norvegicus brain Sprague-Dawley Rattus norvegicus cDNA 3', mRNA sequence [FQ095075]	TAGCACCCATTCAGTAAATTAGGTTCTAACTAGAAAAACACAAAGACAGAGATGATCTAG	chr6	92358294	92358353	+	FALSE	rn|6q24	NA	NA	FQ095075	NA	NA	NA	NA	NA
A_44_P217049	7.12368	6.74414	P	P	5.92777	5.95453	P	P	2.00715	BF289650 EST454241 Rat Gene Index, normalized rat, Rattus norvegicus cDNA Rattus norvegicus cDNA clone RGIHJ43, mRNA sequence [BF289650]	GCATTCACTATACACAGTAAGTAAACTAAGAACATGTTGTAACCATGTATTTACTCTGCC	NA	NA	NA	NA	FALSE	NA	NA	NA	BF289650	NA	NA	NA	TC593234	NA
A_44_P217533	5.29829	6.26406	P	P	4.56412	4.95045	P	P	2.12925	Capn1	Rattus norvegicus calpain 1, (mu/I) large subunit (Capn1), mRNA [NM_019152]	GTCAAGGAGTTACAGACCATCTTGAACAGAATCATTAGCAAACACAAAGACCTGCGCACT	chr1	208624401	208625968	-	FALSE	rn|1q43	ENSRNOT00000028431	29153	NM_019152	calpain 1, (mu/I) large subunit	GO:0008092|GO:0005515|GO:0016540|GO:0005737|GO:0004198|GO:0016020|GO:0005886|GO:0032801|GO:0005509|GO:0006508|GO:0070062|GO:0005829	NM_019152	TC574824
A_44_P217726	2.86022	3.21998	A	A	4.51182	4.07969	P	P	0.417374	RGD1309847	PREDICTED: Rattus norvegicus similar to peptidylglycine alpha-amidating monooxygenase COOH-terminal interactor; peptidylglycine alpha-amidating monooxygenase COOH-terminal interactor protein-1 (RGD1309847), mRNA [XM_006230070]	TTCAGGTGAACCCTCACGCGAACCTCAGCCTCAGACGTGTGCAGAAATGTGGGTAGACCA	chr1	170754705	170754764	+	FALSE	rn|1q34	NA	308894	XM_006230070	similar to peptidylglycine alpha-amidating monooxygenase COOH-terminal interactor; peptidylglycine alpha-amidating monooxygenase COOH-terminal interactor protein-1	NA	XM_006230070	TC592345
A_44_P217744	5.9682	5.55236	P	P	3.12167	3.16882	A	A	6.18929	Ms4a4a	PREDICTED: Rattus norvegicus membrane-spanning 4-domains, subfamily A, member 4A (Ms4a4a), transcript variant X2, mRNA [XM_342027]	ACCCAATTTGGGGGTCCATAATGTTTATTATTTCAGGATCATTTTCAATTGTAGCAGGAA	chr1	213948281	213953512	+	FALSE	rn|1q43	ENSRNOT00000072120	361734	XM_342027	membrane-spanning 4-domains, subfamily A, member 4A	NA	XM_342027	TC626256
A_44_P217875	4.88067	5.31705	P	P	5.76095	6.57621	P	P	0.463256	Dsp	Protein Dsp [Source:UniProtKB/TrEMBL;Acc:F1LMV6] [ENSRNOT00000018649]	TTCCCGTAGTGGGTCTCGAAGAGGAAGCTTCGATGCGACCGGGAATTCCTCCTACTCCTA	chr17	32848997	32849056	-	FALSE	rn|17p12	ENSRNOT00000018649	306871	XM_001058477	desmoplakin	GO:0005882|GO:0030057|GO:0045109|GO:0005886|GO:0045104|GO:0005634|GO:0086091|GO:0001533|GO:0005916|GO:0005739|GO:0016323|GO:0086069|GO:0016337|GO:0014704|GO:0005912|GO:0003223|GO:0005911|GO:0097110|GO:0005080|GO:0030674|GO:0086005|GO:0070062|GO:0002934|GO:0018149|GO:0005198|GO:0030216|GO:0071896|GO:0042060|GO:0043588|GO:0034332	XM_001058477	TC580905
A_44_P217964	5.52808	8.10901	P	P	4.19071	4.06219	P	P	9.21576	Klf1	Rattus norvegicus Kruppel-like factor 1 (erythroid) (Klf1), mRNA [NM_001107164]	ACTCAGATCAAGAGCTGACCGGAAGGCCATACAAAGAAGCCTTCAACAGAAACCTTACAT	chr19	24907094	24907153	-	FALSE	rn|19q11	ENSRNOT00000004601	304666	NM_001107164	Kruppel-like factor 1 (erythroid)	GO:0000987|GO:0000790|GO:0044212|GO:0019904|GO:0005634|GO:0001701|GO:0046872|GO:0001889|GO:0043249|GO:0048821|GO:0045944|GO:0030218|GO:0006338|GO:0033613|GO:0045893|GO:0035162	NM_001107164	TC592961
A_44_P218781	5.93585	5.55053	P	P	7.40437	5.74193	P	P	0.484843	BF548818 UI-R-A0-as-b-12-0-UI.r1 UI-R-A0 Rattus norvegicus cDNA clone UI-R-A0-as-b-12-0-UI 5', mRNA sequence [BF548818]	CAGTAGCTCTACAAAATCACCAAATCCTAAATTCTCCTTACCACCATTATGCTGGGCATA	NA	NA	NA	NA	FALSE	NA	NA	NA	BF548818	NA	NA	NA	TC617107	NA
A_44_P220283	2.9103	2.19913	A	A	4.56658	4.15914	P	P	0.291367	Rattus norvegicus similar to Transcription factor DP-1 (E2F dimerization partner 1) (DRTF1-polypeptide-1) (LOC295811), mRNA [XM_230157]	TGCATCTTGGCTCTCCCTATCGTCATGTGATTCCTTGCACTGAACTGTTTCTGGAAACTA	chr3	71299300	71299359	-	FALSE	rn|3q24	NA	NA	XM_230157	NA	NA	NA	NA	NA
A_44_P220316	3.41223	2.46805	A	A	4.58226	4.14418	P	P	0.388572	Rattus norvegicus similar to basic leucine zipper and W2 domains 1 (LOC366240), mRNA [XM_345463]	GTTATTGCTCTTCCTGAAGGGATTTTCCTATCTTTTTAGTGAAAATTTGGTTAAGGAAGG	NA	NA	NA	NA	FALSE	NA	NA	NA	XM_345463	NA	NA	NA	NA	NA
A_44_P220882	7.34853	7.37009	P	P	8.24879	8.55248	P	P	0.483215	Cpne5	Rattus norvegicus copine V (Cpne5), mRNA [NM_001107616]	GTGCAATGGAGACTATGACAGGACCATCAAGGTGGAGGTGTACGACTGGGATCGTGATGG	chr20	7474547	7482749	-	FALSE	rn|20p12	ENSRNOT00000000629	309650	NM_001107616	copine V	GO:0043005|GO:0043025|GO:0070062	NM_001107616	TC610687
A_44_P221402	4.71623	5.21381	P	P	3.72321	3.20807	A	A	2.82423	AI043642 UI-R-C0-jl-d-09-0-UI.s1 UI-R-C0 Rattus norvegicus cDNA clone UI-R-C0-jl-d-09-0-UI 3', mRNA sequence [AI043642]	AGAAAAGAGATGAAAAAACAAAAGTATACTTTTCTAACATTAGAACAAAATGAAAATCCC	chr7	90976500	90976559	-	FALSE	rn|7q31	NA	NA	AI043642	NA	NA	NA	NA	NA
A_44_P221461	4.32468	3.28212	P	A	5.04865	5.2717	P	P	0.414981	BI298356 UI-R-CV2-cho-d-01-0-UI.s1 UI-R-CV2 Rattus norvegicus cDNA clone UI-R-CV2-cho-d-01-0-UI 3', mRNA sequence [BI298356]	CTCCCCTTTCGGGAAGAAGCTTCCGGTCCCAATGACTTGCTTGCAGTTGCTGCAGGTGAA	chrX	141325870	141325929	-	FALSE	rn|Xq36	NA	NA	BI298356	NA	NA	NA	NA	NA
A_44_P222409	3.99556	4.0493	P	A	5.18985	5.31843	P	P	0.425464	RGD1310371	Rattus norvegicus similar to RIKEN cDNA 1700026D08 (RGD1310371), mRNA [NM_001100581]	ACCGCTTTCGGTATCTGAAGATGGCTATGTCCACTATGGTGACAAAGTGATCCTTGTGAA	chr1	140060524	140060580	-	FALSE	rn|1q31	ENSRNOT00000016433	308794	NM_001100581	similar to RIKEN cDNA 1700026D08	GO:0016020	NM_001100581	TC586004
A_44_P222551	13.5914	14.8889	P	P	13.1335	12.672	P	P	2.75153	Histone H2A type 2-A [Source:UniProtKB/Swiss-Prot;Acc:P0CC09] [ENSRNOT00000044268]	CAACATCCAGGCCGTGCTGCTGCCCAAGAAGACGGAGAGCCACCATAAGGCGAAGGGCAA	chr2	191052357	191052416	+	FALSE	rn|2q34	ENSRNOT00000044268	NA	XM_001062079	NA	NA	XM_001062079	TC596261	NA
A_44_P223630	3.20981	1.5659	A	A	4.46114	4.5761	P	P	0.266198	Camk2n1	AMGNNUC:URRG1-00020-D3-A urrg1 (14046) Rattus norvegicus cDNA clone urrg1-00020-d3 5', mRNA sequence [CB580765]	GCGGCGCTGGGGCCGGGGATGGCCGGCCGGGGACGGCCCTCGGGGCTGCCGCGGTGCTGG	chr5	157235415	157235474	-	FALSE	rn|5q36	NA	287005	CB580765	calcium/calmodulin-dependent protein kinase II inhibitor 1	GO:0030054|GO:0019901|GO:0045211|GO:0043025|GO:0008427|GO:0045202|GO:0014069|GO:0007268|GO:0004860|GO:0030425	NA	NA
A_44_P224297	4.48922	4.72205	P	P	2.88584	2.45875	A	A	3.79023	Rattus norvegicus antisene RNA, transcribed from chemokine (C-C motif) ligand 2 (Ccl2) gene. [AB569423]	ATGGAAGGGAATAGTGTAATATCAATAAGTTAAATAAGTTTAACATTACTTAAGGCATCA	chr10	70257818	70257877	-	FALSE	rn|10q26	NA	NA	AB569423	NA	NA	NA	NA	NA
A_44_P224722	3.72265	4.91058	P	P	3.39961	3.30986	A	A	2.11425	Rattus norvegicus similar to env protein (LOC292186), mRNA [XM_217707]	ATTTTTGAAAACCCTATATGGAAGTGGATACTCCCTTTCATAACACCTTTCCTAGTCATC	chr1	26553407	26553466	+	FALSE	rn|1p11	NA	NA	XM_217707	NA	NA	NA	NA	NA
A_44_P226999	5.31013	5.59709	P	P	4.0641	4.06156	P	P	2.63519	Oas1i	Rattus norvegicus 2 ' -5 ' oligoadenylate synthetase 1I (Oas1i), mRNA [NM_001009680]	ACGGTCTATGCCTGGGAGCGTGGAAATGGATTTGTCGATTTTGAGACAGCCCAGGGCTTC	chr12	36770020	36770079	+	FALSE	rn|12q16	ENSRNOT00000041741	304507	NM_001009680	2 ' -5 ' oligoadenylate synthetase 1I	GO:0003725|GO:0051607|GO:0006955|GO:0016779|GO:0005524	NM_001009680	TC577705
A_44_P228385	4.02467	4.82263	P	P	2.97592	3.45319	A	A	2.36842	BQ209739 UI-R-DZ1-cog-e-05-0-UI.s1 NCI_CGAP_DZ1 Rattus norvegicus cDNA clone IMAGE:7348303 3', mRNA sequence [BQ209739]	AAATAAGACAACACTTAACATGATACAAAAGTTAGAAAAGGATCAGTTCCTGGTCACTCC	chr12	43158607	43158666	-	FALSE	rn|12q16	NA	NA	BQ209739	NA	NA	NA	NA	NA
A_44_P228533	3.66517	4.79632	P	P	1.75735	1.71627	A	A	6.07095	BF285827 EST450418 Rat Gene Index, normalized rat, Rattus norvegicus cDNA Rattus norvegicus cDNA clone RGIFK45 3' sequence, mRNA sequence [BF285827]	ACAGACAATGAATTGCTTTAGACATAATTTACTGCATTTATCTTGAGGTACACATTGGGC	NA	NA	NA	NA	FALSE	NA	NA	NA	BF285827	NA	NA	NA	NA	NA
A_44_P229552	3.8264	5.38383	P	P	1.77179	2.68318	A	A	5.6864	Evx2	PREDICTED: Rattus norvegicus even-skipped homeobox 2 (Evx2), mRNA [XM_006224626]	ATGATGGAAAGAATAAGAAAAGAGATGATTCTGATGGAGAGAGGGCTCCATAGCCCTACT	chr3	57274857	57274916	-	FALSE	rn|3q23	ENSRNOT00000002156	288155	XM_006224626	even-skipped homeobox 2	GO:0043565|GO:0003700|GO:0005730|GO:0005634|GO:0035108	XM_006224626	NA
A_44_P229719	4.12669	3.38686	P	A	5.1493	5.06358	P	P	0.405173	Slc25a34	Rattus norvegicus solute carrier family 25, member 34 (Slc25a34), mRNA [NM_001013936]	TCAGCAGTATAGCCGTGGTCGCAGTCATGGCTCCCTTCGATGTCGTCAGCACCCGGCTCT	chr5	160520800	160520859	-	FALSE	rn|5q36	ENSRNOT00000022820	298606	NM_001013936	solute carrier family 25, member 34	GO:0005739|GO:0006810|GO:0005743|GO:0016021	NM_001013936	TC579032
A_44_P230263	4.0348	3.49502	P	A	4.96047	4.89679	P	P	0.454084	AI408613 EST236903 Normalized rat ovary, Bento Soares Rattus sp. cDNA clone ROVEJ76 3' end, mRNA sequence [AI408613]	AGGAAAGATCCAGCTGTAGGCCCTTACGCTCAAACACTCTGACACTGGGGATTGGAGCTG	chr15	33206235	33206294	+	FALSE	rn|15p13	NA	NA	AI408613	NA	NA	NA	NA	NA
A_44_P230370	13.8989	16.1448	P	P	9.28749	9.17841	P	P	12.849	Defa5	Rattus norvegicus defensin, alpha 5, Paneth cell-specific (Defa5), mRNA [NM_173329]	CGCTGAGCACTCCGACCAAGAAGAATCCATTTGTCAAATGATCTGAGATCTTGAACGAGA	chr16	75024441	75024500	-	FALSE	rn|16q12.5	ENSRNOT00000018501	286995	NM_173329	defensin, alpha 5, Paneth cell-specific	GO:0045087|GO:0050832|GO:0031640|GO:0019731|GO:0005615|GO:0042742	NM_173329	TC601932
A_44_P231667	3.8063	3.20539	P	A	4.71513	4.87893	P	P	0.416837	Rattus norvegicus similar to carcinoembryonic antigen-related cell adhesion molecule 1 (biliary glycoprotein) (LOC308418), mRNA [XM_218428]	GCTGCCCAGTCCATAAACGTCCCAATGAATGCACGTGGTTGTCAGCCTTTCCTTCCACCG	chr1	79166329	79166388	-	FALSE	rn|1q21	NA	NA	XM_218428	NA	NA	NA	NA	NA
A_44_P231677	4.17676	2.78667	P	A	4.84276	4.46208	P	P	0.492467	Rattus norvegicus similar to hypothetical protein MGC25497 (LOC365234), mRNA [XM_344884]	CTACATCCTGAGTTTCCTGCGGACGTCCAAACTGCTGCTTCCAGATGACTTCAAGTGGGG	NA	NA	NA	NA	FALSE	NA	NA	NA	XM_344884	NA	NA	NA	NA	NA
A_44_P232508	7.21079	8.59944	P	P	6.07121	6.04558	P	P	4.02132	Ptpn7	PREDICTED: Rattus norvegicus protein tyrosine phosphatase, non-receptor type 7 (Ptpn7), transcript variant X1, mRNA [XM_006249820]	GGAGGCAGGTGGAATGCTATTCCTCCTGTTTGGTCTTCAGCCCCTAGATTGCTGCATGGT	chr13	48106178	48106237	+	FALSE	rn|13q13	NA	246781	XM_006249820	protein tyrosine phosphatase, non-receptor type 7	GO:0005737|GO:0006470|GO:0009898|GO:0005856|GO:0004725|GO:0005829	XM_006249820	TC631895
A_44_P233677	5.64957	4.47683	P	P	1.53294	1.65439	A	A	11.9943	Olr1699	Rattus norvegicus olfactory receptor 1699 (Olr1699), mRNA [NM_001001112]	CCCTATCATCTATAGTTTAAGGAATAAGGAAGTCAAGGCAGCACTGAGAAGAATTCTGGC	chr20	738152	738211	-	FALSE	rn|20p12	NA	406011	NM_001001112	olfactory receptor 1699	GO:0050911|GO:0004984|GO:0007186|GO:0016021	NM_001001112	TC580225
A_44_P233712	1.98164	2.58087	A	A	6.14452	5.2154	P	P	0.192055	Olr246	Rattus norvegicus olfactory receptor 246 (Olr246), mRNA [NM_001000216]	CACATCGGTCACACCTATCATGCTCATCAGTTTCTTAAGAGAAGAAACTACTATCCTACT	chr1	165458211	165458270	+	FALSE	rn|1q33	ENSRNOT00000050651	293391	NM_001000216	olfactory receptor 246	GO:0050911|GO:0004984|GO:0007186|GO:0004930|GO:0016021	NM_001000216	NP1479392
A_44_P233887	2.8027	2.57452	A	A	4.82219	4.49689	P	P	0.254268	Fgd4	Rattus norvegicus FYVE, RhoGEF and PH domain containing 4 (Fgd4), mRNA [NM_139263]	CAAGTCTGTGCACAGTTTTGCTGCAGACAGTGAGGAACTGAAACAGAAGTGGCTGAAAAT	chr11	86701496	86701555	-	FALSE	rn|11q23	ENSRNOT00000002491	246174	NM_139263	FYVE, RhoGEF and PH domain containing 4	GO:0030035|GO:0008360|GO:0030032|GO:0003779|GO:0007257|GO:0030175|GO:0015629|GO:0030027|GO:0046872|GO:0005737|GO:0051015|GO:0005089|GO:0005856	NM_139263	TC575812
A_44_P234183	7.20891	7.53335	P	P	7.55137	9.02862	P	P	0.469396	Rattus norvegicus similar to hypothetical protein MGC27085 (LOC294911), mRNA [XM_215531]	CTAAGCCTAGAAAACACCAAAGGTCCTGAATCTGTGTTATGTGTCCAATGCCCGAAATAC	chr2	117178366	117178425	+	FALSE	rn|2q24	NA	NA	XM_215531	NA	NA	NA	NA	NA
A_44_P234315	2.78515	1.56227	A	A	4.0557	3.9152	P	P	0.310446	LOC102546318	PREDICTED: Rattus norvegicus uncharacterized LOC102546318 (LOC102546318), ncRNA [XR_361882]	GGTGCCATAAATGCTAAAATCACCCATCTCCTGTAATCCTGCATCTGTGCTCTCAAGAGT	chr19	49657624	49657683	-	FALSE	rn|19q12	NA	102546318	XR_361882	uncharacterized LOC102546318	NA	XR_361882	TC645987
A_44_P234854	5.72014	5.46014	P	P	4.94033	4.06426	P	P	2.03946	BF550234 UI-R-A1-ee-f-05-0-UI.r1 UI-R-A1 Rattus norvegicus cDNA clone UI-R-A1-ee-f-05-0-UI 5', mRNA sequence [BF550234]	AGGGGGAGATAATGAAGAAATGTCCAGTTTGATTAAAGAATCTACTGATCCAGAAAATCT	NA	NA	NA	NA	FALSE	NA	NA	NA	BF550234	NA	NA	NA	TC626369	NA
A_44_P236144	4.07317	4.77354	P	P	1.76902	3.52071	A	A	2.96824	Ptprc	Rattus norvegicus protein tyrosine phosphatase, receptor type, C (Ptprc), transcript variant 4, mRNA [NM_138507]	CGTTACATTTTGGAAGTCAAAAGTGGAGGTTCTTTAGTTAAAACTTTCAACCAATCCACA	chr13	51278827	51278886	-	FALSE	rn|13q13	ENSRNOT00000000814	24699	NM_138507	protein tyrosine phosphatase, receptor type, C	GO:0005515|GO:0050732|GO:0048539|GO:0002711|GO:0035335|GO:0005622|GO:0051607|GO:0005001|GO:0006933|GO:0046641|GO:0034113|GO:0010332|GO:0070062|GO:0051209|GO:0009986|GO:0019901|GO:0045588|GO:0043395|GO:0005887|GO:0016311|GO:0009898|GO:0045121|GO:2000473|GO:0005925|GO:0048304|GO:0009897|GO:2001236|GO:0050853|GO:0050852|GO:0045577|GO:0050855|GO:0050857|GO:0005886|GO:0030890|GO:0048864|GO:0071944|GO:…	NM_138507	TC590379
A_44_P236255	5.11163	6.70536	P	P	2.66265	1.58389	A	A	14.8911	Calb1	Rattus norvegicus calbindin 1 (Calb1), mRNA [NM_031984]	AGGAAAATTTCCTTCTTAAATTCCAGGGAATCAAAATGTGTGGGAAAGAGTTCAATAAGG	chr5	30475783	30475991	+	FALSE	rn|5q13	ENSRNOT00000010845	83839	NM_031984	calbindin 1	GO:0030424|GO:0043005|GO:0045202|GO:0005634|GO:0030425|GO:0005829|GO:0005622|GO:0005737|GO:0048167|GO:0007611|GO:0043025|GO:0007626|GO:0005499|GO:0070062|GO:0007616|GO:0042359|GO:0007614|GO:0051480|GO:0071310|GO:0005509|GO:0035502|GO:0010842|GO:0072205|GO:0072221|GO:0044297|GO:0072286|GO:0008270	NM_031984	TC584433
A_44_P236486	4.83209	5.82112	P	P	3.16766	3.11031	A	A	4.82484	Rattus norvegicus similar to ribosomal protein S23 (LOC310761), mRNA [XM_227557]	AAATAAATAAAAGTACAAAACAACAACAACAAAAACCAGCACGCAGTCCTCGCTGTGGGT	chr2	200354616	200354675	-	FALSE	rn|2q34	NA	NA	XM_227557	NA	NA	NA	NA	NA
A_44_P236561	3.52182	3.43394	A	A	5.15076	4.74332	P	P	0.357787	CGGATACAGAAGTCCTGGCTGAAACAGCTCTCGCATGTGGCCCCGCATTTTTTGCACCTG	NA	NA	NA	NA	FALSE	NA	NA	NA	NA	NA	NA	NA	NA	NA	NA
A_44_P236656	4.59766	4.55026	P	A	6.13294	5.26318	P	P	0.438765	Gla	Rattus norvegicus galactosidase, alpha (Gla), mRNA [NM_001108820]	TTTGAGACCCTTTCATAAGCCTAATTATACAGATATCCAATATTACTGCAATCACTGGAG	chrX	122048124	122049420	-	FALSE	rn|Xq34	ENSRNOT00000015494	363494	NM_001108820	galactosidase, alpha	GO:0005794|GO:0009311|GO:0046477|GO:0005102|GO:0016936|GO:0005576|GO:0016139|GO:0030282|GO:0003824|GO:0005764|GO:0042803|GO:0008150|GO:0005737|GO:0051001|GO:0045019|GO:0004557	NM_001108820	TC588165
A_44_P236738	4.19722	6.17142	P	P	4.23669	3.4757	P	A	3.01623	Pole2	Rattus norvegicus polymerase (DNA directed), epsilon 2, accessory subunit (Pole2), mRNA [NM_001169108]	CAAGAAATAATTATCTTCCGTGAAGACTTAGTGAATAAAATGTGTAGAAACTGTGTCCGC	chr6	91159505	91159564	-	FALSE	rn|6q24	ENSRNOT00000005835	299112	NM_001169108	polymerase (DNA directed), epsilon 2, accessory subunit	GO:0008150|GO:0003674|GO:0008622|GO:0003887|GO:0005730|GO:0005634|GO:0005575|GO:0003677|GO:0043231	NM_001169108	TC593958
A_44_P236761	8.42802	8.69357	P	P	7.41786	7.43723	P	P	2.20277	Rasal3	Rattus norvegicus RAS protein activator like 3 (Rasal3), mRNA [NM_001134562]	AATTGTCCTCACTATTGGTGTGATCTAAGGTCATCACTCTAAAAGACTCCATTCTCTCTT	chr7	12954037	12954096	-	FALSE	rn|7q11	ENSRNOT00000066722	314596	NM_001134562	RAS protein activator like 3	GO:0005099|GO:0046580|GO:0007165|GO:0005737|GO:0032320|GO:0031235|GO:0070062	NM_001134562	TC588813
A_44_P237153	7.65128	9.28794	P	P	7.82248	6.88861	P	P	2.39562	Birc5	Rattus norvegicus baculoviral IAP repeat-containing 5 (Birc5), mRNA [NM_022274]	ATGTGTAGGTGTTGGTTTATATATGTTTGTGCTGATAATTCTTCTTCTGTCCTTCTGATG	NA	NA	NA	NA	FALSE	NA	NA	64041	NM_022274	baculoviral IAP repeat-containing 5	GO:0008017|GO:0009790|GO:0042803|GO:0042802|GO:0000910|GO:0043524|GO:0043027|GO:0048037|GO:0046982|GO:0005814|GO:0031536|GO:0030496|GO:0051384|GO:0045787|GO:0051303|GO:0045931|GO:0000777|GO:0008270|GO:0019899|GO:0045892|GO:0000775|GO:0051301|GO:0005881|GO:0031577|GO:0031503|GO:0051087|GO:0043434|GO:0005634|GO:0005829|GO:0003674|GO:0016324|GO:0005737|GO:0007059|GO:0015631|GO:0000086|GO:0008536|GO:…	NM_022274	NA
A_44_P237715	7.20329	7.00866	P	P	6.52207	4.83068	P	P	2.29425	BM986492 EST594086 Rat gene index, normalized rat, norvegicus Rattus norvegicus cDNA clone RGOAC66 3' end, mRNA sequence [BM986492]	TCGGTGGGAACAGAGAAAACGATGTTGTTATCCTTGAGGCCCAGAGACTTGGCAAAGCTG	chr3	11512258	11512316	+	FALSE	rn|3p11	NA	NA	BM986492	NA	NA	NA	NA	NA
A_44_P237994	9.49072	9.65366	P	P	8.13212	8.29469	P	P	2.5647	Abcg1	Rattus norvegicus ATP-binding cassette, subfamily G (WHITE), member 1 (Abcg1), mRNA [NM_053502]	GGGTCCGAATTTTCCTTACGGCATGGAACGTGCTTTGGAACTATTTAGAGATTCTTTTTA	chr20	9459359	9459418	+	FALSE	rn|20p12	ENSRNOT00000001533	85264	NM_053502	ATP-binding cassette, subfamily G (WHITE), member 1	GO:0019534|GO:0005886|GO:0017127|GO:0033993|GO:0010872|GO:0030301|GO:0042803|GO:0010875|GO:0005739|GO:0008203|GO:0042987|GO:0042632|GO:0033344|GO:0006355|GO:0010033|GO:0005794|GO:0046982|GO:0043691|GO:0005548|GO:0005524|GO:0010888|GO:0055099|GO:0033700|GO:0043531|GO:0034374|GO:0034041|GO:0034375|GO:0055091|GO:0055037|GO:0034436|GO:0034437|GO:0045542|GO:0009897|GO:0032367|GO:0005768	NM_053502	TC574289
A_44_P238693	3.26045	1.83698	A	A	3.94259	3.81625	P	P	0.446515	Nav2	Rattus norvegicus neuron navigator 2 (Nav2), mRNA [NM_138529]	GCAAGAACATCCGAACTGATGACATCACTAGCGGGTATATGACCGATGGCGGACTTGGCC	chr1	99261251	99287751	+	FALSE	rn|1q22	ENSRNOT00000046529	171563	NM_138529	neuron navigator 2	GO:0007608|GO:0017111|GO:0021554|GO:0007605|GO:0005730|GO:0005634|GO:0021564|GO:0005614|GO:0003025|GO:0005524|GO:0007399|GO:0021563|GO:0031012|GO:0007626|GO:0008201	NM_138529	TC631443
A_44_P238971	2.54882	3.32581	A	A	4.54534	4.3088	P	P	0.367825	Ranbp10	Rattus norvegicus RAN binding protein 10 (Ranbp10), mRNA [NM_001135875]	GCGAGTGTCTCCACACGCATCGTCAATGGGGCCTATAAGCACGATGACCTGCAGACAGAT	chr19	35605775	35605834	-	FALSE	rn|19q12	ENSRNOT00000024891	361396	NM_001135875	RAN binding protein 10	GO:0032316|GO:0005881|GO:0005737|GO:0008536|GO:0048487|GO:0000226|GO:0005087	NM_001135875	NA
A_44_P238978	3.72581	5.10693	P	P	3.93587	2.06599	A	A	2.44683	Cdt1	Rattus norvegicus chromatin licensing and DNA replication factor 1 (Cdt1), mRNA [NM_001106192]	GTTGGCACGGATGACAAGGTGCCCTGAGAAGGAGCTTCGGCTGCAGCGGTTAGAACGTTT	chr19	52852665	52852724	+	FALSE	rn|19q12	ENSRNOT00000018923	292071	NM_001106192	chromatin licensing and DNA replication factor 1	GO:0033262|GO:0030174|GO:0000076|GO:0005634|GO:0003677	NM_001106192	NA
A_44_P239727	4.42591	3.30118	P	A	4.90735	5.08465	P	P	0.490308	AW523762 UI-R-BO0-aih-g-10-0-UI.s1 UI-R-BO0 Rattus norvegicus cDNA clone UI-R-BO0-aih-g-10-0-UI 3', mRNA sequence [AW523762]	ACTGCAAGACAGCAGGTCCTCCTGTCTTTTTCAAGGTCCCTGAAATCCCCAAGGGAGATT	chr1	213368925	213368984	+	FALSE	rn|1q43	NA	NA	AW523762	NA	NA	NA	NA	NA
A_44_P240646	2.02476	1.80673	A	A	4.01459	4.1051	P	P	0.226771	Cacna1e	Rattus norvegicus calcium channel, voltage-dependent, R type, alpha 1E subunit (Cacna1e), mRNA [NM_019294]	ATGATGTGTGGAGCTGTCAGTGACCTCCTGAGTGACACGGAAGAAGACGATAAGTGCTAG	chr13	69367332	69367391	-	FALSE	rn|13q21	ENSRNOT00000003928	54234	NM_019294	calcium channel, voltage-dependent, R type, alpha 1E subunit	GO:0086010|GO:0007268|GO:0019226|GO:0042596|GO:0043204|GO:0007626|GO:0006816|GO:0001662|GO:0034765|GO:0005245|GO:0008332|GO:0005509|GO:0008331|GO:0090273|GO:0030317|GO:0042593|GO:0005891|GO:0019233|GO:0070509|GO:0047485|GO:0002027|GO:0008542|GO:0070588|GO:0050877|GO:0048265|GO:0048266|GO:0061178	NM_019294	TC624060
A_44_P240881	8.73866	8.17336	P	P	9.11824	9.99466	P	P	0.454238	Art3	Rattus norvegicus ADP-ribosyltransferase 3 (Art3), mRNA [NM_001012034]	TTCAGCCAAACCCCAGACAGCTAACGAGCAACGGCTGCTAACCATCCAGACCTGCTTTGG	chr14	17220365	17220424	-	FALSE	rn|14p22	ENSRNOT00000052035	305235	NM_001012034	ADP-ribosyltransferase 3	GO:0006471|GO:0003956	NM_001012034	TC582735
A_44_P240973	3.89956	5.40852	P	P	2.80601	1.8684	A	A	5.39219	Kit	Rattus norvegicus v-kit Hardy-Zuckerman 4 feline sarcoma viral oncogene homolog (Kit), mRNA [NM_022264]	GAAAGTAGACCATTATTAGAACAGAGGACACATGAGAACATCTAGGCCTAAGAAGTCTGG	chr14	34906341	34906400	-	FALSE	rn|14p11	ENSRNOT00000003050	64030	NM_022264	v-kit Hardy-Zuckerman 4 feline sarcoma viral oncogene homolog	GO:0008360|GO:0019221|GO:0007286|GO:0007283|GO:0002020|GO:0005615|GO:0042803|GO:0035234|GO:0005622|GO:0043069|GO:0046777|GO:0031274|GO:0002327|GO:0048066|GO:0045747|GO:0038162|GO:0002320|GO:0043303|GO:0030335|GO:0006687|GO:0009986|GO:0031532|GO:0032762|GO:0018108|GO:0035855|GO:0002573|GO:0019955|GO:0048070|GO:0008542|GO:0038093|GO:0002371|GO:0009898|GO:0002318|GO:0009897|GO:0048170|GO:0038109|GO:…	NM_022264	TC622413
A_44_P241045	6.51996	6.30999	P	P	7.42812	7.52647	P	P	0.479852	Uncharacterized protein [Source:UniProtKB/TrEMBL;Acc:M0R7I6] [ENSRNOT00000075608]	GAAGATGAACACCATCCGTCTTGAAGTTCCTACCGCTTCCAAGTCCCGAACCGCATTTTT	chr1	37022772	37022831	-	FALSE	rn|1p11	ENSRNOT00000075608	NA	XM_344809	NA	NA	NA	NA	NA
A_44_P241510	2.55976	2.93645	A	A	4.63778	4.47266	P	P	0.28773	Casz1	Protein Casz1 [Source:UniProtKB/TrEMBL;Acc:F1M0M0] [ENSRNOT00000018000]	TCTTTTATCCTCGCTTATGAATAAGATGTCTCAGGGCAACCCCAGCCTTGGAAACTTGCT	chr5	166019233	166020379	+	FALSE	rn|5q36	ENSRNOT00000018000	313713	XM_006225626	castor zinc finger 1	GO:0005737|GO:0005730|GO:0005634|GO:0046872|GO:0043231	XM_006225626	TC601517
A_44_P241929	5.63549	6.54393	P	P	4.81246	4.37728	P	P	2.92582	Mad2l1	PREDICTED: Rattus norvegicus MAD2 mitotic arrest deficient-like 1 (yeast) (Mad2l1), transcript variant X1, mRNA [XM_006236619]	TGTCCTTTGAAATTCAGATAATATCGTGTTACCCTCATGTTTCTTATGATTTTGAGCACC	chr4	96386480	96386539	+	FALSE	rn|4q31	NA	297176	XM_006236619	MAD2 mitotic arrest deficient-like 1 (yeast)	GO:0072686|GO:0007094|GO:0048471|GO:0007093|GO:0043066|GO:0042177|GO:0060564|GO:0005634|GO:0090267|GO:0042803|GO:0005829|GO:0042802|GO:0000070|GO:0000922|GO:0005643|GO:0000776|GO:0000775	XM_006236619	TC601580
A_44_P242297	5.34596	5.44014	P	P	4.23286	4.28948	P	P	2.19219	AI501446 UI-R-C2p-sb-c-02-0-UI.s1 UI-R-C2p Rattus norvegicus cDNA clone UI-R-C2p-sb-c-02-0-UI 3', mRNA sequence [AI501446]	GTTTGCAGACTTTAAGGGACAGAGCTGAAATTCATTAAAGCTTGAGATTCCAAGGTTAAA	chr15	57430623	57430682	-	FALSE	rn|15q11	NA	NA	AI501446	NA	NA	NA	NA	NA
A_44_P242580	5.12236	6.48431	P	P	2.90617	4.0618	A	P	5.13973	Pcdh7	PREDICTED: Rattus norvegicus protocadherin 7 (Pcdh7), transcript variant X1, mRNA [XM_006251017]	CTGTTTGTAATGTTAATCATTGACTATTGTTCTGCTACTTGGATGTTGATAGTGAAGCAG	chr14	56605323	56605382	-	FALSE	rn|14q11	NA	360942	XM_006251017	protocadherin 7	GO:0005886|GO:0005509|GO:0016021|GO:0007156	XM_006251017	TC641866
A_44_P242969	4.26401	4.19237	P	A	4.51983	5.70394	P	P	0.499491	Gpam	Rattus norvegicus glycerol-3-phosphate acyltransferase, mitochondrial (Gpam), mRNA [NM_017274]	GCCACATACTGTCTTGTGAAGAATGCTGTGAAAATGTTTAAGGACATCGGGGTTTTCAAA	chr1	261370372	261375755	-	FALSE	rn|1q55	ENSRNOT00000047903	29653	NM_017274	glycerol-3-phosphate acyltransferase, mitochondrial	GO:0005886|GO:0070236|GO:0005743|GO:0005741|GO:0005739|GO:0042104|GO:0051607|GO:0006631|GO:0019432|GO:0006650|GO:0031667|GO:0040018|GO:0006637|GO:0014823|GO:0070970|GO:0032869|GO:0010867|GO:0031966|GO:0055089|GO:0004366|GO:0008654|GO:0009749|GO:0009750|GO:0016024|GO:0055091|GO:0006641|GO:0050707|GO:0016021|GO:0046686	NM_017274	TC587338
A_44_P243794	4.46651	5.10482	P	P	3.72385	3.62189	A	A	2.2144	Poc1b	PREDICTED: Rattus norvegicus POC1 centriolar protein B (Poc1b), transcript variant X2, mRNA [XM_006241298]	CGACGGGAGATTGATCGTGTCATGTAGTGAGGATAAAACTATTAAAATCTGGGACACTAC	chr7	36749259	36749318	+	FALSE	rn|7q13	ENSRNOT00000031905	100362836	XM_006241298	POC1 centriolar protein B	GO:0042384|GO:0005813|GO:0000922|GO:0008283|GO:0005814|GO:0042995|GO:0036064	XM_006241298	TC623354
A_44_P244029	3.85065	1.71428	P	A	4.87757	4.71877	P	P	0.317749	AA924350 UI-R-A1-dr-c-01-0-UI.s3 UI-R-A1 Rattus norvegicus cDNA clone UI-R-A1-dr-c-01-0-UI 3' similar to gi [AA924350]	AAGCAATGGGTAAGATATTTCCTTATTTGTCAGGAAAGGAAGATCTTGGTTTATGAAAGC	chr1	213539764	213539823	+	FALSE	rn|1q43	NA	NA	AA924350	NA	NA	NA	NA	NA
A_44_P244104	3.2013	2.33013	A	A	4.52153	4.1552	P	P	0.348815	BI296434 UI-R-CV2-cgr-b-07-0-UI.s1 UI-R-CV2 Rattus norvegicus cDNA clone UI-R-CV2-cgr-b-07-0-UI 3', mRNA sequence [BI296434]	CCTGGCAGCGGGGCGTTGGAAGAGCGAGGCTCCGGAGGGTAAGGAGGCAGCCGGGGAGCC	chr7	10043383	10043442	-	FALSE	rn|7q11	NA	NA	BI296434	NA	NA	NA	NA	NA
A_44_P244373	2.03483	2.61222	A	A	4.18923	4.21105	P	P	0.277785	BF545451 UI-R-C0-jn-b-10-0-UI.r1 UI-R-C0 Rattus norvegicus cDNA clone UI-R-C0-jn-b-10-0-UI 5', mRNA sequence [BF545451]	TTCCTGTACCCTGCTCTTCTCAGCAGCTAGGGCTGCTACGCGCTGCTGTAAGAGTAGTAC	chr10	10609355	10609414	-	FALSE	rn|10q12	NA	NA	BF545451	NA	NA	NA	NA	NA
A_44_P244534	4.61713	4.89126	P	P	2.56908	1.86706	A	A	5.65818	AI234125 EST230813 Normalized rat lung, Bento Soares Rattus sp. cDNA clone RLUCV49 3' end, mRNA sequence [AI234125]	TAAATACAAATAAATCATTTCTTTTTTAAAAAATCTGATTATGATATTAACAAGTGGTTA	chr1	16508190	16508249	+	FALSE	rn|1p12	NA	NA	AI234125	NA	NA	NA	NA	NA
A_44_P244546	4.2041	3.4993	P	A	5.03906	5.35807	P	P	0.40247	UI-R-CN1-cjn-n-09-0-UI.s1 UI-R-CN1 Rattus norvegicus cDNA clone UI-R-CN1-cjn-n-09-0-UI 3', mRNA sequence [BM389499]	GCTTATCCAGGAAACCAGGATCCACCCGCTTCTTCTCAAACTCTCTTCTGACATGAGCTG	chr16	18533801	18534027	-	FALSE	rn|16p14	NA	NA	BM389499	NA	NA	NA	NA	NA
A_44_P244851	3.96071	5.19608	P	P	3.17956	3.01326	A	A	3.04822	Car3	Rattus norvegicus carbonic anhydrase 3 (Car3), mRNA [NM_019292]	TCACCTGGTTCACTGGAACCCGAAGTATAACACCTTCGGAGAGGCTCTGAAGCAGCCCGA	chr2	88109979	88110038	-	FALSE	rn|2q23	ENSRNOT00000014180	54232	NM_019292	carbonic anhydrase 3	GO:0045471|GO:0008270|GO:0004089|GO:0006979|GO:0006730|GO:0016151|GO:0005829	NM_019292	TC578278
A_44_P245019	3.59091	4.02557	P	A	5.10247	5.55087	P	P	0.348812	AW143927 EST294223 Normalized rat embryo, Bento Soares Rattus sp. cDNA clone RGICD12 5' end, mRNA sequence [AW143927]	TGATTACCCAAACGAAACCAAGAGAAGAAAGCAGGCTGTACATGATTCCTGTTGTTACCG	chr19	58487367	58487426	-	FALSE	rn|19q12	NA	NA	AW143927	NA	NA	NA	NA	NA
A_44_P246268	6.26258	7.72127	P	P	5.05045	4.21286	P	P	5.56863	Ngp	Rattus norvegicus neutrophilic granule protein (Ngp), mRNA [NM_001106862]	CTCACGCCAAAAACATTTATGAAAACGCCAAGTACGATATCATCAGCAACATCCTGCATA	chr8	114798288	114798347	+	FALSE	rn|8q32	ENSRNOT00000029755	301026	NM_001106862	neutrophilic granule protein	GO:0004869|GO:0006952|GO:0005576|GO:0031410	NM_001106862	TC582743
A_44_P247081	9.40938	7.79745	P	P	6.33264	7.32694	P	P	3.7423	Pla2g2a	Rattus norvegicus phospholipase A2, group IIA (platelets, synovial fluid) (Pla2g2a), mRNA [NM_031598]	TACAGTTTAAAGTACCAGTTCTACCTCAACAAGTTTTGCAAAGGGAAGACGCCCAGTTGC	chr5	157657033	157657092	+	FALSE	rn|5q36	ENSRNOT00000022827	29692	NM_031598	phospholipase A2, group IIA (platelets, synovial fluid)	GO:0050678|GO:0048471|GO:0008285|GO:0005783|GO:0005509|GO:0050680|GO:0005615|GO:0005739|GO:0016042|GO:0005543|GO:0016020|GO:0042127|GO:0047498|GO:0004623|GO:0006644|GO:0030141|GO:0035019|GO:0046473	NM_031598	TC594131
A_44_P247292	4.26879	4.63352	P	P	2.45693	3.08147	A	A	3.15997	AA899235 UI-R-E0-cz-e-09-0-UI.s1 UI-R-E0 Rattus norvegicus cDNA clone UI-R-E0-cz-e-09-0-UI 3' similar to gi [AA899235]	AAATCCAAAAGAAATAGAAATACCAGCTTCAAAAATAGTTATCCAAAAAGTAAGGCATCC	chr15	32801062	32801121	+	FALSE	rn|15p13	NA	NA	AA899235	NA	NA	NA	NA	NA
A_44_P247328	4.17561	4.74242	P	P	3.50339	2.43357	A	A	2.67812	UI-R-BO1-ajn-h-10-0-UI.s1 UI-R-BO1 Rattus norvegicus cDNA clone UI-R-BO1-ajn-h-10-0-UI 3', mRNA sequence [AW528208]	TAGGTCACATTATCCATAAAGTCCGAGGAAAAAATAAAACTGATTACAGTCAAGTTTGCC	chr16	32518168	32518227	-	FALSE	rn|16p12	NA	NA	AW528208	NA	NA	NA	NA	NA
A_44_P247727	5.19313	5.64634	P	P	4.24869	4.34089	P	P	2.20677	Dhfr	Rattus norvegicus dihydrofolate reductase (Dhfr), mRNA [NM_130400]	CGACCTTTAAAGGACAGAATTAATATAGTTCTCAGTAGAGAACTCAAGGAACCACCACAA	chr2	22609800	22615864	+	FALSE	rn|2q12	ENSRNOT00000018259	24312	NM_130400	dihydrofolate reductase	GO:0050661|GO:0051871|GO:0031427|GO:0003729|GO:0009165|GO:0046452|GO:0008144|GO:0046653|GO:0046654|GO:0006545|GO:0006730|GO:0055114|GO:0004146|GO:0035094	NM_130400	TC608752
A_44_P247894	4.63384	1.5317	P	A	5.29185	4.63818	P	P	0.432582	Tnp1	Rattus norvegicus transition protein 1 (Tnp1), mRNA [NM_017056]	GCGGCAATGAGCTCTAGCCTGGTGGTCTTCAAACTACACCAGGCAGCAACAAGACATCAG	chr9	72397916	72397975	-	FALSE	rn|9q33	ENSRNOT00000023769	24839	NM_017056	transition protein 1	GO:0000012|GO:0006342|GO:0007286|GO:0007290|GO:0007275|GO:0006337|GO:0007283|GO:0030317|GO:0003677|GO:0019953|GO:0006338|GO:0000786|GO:0001673|GO:0045892	NM_017056	TC612836
A_44_P247956	3.57563	5.40067	P	P	3.3357	3.11626	A	A	2.88621	Uncharacterized protein [Source:UniProtKB/TrEMBL;Acc:E9PSU8] [ENSRNOT00000038646]	GATCTCCCACCACTATGATTTATAGGGATGATAGGAGACCAGATGGAGTTCCTGATAGGT	chr11	83975633	83975692	+	FALSE	rn|11q23	ENSRNOT00000038646	NA	XM_006221204	NA	NA	XM_006221204	TC587090	NA
A_44_P248371	3.8592	3.48237	P	A	4.68645	5.14686	P	P	0.419898	TTTCATGGCTGATCTTCAATCCAACTTTGATGGCCAGGCCTTACCTCGGTGTGTATTTGA	chr3	110193888	110193947	-	FALSE	rn|3q35	NA	NA	NA	NA	NA	NA	NA	NA	NA
A_44_P249033	5.83008	6.62544	P	P	5.11767	4.95158	P	P	2.36998	Hmga1	Rattus norvegicus high mobility group AT-hook 1 (Hmga1), mRNA [NM_139327]	AGAACAAGGGCACAGCCAAGACGCGGAAAGTTACCACAACTCCGGGGAGGAAACCAAGGG	chr20	5770485	5771310	+	FALSE	rn|20p12	ENSRNOT00000000580	117062	NM_139327	high mobility group AT-hook 1	GO:0003906|GO:0003700|GO:0008285|GO:0090402|GO:0005634|GO:0035985|GO:0035986|GO:0042974|GO:0009615|GO:0042975|GO:0003677|GO:0006351|GO:0051575|GO:0046965|GO:0030374|GO:0006284|GO:2000774|GO:0045893|GO:0019899|GO:0045892|GO:0000737|GO:0008134	NM_139327	TC628828
A_44_P250368	5.85557	6.90739	P	P	5.35823	4.9285	P	P	2.48971	Tk1	Rattus norvegicus thymidine kinase 1, soluble (Tk1), mRNA [NM_052800]	TGGATTTCTGTGAAACGATAGCCAATGCAGGCAAGACAGTGATTGTGGCGGCGCTGGACG	chr3	109023260	109023319	-	FALSE	rn|3q35	ENSRNOT00000071420	24834	NM_052800	thymidine kinase 1, soluble	GO:0009157|GO:0046104|GO:0009636|GO:0060138|GO:0048565|GO:0019206|GO:0005524|GO:0009165|GO:0051414|GO:0042802|GO:0001889|GO:0006260|GO:0003674|GO:0016310|GO:0005737|GO:0051289|GO:0014856|GO:0031667|GO:0008270|GO:0046688|GO:0004797	NM_052800	TC582742
A_44_P250371	5.87254	6.89022	P	P	5.33111	5.16924	P	P	2.32442	CGGCACTTCCAGATCGCCCAGTACAAGTGCCTGGTCATCAAGTATGCCAAAGACACGTGC	chr3	109023456	109023515	-	FALSE	rn|3q35	NA	NA	NA	NA	NA	NA	NA	NA	NA
A_44_P250879	4.18359	4.70606	P	A	5.66804	5.43015	P	P	0.471181	Dmrta2	Rattus norvegicus DMRT-like family A2 (Dmrta2), mRNA [NM_001107951]	CCACGCTCGGCTTCCGGCCGCCCATGGACTACGCCTTCAGCGACCTCATGCGCGACCGCT	chr5	131415004	131415063	+	FALSE	rn|5q35	ENSRNOT00000067277	313471	NM_001107951	DMRT-like family A2	GO:0003700|GO:0046982|GO:0002052|GO:0048665|GO:0005634|GO:0005575|GO:0035914|GO:0042803|GO:0043565|GO:0003674|GO:0008150|GO:0021796|GO:0071542	NM_001107951	NA
A_44_P250900	4.27938	4.44244	P	A	5.35516	5.8769	P	P	0.41286	Rattus norvegicus similar to Rpl7a protein (LOC313976), mRNA [XM_233984]	ATTCAGCCCAAAAGAGATCTAACAAATCAAATGCCTGGCTACATCAGGCTGCAGCAGCAA	chr6	40181985	40182045	-	FALSE	rn|6q15	NA	NA	XM_233984	NA	NA	NA	NA	NA
A_44_P251086	4.3576	4.91	P	P	2.9123	3.51066	A	A	2.67177	LOC100911790	PREDICTED: Rattus norvegicus stefin-3-like (LOC100911790), mRNA [XM_006221154]	CCCAGCTTGAAGAGAAAACCAATGAGAAATATGAAAAATTTGAAGCCGTCCAGTATAAAG	chr11	66423354	66423413	+	FALSE	rn|11q22	ENSRNOT00000042374	100911790	XM_006221154	stefin-3-like	GO:0005622|GO:0004869	XM_006221154	NA
A_44_P251104	5.4412	5.57879	P	P	4.3824	4.32341	P	P	2.23214	BP500476 Rattus norvegicus insulinoma RINm5F Rattus norvegicus cDNA clone RI11934 5', mRNA sequence [BP500476]	ATAAAAGTGTGGGATCTATCATACAGTATAAATACACAGCCAGCAAAACCCAGCCCTCCC	chr8	69330478	69330537	-	FALSE	rn|8q24	NA	NA	BP500476	NA	NA	NA	NA	NA
A_44_P251312	4.89248	4.17153	P	A	5.87736	5.35223	P	P	0.478973	AA818416 UI-R-A0-au-f-04-0-UI.s1 UI-R-A0 Rattus norvegicus cDNA clone UI-R-A0-au-f-04-0-UI 3', mRNA sequence [AA818416]	GGAAAAAATGTCGAATCCAGAGAGCAAGGTAAAGTTTAGCAAAATGAGCTCAGAAGACTC	chr16	1956562	1956621	-	FALSE	rn|16p16	NA	NA	AA818416	NA	NA	NA	NA	NA
A_44_P251731	5.01042	4.11646	P	A	5.57544	5.92932	P	P	0.456412	AA943056 EST198555 Normalized rat brain, Bento Soares Rattus sp. cDNA clone RBRAE33 3' end, mRNA sequence [AA943056]	GGATTCAGAATGTTTGGAAACCCTTGATGGACTACGAGATCCTGACCTGCTCTCTGATTT	chr4	77380477	77380536	+	FALSE	rn|4q24	NA	NA	AA943056	NA	NA	NA	NA	NA
A_44_P251939	4.71494	5.08913	P	P	2.9144	2.82765	A	A	4.11947	BF291167 EST455758 Rat Gene Index, normalized rat, Rattus norvegicus cDNA Rattus norvegicus cDNA clone RGIIJ59 3' sequence, mRNA sequence [BF291167]	CCTCAAGTGAAATAATAAAATAGAAATTCATTGATTCATGTGAGTAAAAATAATATTCCT	chr7	62764131	62764190	+	FALSE	rn|7q22	NA	NA	BF291167	NA	NA	NA	NA	NA
A_44_P252644	2.37995	1.76006	A	A	4.26252	4.18531	P	P	0.229826	Efna3	PREDICTED: Rattus norvegicus ephrin A3 (Efna3), mRNA [XM_574979]	TCTCCACGCCCACTCACAACCTGCATTGGAAGTGTCTGAGGATGAAGGTGTTCGTCTGCT	chr2	181498872	181499276	-	FALSE	rn|2q34	ENSRNOT00000027929	170901	XM_574979	ephrin A3	GO:0048013|GO:0046875|GO:0005886|GO:0007411|GO:0045664	XM_574979	NP388621
A_44_P252707	3.6	3.36154	P	A	4.58883	4.39139	P	P	0.497306	Cdh3	Rattus norvegicus cadherin 3 (Cdh3), mRNA [NM_053938]	TCGGCAACTTCATCATCGAGAACCTGAAAGCTGCCAACACAGACCCCACTGCTCCTCCCT	chr19	36390903	36392983	+	FALSE	rn|19q12	ENSRNOT00000027273	116777	NM_053938	cadherin 3	GO:0010838|GO:0060901|GO:0005886|GO:0048023|GO:0042493|GO:0005509|GO:0031424|GO:0032912|GO:0022405|GO:0010628|GO:0003674|GO:0005737|GO:0016337|GO:0005913|GO:0043568|GO:0001895|GO:0042060|GO:0032773|GO:0016021|GO:0051796|GO:0060070|GO:0007156	NM_053938	TC585343
A_44_P252775	13.6375	14.9654	P	P	13.049	12.7409	P	P	2.91995	Hist1h2ak	Rattus norvegicus histone cluster 1, H2ak (Hist1h2ak), mRNA [NM_001109423]	TCCTGCCCAACATCCAGGCGGTGCTGCTGCCCAAGAAGACCGAGAGCCACCACAAAGCTA	chr17	50436343	50436402	-	FALSE	rn|17q11	ENSRNOT00000059328	680615	NM_001109423	histone cluster 1, H2ak	GO:0046982|GO:0006334|GO:0005634|GO:0000786|GO:0003677|GO:0070062	NM_001109423	TC605704
A_44_P252935	3.7835	5.07206	P	P	1.85149	3.77786	A	A	2.73642	Tlr1	Rattus norvegicus toll-like receptor 1 (Tlr1), mRNA [NM_001172120]	CACAGAAAAGAGCAAGCATGGACTCTTTTGGGCAAATCTAAGAGCATCCATTAATGTTAA	chr14	46124542	46124601	+	FALSE	rn|14p11	NA	305354	NM_001172120	toll-like receptor 1	GO:0071723|GO:0045410|GO:0046982|GO:0042495|GO:0035354|GO:0042535|GO:0032493|GO:0006952|GO:0002224|GO:0071727|GO:0001774	NM_001172120	TC635685
A_44_P253108	5.50787	6.63573	P	P	5.56608	4.07834	P	P	2.25523	Spc25	Rattus norvegicus SPC25, NDC80 kinetochore complex component (Spc25), mRNA [NM_001009654]	AAGGAATATGAAGTGTCCGACTGTTCACCTCATCTTGAGTGCCTAGCAGAATTTCAGGAG	chr3	51361769	51363895	-	FALSE	rn|3q21	ENSRNOT00000008837	295661	NM_001009654	SPC25, NDC80 kinetochore complex component	GO:0007067|GO:0007059|GO:0000777|GO:0005634|GO:0007052|GO:0031262	NM_001009654	TC579250
A_44_P253393	5.07823	5.60259	P	P	3.53648	4.23161	A	P	2.71056	Dcstamp	PREDICTED: Rattus norvegicus dendrocyte expressed seven transmembrane protein (Dcstamp), transcript variant X2, mRNA [XM_006226060]	CGGCTCAGTGTGTCTCAGACTTGGGTTCCTCTTAGTATTATTCTCTTAACGCTGGTGATA	chr7	75335293	75335352	+	FALSE	rn|7q22	NA	299889	XM_006226060	dendrocyte expressed seven transmembrane protein	GO:0030308|GO:0072675|GO:0036006|GO:0009986|GO:0030316|GO:0030176|GO:0005887|GO:0045657|GO:0045780|GO:0071356|GO:0005789|GO:0071353|GO:0061025|GO:0043011|GO:0010008|GO:0034241	XM_006226060	NA
A_44_P253486	3.76337	1.74351	P	A	4.25889	3.93067	P	P	0.492179	Plxdc1	Rattus norvegicus plexin domain containing 1 (Plxdc1), mRNA [NM_001107046]	CTCCCTCTTCATCGACAGCCTCACCACAGAAGATGACACCAAGTTGAATCCCTATGCAGA	chr10	86693543	86700376	-	FALSE	rn|10q31	ENSRNOT00000043561	303505	NM_001107046	plexin domain containing 1	GO:0043235|GO:0003674|GO:0005737|GO:0021510|GO:0005886|GO:0043025|GO:0004872|GO:0016021|GO:0030425	NM_001107046	NA
A_44_P253725	1.96149	1.73388	A	A	6.60942	5.17005	P	P	0.0540303	BE113460 UI-R-BJ1-awl-e-11-0-UI.s1 UI-R-BJ1 Rattus norvegicus cDNA clone UI-R-BJ1-awl-e-11-0-UI 3', mRNA sequence [BE113460]	AAACTTCCGAACTTACGCGTTTATAGCTCTTATAATTCTATATAGGTAGCTATGACCACA	chr6	54838747	54838806	+	FALSE	rn|6q16	NA	NA	BE113460	NA	NA	NA	NA	NA
A_44_P255409	4.13469	3.47638	P	A	4.89471	4.95818	P	P	0.47171	Lrrc56	Rattus norvegicus leucine rich repeat containing 56 (Lrrc56), mRNA [NM_001024902]	AACGTGCTTGACATTCTCCTGCCTCGGCTGGAGTGTTCCCATGGAGCCACCATTCGGAAA	chr1	201400828	201401323	+	FALSE	rn|1q41	ENSRNOT00000022867	365389	NM_001024902	leucine rich repeat containing 56	NA	NM_001024902	TC576231
A_44_P255817	6.61138	8.14092	P	P	4.67362	5.09003	P	P	6.37849	Pram1	PML-RAR alpha-regulated adaptor molecule 1 [Source:MGI Symbol;Acc:MGI:3576625] [ENSRNOT00000060002]	TCCGGCGTGGAGAGATCCTAGAGGTGATTGAATTCACTAACAAGGATGAGATGCTCTGCC	chr7	16148888	16148947	+	FALSE	rn|7q12	ENSRNOT00000060002	362848	XM_006225973	PML-RARA regulated adaptor molecule 1	GO:0043313|GO:0008150|GO:0003674|GO:0007229|GO:0005575	XM_006225973	TC623019
A_44_P256677	4.9586	5.44943	P	P	3.88158	4.18713	A	P	2.26948	Plcxd3	Rattus norvegicus phosphatidylinositol-specific phospholipase C, X domain containing 3 (Plcxd3), mRNA [NM_001107671]	AATATCCCATAGTCATCTGCAATTGGGCAATCATAGCTAATTCTTGGTCGTAGAAAATAT	chr2	53584488	53584547	+	FALSE	rn|2q16	ENSRNOT00000019524	310358	NM_001107671	phosphatidylinositol-specific phospholipase C, X domain containing 3	GO:0006629|GO:0008081	NM_001107671	TC598089
A_44_P256786	3.94409	3.3107	P	A	4.62532	5.11884	P	P	0.425961	Hspa12a	Rattus norvegicus heat shock protein 12A (Hspa12a), mRNA [NM_001107445]	CCTTCACGGATTGTCCTTTGCATAGGTTATCTGGCCACTTAATGGCATTTCCTGTACACA	chr1	265305677	265305736	-	FALSE	rn|1q55	ENSRNOT00000024548	307997	NM_001107445	heat shock protein 12A	GO:0006950|GO:0070062	NM_001107445	TC592039
A_44_P257050	4.77317	5.01933	P	P	3.22636	3.21566	A	A	3.20533	AI072592 UI-R-C2-nn-c-03-0-UI.s1 UI-R-C2 Rattus norvegicus cDNA clone UI-R-C2-nn-c-03-0-UI 3', mRNA sequence [AI072592]	AAATACACAAAAAAGTAGTTTTAACAATCTATAAATTTTTATACTTAAAATCATGATTGA	chr10	84475528	84475587	-	FALSE	rn|10q31	NA	NA	AI072592	NA	NA	NA	NA	NA
A_44_P258008	4.29014	5.26545	P	P	3.16812	2.76161	A	A	3.67962	Fgd2	Rattus norvegicus FYVE, RhoGEF and PH domain containing 2 (Fgd2), mRNA [NM_001107617]	TCGGGTTTTCCAGCTGCAACAGTCAGGCCAGCAGTACACCTTCAAGGCTGAGTCTGTGGA	chr20	7701346	7701405	+	FALSE	rn|20p12	ENSRNOT00000041665	309653	NM_001107617	FYVE, RhoGEF and PH domain containing 2	GO:0005089|GO:0046872	NM_001107617	TC582126
A_44_P259453	2.90793	3.06674	A	A	4.30302	4.02905	P	P	0.440431	AA997347 UI-R-C0-hl-b-04-0-UI.s1 UI-R-C0 Rattus norvegicus cDNA clone UI-R-C0-hl-b-04-0-UI 3', mRNA sequence [AA997347]	CCAGAACATGTGCGGTAGAGACATCAGACTCTGGAGTCAGAAGCCCTCGGATTGGGCAGA	chr1	84286361	84286420	+	FALSE	rn|1q21	NA	NA	AA997347	NA	NA	NA	NA	NA
A_44_P260072	7.94033	8.55792	P	P	6.0731	7.37228	P	P	2.67156	Tbxas1	Rattus norvegicus thromboxane A synthase 1, platelet (Tbxas1), mRNA [NM_012687]	TGAGACTCAGGTTCCACTTCAGCTAGAATCCAAATCTGCTCTATGCCCCAAAAATGGAGT	chr4	66676913	66677395	+	FALSE	rn|4q22	ENSRNOT00000010796	24886	NM_012687	thromboxane A synthase 1, platelet	GO:0004497|GO:0003674|GO:0045907|GO:0030644|GO:0005506|GO:0001516|GO:0005789|GO:0016705|GO:0016021|GO:0005575|GO:0004796|GO:0020037	NM_012687	TC577017
A_44_P260445	3.16607	1.72547	A	A	5.00958	4.08511	P	P	0.249725	RT1-M4	Rattus norvegicus RT1 class Ib, locus M4 (RT1-M4), mRNA [NM_001168343]	AATCGAACTGTGGACCCTGTTCGGTTACCATAGCCAGAGAGAGAATGAGTCTCACACTGT	chr20	1644368	1644655	+	FALSE	rn|20p12	ENSRNOT00000030174	309584	NM_001168343	RT1 class Ib, locus M4	NA	NM_001168343	NA
A_44_P260580	3.3028	2.16573	A	A	4.39296	4.55524	P	P	0.322445	Klhl28	Rattus norvegicus kelch-like family member 28 (Klhl28), mRNA [NM_001106735]	AGCATTGAAAGATATGACCCTCATCAAAATCAGTGGACAGTGTGTAGACCAATGAAAGAG	chr6	86295135	86295194	-	FALSE	rn|6q24	ENSRNOT00000005821	299103	NM_001106735	kelch-like family member 28	NA	NM_001106735	NA
A_44_P260615	3.60028	5.38303	P	P	1.80939	1.96112	A	A	7.27958	Rattus norvegicus similar to RIKEN cDNA 9330128H10 gene (LOC300458), mRNA [XM_235968]	GTGACAAAAGCTAAACTAAGGAAAATAAAGAATGCATCTAAAAGGCATCCCATAGAATCC	chr8	23935399	23935458	+	FALSE	rn|8q13	NA	NA	XM_235968	NA	NA	NA	NA	NA
A_44_P260655	6.21684	6.89456	P	P	5.52851	5.35395	P	P	2.22108	TGTTTGGAAACAATGTCACTCTGGCTAACAAATTCGAGTCCTGCAGTGTGCCGCAGAAAA	chr7	114359796	114359855	-	FALSE	rn|7q34	NA	NA	NA	NA	NA	NA	NA	NA	NA
A_44_P261425	4.38584	4.90146	P	P	2.62566	3.30812	A	A	3.15949	UI-R-FJ0-cpu-e-12-0-UI.s1 UI-R-FJ0 Rattus norvegicus cDNA clone UI-R-FJ0-cpu-e-12-0-UI 3', mRNA sequence [CA503524]	TGACAAAAGTCATTGAGTAACAAGACTTGTAATAAAAAGGCATAAAATATATTTATACAT	chr10	98322449	98322508	-	FALSE	rn|10q32.1	NA	NA	CA503524	NA	NA	NA	NA	NA
A_44_P261606	3.60192	2.37621	A	A	4.52631	4.42362	P	P	0.38948	GPR89_MOUSE (Q8BS95) Protein GPR89A, partial (60%) [TC585876]	TCTTCCGGTTGTTTTCTTTTCACCTGGACCCTACGTGGTTCAAAACTCAGACCTAGGGCA	chr5	148672809	148672868	+	FALSE	rn|5q36	NA	NA	AI180339	NA	NA	NA	TC585876	NA
A_44_P262078	5.41087	7.13463	P	P	4.45457	4.96884	P	P	3.43831	Gfi1	Rattus norvegicus growth factor independent 1 transcription repressor (Gfi1), mRNA [NM_012566]	GACACTTCTGGAGTTTTTCAAGCGTAAACGAAACAGAACTGGAGAGTTATTTCAAAAATT	chr14	2606405	2606464	+	FALSE	rn|14p22	ENSRNOT00000002807	24388	NM_012566	growth factor independent 1 transcription repressor	GO:0005515|GO:0042472|GO:0044212|GO:0042491|GO:0009996|GO:0034121|GO:0042660|GO:0032088|GO:0005634|GO:0000122|GO:0006351|GO:0016363|GO:0001078|GO:0016604|GO:0071222|GO:0045165|GO:0017053|GO:0070105|GO:0010977|GO:0008270|GO:0007638|GO:0045892|GO:0010956	NM_012566	TC575612
A_44_P262556	3.87096	4.80066	P	P	1.56216	2.93961	A	A	4.00014	Stap1	Rattus norvegicus signal transducing adaptor family member 1 (Stap1), mRNA [NM_001025115]	GCAAAATTCACTCTTGTTTTGCCCAAAGAAGAAGTACACCTAAAGACAGAAAACACAGAA	chr14	23751746	23754381	-	FALSE	rn|14p21	ENSRNOT00000002760	305269	NM_001025115	signal transducing adaptor family member 1	GO:0005739|GO:0043234|GO:0005737|GO:0005070|GO:0009967|GO:0005634|GO:0007169	NM_001025115	TC578970
A_44_P263105	6.83085	8.08013	P	P	5.84249	6.44765	P	P	2.65759	Limd2	Rattus norvegicus LIM domain containing 2 (Limd2), mRNA [NM_001025715]	TCAGCAGCTGTTTAAGAGCAAAGGCAACTACGATGAGGGGTTTGGTCGTAAACAGCACAA	chr10	95553200	95553259	-	FALSE	rn|10q32.1	ENSRNOT00000035973	360646	NM_001025715	LIM domain containing 2	GO:0008270	NM_001025715	TC622417
A_44_P264299	10.8842	11.982	P	P	10.3121	10.1324	P	P	2.47955	Ckb	Rattus norvegicus creatine kinase, brain (Ckb), mRNA [NM_012529]	AGTGAAGCTACTCATTGAGATGGAGCAGCGGCTTGAGCAGGGTCAGCCCATTGACGACCT	chr6	136452432	136452491	-	FALSE	rn|6q32	ENSRNOT00000015122	24264	NM_012529	creatine kinase, brain	GO:0005739|GO:0005515|GO:0004111|GO:0030644|GO:0005886|GO:0021762|GO:0007420|GO:0006603|GO:0005524|GO:0070062	NM_012529	TC591223
A_44_P264659	5.58123	4.99778	P	P	4.469	4.08912	P	P	2.03817	Dpysl3	Rattus norvegicus dihydropyrimidinase-like 3 (Dpysl3), mRNA [NM_012934]	AGAAGGTCATGTTCTGAGCAGACCGGAAGAGCTGGAAGCTGAGGCTGTGTTCCGTGCCAT	chr18	36631742	36634515	-	FALSE	rn|18p11	ENSRNOT00000025880	25418	NM_012934	dihydropyrimidinase-like 3	GO:0051219|GO:0017124|GO:0030336|GO:0016812|GO:0051491|GO:0048678|GO:0005615|GO:0044297|GO:0030027|GO:0005829|GO:0007399|GO:0030426|GO:0035374|GO:0031941|GO:0071345|GO:0048666|GO:0010976|GO:0010977|GO:0051260|GO:0051764|GO:0051017|GO:0070382|GO:0006208	NM_012934	TC599882
A_44_P264675	6.43206	8.0285	P	P	3.57656	3.59128	A	A	14.4875	Igll1	Rattus norvegicus immunoglobulin lambda-like polypeptide 1 (Igll1), mRNA [NM_001190341]	TAAGAAGGCGACACTAGTGTGTCTGGTGAGCGAATTCTACCCAGGTACTTTGGTGGTGGA	chr11	86161747	86161806	+	FALSE	rn|11q23	ENSRNOT00000029851	100360919	NM_001190341	immunoglobulin lambda-like polypeptide 1	NA	NM_001190341	NP067894
A_44_P265058	6.12368	7.02561	P	P	5.60239	5.41281	P	P	2.19358	Gmnn	Rattus norvegicus geminin (Gmnn), mRNA [NM_001106112]	TGAATCACCGGATAGTCAAGAATTTGATTCTGAAAAAGAAACTGTTGAGTATTCTGAACC	chr17	47380221	47380280	+	FALSE	rn|17p11	ENSRNOT00000025389	291137	NM_001106112	geminin	GO:0005737|GO:0006461|GO:0044212|GO:0042826|GO:0003714|GO:0070491|GO:0009887|GO:0005634|GO:0008156|GO:0045786|GO:0045892	NM_001106112	TC603730
A_44_P265366	7.43942	8.88715	P	P	7.7977	6.52755	P	P	2.05571	Espl1	Rattus norvegicus extra spindle pole bodies homolog 1 (S. cerevisiae) (Espl1), mRNA [NM_001170602]	TCTCTACAAACATCCTGAAGCTGTCTTATCTATGGTAGAAGCTGTGTGACTACCTCCAAA	chr7	141074208	141074267	+	FALSE	rn|7q36	ENSRNOT00000017314	315330	NM_001170602	extra spindle pole bodies homolog 1 (S. cerevisiae)	GO:0007127|GO:0007067|GO:0005813|GO:0000070|GO:0007059|GO:0045143|GO:0006508|GO:0008233|GO:0005634|GO:0008234|GO:0000212	NM_001170602	TC585720
A_44_P265793	4.50351	5.06166	P	P	3.9648	3.56887	A	A	2.04066	EST239061 Normalized rat heart, Bento Soares Rattus sp. cDNA clone RHECU83 3' end, mRNA sequence [AI410768]	AAAGTAACTGACAATAAGTTACACGTCTCCATGATTATTTACTTTTCCACAAAATGTTCT	chr1	137998486	137998544	+	FALSE	rn|1q31	NA	NA	AI410768	NA	NA	NA	NA	NA
A_44_P266023	4.41699	5.12683	P	P	2.75981	3.17412	A	A	3.56363	AA955510 UI-R-A1-ex-h-11-0-UI.s1 UI-R-A1 Rattus norvegicus cDNA clone UI-R-A1-ex-h-11-0-UI 3' similar to gi [AA955510]	AGTAACACAATACCAGTTAATACAGAGTAAATCCACAAGAACAATGATCCGTGAATGACT	chrX	17657633	17657692	-	FALSE	rn|Xq12	NA	NA	AA955510	NA	NA	NA	NA	NA
A_44_P266400	5.5884	7.52839	P	P	5.22486	4.54356	P	P	3.83299	AW144471 EST294848 Normalized rat placenta, Bento Soares Rattus sp. cDNA clone RGIAF73 5' end, mRNA sequence [AW144471]	GTTACTCAGTGCATATTCTGGAAGATTTATCCATGCTAATTGAGCATACCGTTTAGGCAG	chr2_random	3460082	3460140	+	FALSE	NA	NA	NA	AW144471	NA	NA	NA	TC617633	NA
A_44_P267024	4.77527	5.54298	P	P	3.44509	2.29741	A	A	4.68196	IgM kappa chain variable region {CDR1 to CDR3 region} [rats, LEW, HAR-1 hybridoma cells, mRNA Partial, 408 nt]. [S81289]	AGCTGCAAGTCCAGTCAGAGTCTTTTATACAATGAAAACAAAAAGAACTACTTGGCCTGG	chr4	102975024	102975083	-	FALSE	rn|4q32	ENSRNOT00000043097	NA	S81289	NA	NA	NA	NP516654	NA
A_44_P267415	4.30352	3.78892	P	A	4.74811	5.35298	P	P	0.495524	RGD1563159	Rattus norvegicus RGD1563159 (RGD1563159), mRNA [NM_001108428]	TGCCGAGTATCAAAACCAGGACTTTGCGCTTTCCTAGACAAGCAACGTGCACGCAGCTGT	chr18	30562157	30562216	-	FALSE	rn|18p11	ENSRNOT00000064799	361312	NM_001108428	RGD1563159	NA	NM_001108428	TC643016
A_44_P267423	3.9255	4.92936	P	P	3.19305	2.91178	A	A	2.73925	LOC100362814	RIKEN cDNA D430041D05 gene [Source:MGI Symbol;Acc:MGI:2181743] [ENSRNOT00000015073]	AGGCCTAACAGAAAGAAAAAAGATGTACGAAAAGGCCCCAAAAGAAATGGAGCATGCTTT	chr3	89511086	89511145	-	FALSE	rn|3q32	ENSRNOT00000015073	100362814	XM_006234665	hypothetical protein LOC100362814	NA	XM_006234665	NA
A_44_P267660	4.48049	5.49124	P	P	1.79531	1.90587	A	A	9.3242	Rattus norvegicus similar to olfactory receptor MOR110-5 (LOC366812), mRNA [XM_345786]	CAGGCAAGAGTCAACCAGTATTCTGTTAAGAGGACAAAATTCACTCAGAAGTAAATTCGC	chr7	6177349	6177408	+	FALSE	rn|7q11	NA	NA	XM_345786	NA	NA	NA	NA	NA
A_44_P267778	4.40311	4.46243	P	A	5.50025	5.48443	P	P	0.479869	Fndc8	Rattus norvegicus fibronectin type III domain containing 8 (Fndc8), mRNA [NM_001107030]	GAGGCAACCAAACCAGGTGACAAGGATACGCCTAAGGTCAAGAACCGCCCCTGGATCTTC	chr10	71114944	71115003	+	FALSE	rn|10q26	ENSRNOT00000010924	303376	NM_001107030	fibronectin type III domain containing 8	GO:0008150|GO:0003674|GO:0005634|GO:0005575	NM_001107030	TC628123
A_44_P268915	3.77498	5.02369	P	P	3.4031	2.55024	A	A	2.81205	BF289003 EST453594 Rat Gene Index, normalized rat, Rattus norvegicus cDNA Rattus norvegicus cDNA clone RGIHA12 3' sequence, mRNA sequence [BF289003]	CGAAGGTTGGTTCCCAAGGCCACGTGAAGCGCCCAAGCAGGCAAGACTAATGTCAGAAGA	chr4	173667718	173667777	-	FALSE	rn|4q43	NA	NA	BF289003	NA	NA	NA	NA	NA
A_44_P269306	7.23737	6.77061	P	P	7.48163	8.55708	P	P	0.468283	Spp2	Rattus norvegicus secreted phosphoprotein 2 (Spp2), mRNA [NM_053577]	AGCAGAAGCTGAAATGAAGGACATGGAGAATTGTGTCTTTTTCCTTTGATAAGCTCCACT	chr9	87316459	87316518	+	FALSE	rn|9q35	ENSRNOT00000026108	94168	NM_053577	secreted phosphoprotein 2	GO:0043234|GO:0006461|GO:0046849|GO:0005576	NM_053577	TC580467
A_44_P269544	9.56312	11.0395	P	P	8.72694	8.38339	P	P	3.77663	Mgst3	Rattus norvegicus microsomal glutathione S-transferase 3 (Mgst3), mRNA [NM_001191594]	GTGGCGTGGATTATTGGGCGAGTTCTTTACGCATATGGCTACTACACGGGAGACCCTAGC	chr13	83038290	83039559	-	FALSE	rn|13q24	ENSRNOT00000005719	289197	NM_001191594	microsomal glutathione S-transferase 3	GO:0004602|GO:0005783|GO:0008152|GO:0010243|GO:0005635|GO:0005575|GO:0004364|GO:0055114	NM_001191594	TC607570
A_44_P269930	4.40513	3.27566	P	A	6.48183	4.87718	P	P	0.259938	Mfsd2a	Rattus norvegicus major facilitator superfamily domain containing 2A (Mfsd2a), mRNA [NM_001106683]	CCTTGCACTGAGCAGCTGTTCTTCCTATGTCAAGACAGGGACCAAGGACTGGAGGGTGAG	chr5	142260809	142260868	-	FALSE	rn|5q36	ENSRNOT00000019080	298504	NM_001106683	major facilitator superfamily domain containing 2A	GO:0005737|GO:0005886	NM_001106683	TC592735
A_44_P270468	4.76538	5.73732	P	P	3.71914	4.38106	A	P	2.36849	Slc15a3	Rattus norvegicus solute carrier family 15 (oligopeptide transporter), member 3 (Slc15a3), mRNA [NM_139341]	GGCAAATCCCCCAATACCTGCTCATCGGGATCAGTGAGATTTTTGCCAGCATCCCAGGTC	chr1	213354078	213355353	+	FALSE	rn|1q43	ENSRNOT00000029443	246239	NM_139341	solute carrier family 15 (oligopeptide transporter), member 3	GO:0030163|GO:0005427|GO:0035672|GO:0016021|GO:0015031|GO:0005765|GO:0015293	NM_139341	NA
A_44_P271741	4.29707	1.94946	P	A	4.5169	4.66937	P	P	0.486564	Dpysl2	Rattus norvegicus dihydropyrimidinase-like 2 (Dpysl2), mRNA [NM_001105717]	GCCAAAGTCTTCAATCTTTACCCACGGAAAGGTCGTATCTCCGTGGGATCTGACGCAGAC	chr15	46356176	46356235	-	FALSE	rn|15p12	ENSRNOT00000012996	25416	NM_001105717	dihydropyrimidinase-like 2	GO:0005515|GO:0030424|GO:0043005|GO:0021510|GO:0016812|GO:0042220|GO:0030425|GO:0005829|GO:0030426|GO:0014049|GO:0005739|GO:0030516|GO:0021772|GO:0043195|GO:0007010|GO:0043025|GO:0070062|GO:0019901|GO:0042493|GO:0005874|GO:0048489|GO:0006897|GO:0043234|GO:0001975|GO:0016020|GO:0007420|GO:0045664|GO:0006208	NM_001105717	TC620946
A_44_P271953	3.14727	3.23137	A	A	4.79092	4.11194	P	P	0.405824	Rattus norvegicus similar to RIKEN cDNA 1700001F09 (LOC364252), mRNA [XM_344295]	GGAAGCCAGTATGAAAATCCGTGTAACAAGCAGCCTCAGGAACAACTTTGAGTCTGAGAT	NA	NA	NA	NA	FALSE	NA	NA	NA	XM_344295	NA	NA	NA	NA	NA
A_44_P273383	5.1637	6.19069	P	P	2.09132	2.62073	A	A	10.458	BQ199904 UI-R-DQ1-cli-l-05-0-UI.s1 UI-R-DQ1 Rattus norvegicus cDNA clone UI-R-DQ1-cli-l-05-0-UI 3', mRNA sequence [BQ199904]	TAAATCTAAGGATTATATAGTTTTAGTATAAATATATATCACATATTTTCGTAAAATTTT	chr3	113141025	113141084	+	FALSE	rn|3q36	NA	NA	BQ199904	NA	NA	NA	NA	NA
A_44_P273783	4.76068	5.34855	P	P	5.81163	6.50184	P	P	0.462245	Aldh1a3	Rattus norvegicus aldehyde dehydrogenase 1 family, member A3 (Aldh1a3), mRNA [NM_153300]	ATGGCAGAGAACTAGGTGAATACGCTTTGGCTGAATACACAGAAGTGAAAACTGTCACCA	chr1	120847772	120853625	-	FALSE	rn|1q22	ENSRNOT00000043019	266603	NM_153300	aldehyde dehydrogenase 1 family, member A3	GO:0001758|GO:0021983|GO:0070403|GO:0070324|GO:0042803|GO:0005829|GO:0031076|GO:0005737|GO:0042574|GO:0042573|GO:0042572|GO:0050885|GO:0060166|GO:0007626|GO:0002138|GO:0048048|GO:0042472|GO:0043065|GO:0001822|GO:0042493|GO:0004029|GO:0060324|GO:0002072|GO:0060013|GO:0021768|GO:0004030	NM_153300	TC578134
A_44_P273821	7.95525	9.15026	P	P	6.60866	7.09942	P	P	3.47808	Lyn	Rattus norvegicus v-yes-1 Yamaguchi sarcoma viral related oncogene homolog (Lyn), transcript variant 1, mRNA [NM_030857]	CTCTCCTAGTCTGTCAGGACTTTATGAGACCCTCCAAAAATACAAAGCATTTCTCTCATT	chr5	17053643	17053702	+	FALSE	rn|5q12	ENSRNOT00000011130	81515	NM_030857	v-yes-1 Yamaguchi sarcoma viral related oncogene homolog	GO:0005515|GO:0014070|GO:0030262|GO:0002513|GO:0002762|GO:0032403|GO:0001817|GO:0031175|GO:0034605|GO:0005758|GO:0009743|GO:0016301|GO:0031668|GO:0002902|GO:0031663|GO:0031625|GO:0030061|GO:0032868|GO:0042531|GO:0031966|GO:0005794|GO:0030335|GO:0006991|GO:0030889|GO:0009636|GO:0014069|GO:0018108|GO:0005161|GO:0002768|GO:0005178|GO:0010976|GO:0019899|GO:0002431|GO:0034144|GO:0033628|GO:0008284|GO:…	NM_030857	TC576010
A_44_P274130	3.93761	1.71694	P	A	4.18531	4.27314	P	P	0.495902	C9	Rattus norvegicus complement component 9 (C9), mRNA [NM_057146]	CTCTCATTAGTCAAAAACTGTCCCCTATCTATAATCTCATTCCTTTGACAATGAAAGATG	chr2	55784980	55789922	+	FALSE	rn|2q16	ENSRNOT00000018545	117512	NM_057146	complement component 9	GO:0006957|GO:0006955|GO:0005737|GO:0005886|GO:0005579|GO:0007596|GO:0019835|GO:0006958|GO:0072562|GO:0005576|GO:0070062	NM_057146	TC576357
A_44_P274154	2.4213	1.56231	A	A	4.27105	4.16301	P	P	0.223255	Foxd2	Forkhead box protein D1 [Source:UniProtKB/Swiss-Prot;Acc:Q63251] [ENSRNOT00000010201]	TTCTAGGCGCAGAGCTGGGTTGCGCCAAGGCTTTCTACCCCGCGTCCCTGAGTCCTCCCG	chr5	135269485	135269544	-	FALSE	rn|5q36	ENSRNOT00000010201	313504	XM_233422	forkhead box D2	GO:0005667|GO:0007389|GO:0001658|GO:0006366|GO:0051216|GO:0001822|GO:0008301|GO:0003705|GO:0001755|GO:0030318|GO:0005634|GO:0000122|GO:0048846|GO:0048485|GO:0048484|GO:0043565|GO:0051090|GO:0003690|GO:0045944|GO:0050935|GO:0007422|GO:0048937|GO:0008134	XM_233422	NA
A_44_P274207	4.07131	1.83611	P	A	5.52544	5.62144	P	P	0.213887	Zan	PREDICTED: Rattus norvegicus zonadhesin (Zan), mRNA [XM_006221415]	GACCATCGCTACAGATGTTACCACTGTTTATCCTGAAGTGACCATTCTCCTCACAGGAGT	chr12	19530325	19530543	-	FALSE	rn|12q12	NA	304379	XM_006221415	zonadhesin	NA	XM_006221415	NA
A_44_P274242	5.83975	7.25361	P	P	3.87663	4.85718	A	P	4.80557	Siglec10	PREDICTED: Rattus norvegicus sialic acid binding Ig-like lectin 10 (Siglec10), transcript variant X2, mRNA [XM_006228948]	ACAGGCCTTCATCAAAGCCTATGGAAGAGTTCAAAGTCCCACTCAACTGTTGCTTTCAGT	chr1	93794200	93794259	+	FALSE	rn|1q22	NA	292844	XM_006228948	sialic acid binding Ig-like lectin 10	GO:0002244	XM_006228948	TC624478
A_44_P274772	3.31715	1.64327	A	A	4.04256	3.91166	P	P	0.415199	CTAAGAAAGAAGACCACCTAGTGTTTATATTCTGGGCTCCTGAAATAAATGGCTTGGACG	NA	NA	NA	NA	FALSE	NA	NA	NA	NA	NA	NA	NA	NA	NA	NA
A_44_P276755	1.95977	1.81051	A	A	4.42731	4.11151	P	P	0.190655	Rattus norvegicus similar to KIAA1617 protein (LOC307106), mRNA [XM_225556]	CTCTTCTAATAACAGAAACAAGGTTCCACTTGTCAGGATTGAGAAATCAGAGGTGAGTTC	chr17	79206594	79206653	-	FALSE	rn|17q12.3	NA	NA	XM_225556	NA	NA	NA	NA	NA
A_44_P277026	4.59883	5.06595	P	P	4.02169	2.63592	A	A	2.5705	Apol3	Rattus norvegicus apolipoprotein L, 3 (Apol3), transcript variant 2, mRNA [NM_001013175]	GAAAGCACTCAAACTTAGTAAAAAAGCCTATGATGTCATCAAGCAATTGAAAAGCTTGGG	chr7	115633603	115633662	+	FALSE	rn|7q34	ENSRNOT00000068221	315108	NM_001013175	apolipoprotein L, 3	GO:0006869|GO:0042157|GO:0005576|GO:0008289	NM_001013175	TC578548
A_44_P277423	4.23161	5.05036	P	P	3.09259	3.25215	A	A	2.87533	AI177752 EST221395 Normalized rat placenta, Bento Soares Rattus sp. cDNA clone RPLCF67 3' end, mRNA sequence [AI177752]	CCTTGAGTTTTTCATGTTTGATTAAATATGCATTAAGAGATAGAAATGAAATGACAGTAT	chr13	51246573	51246632	+	FALSE	rn|13q13	NA	NA	AI177752	NA	NA	NA	NA	NA
A_44_P277820	5.17206	6.15111	P	P	4.83452	4.07108	P	P	2.36259	Rattus norvegicus clone +14KATI kynurenine aminotransferase I mRNA, partial sequence. [AF267750]	TAGATCTCAGAGCCCCACATTAAAGACTGCTAATGGGTCAGAAATGGGGGTCCCTTAAAT	chr18	56765454	56765513	-	FALSE	rn|18q12.1	NA	NA	AF267750	NA	NA	NA	NP968670	NA
A_44_P278233	4.34144	4.7	P	P	1.55583	2.86949	A	A	4.51446	AMGNNUC:URRG1-00021-G12-A urrg1 (14046) Rattus norvegicus cDNA clone urrg1-00021-g12 5', mRNA sequence [CB613629]	TCTAAAACAGAACAAAACCAGAAAAATCCAGCAAATATTAAGCAAATAATGAGCCGGCTG	chr11	58646988	58647047	+	FALSE	rn|11q21	NA	NA	CB613629	NA	NA	NA	NA	NA
A_44_P278938	5.55947	5.64653	P	P	7.51915	7.1321	P	P	0.300428	Elf2	Rattus norvegicus E74-like factor 2 (Elf2), transcript variant 2, mRNA [NM_001012181]	GGTGTGACTAGAGTTGTGAACATCACTTCCCCTGCTCACGATGCTTCATCCAGGTGTCCT	chr2	140146315	140146374	-	FALSE	rn|2q26	ENSRNOT00000047635	361944	NM_001012181	E74-like factor 2	GO:0043565|GO:0005737|GO:0003700|GO:0006366|GO:0006357|GO:0000981|GO:0005730|GO:0005634|GO:0045893|GO:0045892|GO:0030154	NM_001012181	TC575670
A_44_P279296	4.16301	4.20131	P	A	6.82987	4.1504	P	P	0.276079	Topbp1	PREDICTED: Rattus norvegicus topoisomerase (DNA) II binding protein 1 (Topbp1), transcript variant X1, mRNA [XM_001072207]	GAGACGCATGGAAAACTTAAAAAACAGTATGTGTTCCAGATGTCATCTCTGAATTCTCAA	chr8	108350763	108350822	+	FALSE	rn|8q32	ENSRNOT00000013265	315969	XM_001072207	topoisomerase (DNA) II binding protein 1	GO:0005737|GO:0000794|GO:0005886|GO:0005694|GO:0016605|GO:0010212|GO:0005634|GO:0001673|GO:0006974|GO:0042802	XM_001072207	TC609233
A_44_P279493	2.52835	2.65691	A	A	4.35207	6.32659	P	P	0.119942	EST198769 Normalized rat brain, Bento Soares Rattus sp. cDNA clone RBRAH38 3' end, mRNA sequence [AA943270]	TAAAGCACACATTTGATTTACTTAAGAGACTTGAAGTGACTTGTCATCATTTGCAGTCTC	chrX	123253351	123253410	-	FALSE	rn|Xq35	NA	NA	AA943270	NA	NA	NA	NA	NA
A_44_P281795	3.27267	3.12017	A	A	4.15948	4.45191	P	P	0.461801	Zfp592	Rattus norvegicus zinc finger protein 592 (Zfp592), mRNA [NM_001106272]	GTCTTGATGCAAAGGAGGCCATCCAGACTCCTAGTGAGGAGAATGAGAGTCCCCTGAAGT	chr1	137202510	137202569	+	FALSE	rn|1q31	ENSRNOT00000015488	293038	NM_001106272	zinc finger protein 592	GO:0046872	NM_001106272	TC616936
A_44_P282010	2.44565	4.05612	A	A	4.6755	4.43641	P	P	0.467786	BF282984 EST447575 Rat Gene Index, normalized rat, Rattus norvegicus cDNA Rattus norvegicus cDNA clone RGIDV88 3' sequence, mRNA sequence [BF282984]	CTTCTAAAGTCTTAAGTTTTAAAGCATGTCACTTAAATTCCAGATGGTGAGTTACACAGG	chr15	27707774	27707833	+	FALSE	rn|15p14	NA	NA	BF282984	NA	NA	NA	NA	NA
A_44_P282154	4.01245	3.86716	P	A	5.35424	4.96655	P	P	0.4258	AA858911 UI-R-A0-bi-f-05-0-UI.s1 UI-R-A0 Rattus norvegicus cDNA clone UI-R-A0-bi-f-05-0-UI 3' similar to gb [AA858911]	CGCAGTCTCTGCTCTTTGTTTTTGTTTTTGGTGAATTCTCTCAGTAGTTCCATGACTTCA	chr1	212985299	212985358	+	FALSE	rn|1q43	NA	NA	AA858911	NA	NA	NA	NA	NA
A_44_P282691	4.46623	4.48598	P	P	2.52157	2.72569	A	A	3.60227	FQ123335 Rattus norvegicus skeletal muscle Sprague-Dawley Rattus norvegicus cDNA 3', mRNA sequence [FQ123335]	TCTGAAAACATACCCAAAGAAATAAAACAATTAAAAAACTGAAATCAGTAAGGATGTATT	chr2_random	1569910	1569969	+	FALSE	NA	NA	NA	FQ123335	NA	NA	NA	NA	NA
A_44_P283508	5.33273	6.13553	P	P	2.51098	3.24529	A	A	7.28488	Fmo1	Rattus norvegicus flavin containing monooxygenase 1 (Fmo1), mRNA [NM_012792]	ACTCGAACCGTACAAGAAACCCCATCTACCTTTGAAACTTTGCTTAAACTCTTTAGTTTT	chr13	78504208	78504267	-	FALSE	rn|13q22	ENSRNOT00000041908	25256	NM_012792	flavin containing monooxygenase 1	GO:0050661|GO:0017144|GO:0050660|GO:0006970|GO:0006082|GO:0043231|GO:0070995|GO:0004497|GO:0004499|GO:0005789|GO:0032496|GO:0009404|GO:0016021|GO:0055114	NM_012792	TC576469
A_44_P283561	7.14468	9.2189	P	P	3.91762	5.85625	A	P	10.0954	Mgst1	Rattus norvegicus microsomal glutathione S-transferase 1 (Mgst1), mRNA [NM_134349]	AGGTGTTGATGGCCTTTACCTCCTATGCAACGATCATTCTTGCCAAGATGATGTTCCTGA	chr4	175254945	175255004	+	FALSE	rn|4q44	ENSRNOT00000010579	171341	NM_134349	microsomal glutathione S-transferase 1	GO:0005783|GO:0042493|GO:0005743|GO:0045177|GO:0006749|GO:0010243|GO:0005634|GO:0005741|GO:0004364|GO:0042803|GO:0071449|GO:0042802|GO:0004602|GO:0005739|GO:0070207|GO:0043295|GO:0005789|GO:0032496|GO:0033327|GO:0016021|GO:0005778|GO:0055114	NM_134349	TC636236
A_44_P283941	11.4947	12.8533	P	P	10.1678	9.98581	P	P	4.7525	Arhgdib	Rattus norvegicus Rho, GDP dissociation inhibitor (GDI) beta (Arhgdib), mRNA [NM_001009600]	TTCTGTTCAGAAACTTATTCTTCCACTGGTTCAATGAATCTCATCACCCTCTCTGCCAAT	chr4	173967912	173967971	-	FALSE	rn|4q43	ENSRNOT00000007779	362456	NM_001009600	Rho, GDP dissociation inhibitor (GDI) beta	GO:0005737|GO:0005094|GO:0070062	NM_001009600	TC579599
A_44_P284200	5.64242	5.42331	P	P	4.17939	4.24942	P	P	2.50045	Usp18	Rattus norvegicus ubiquitin specific peptidase 18 (Usp18), mRNA [NM_001014058]	ATGGATTCAAAGCCCCTAAAAACACTGGAGGATGCCTTGAGATGTTTCTTCCAGCCCAAA	chr4_random	1588272	1588823	-	FALSE	NA	ENSRNOT00000056174	312688	NM_001014058	ubiquitin specific peptidase 18	GO:0006511|GO:0035634|GO:0019785|GO:0032020|GO:0006508|GO:0005634	NM_001014058	TC630009
A_44_P285444	4.70761	4.70113	P	P	2.86892	3.88158	A	P	2.36533	AA924583 UI-R-A1-ea-e-07-0-UI.s1 UI-R-A1 Rattus norvegicus cDNA clone UI-R-A1-ea-e-07-0-UI 3' similar to gi [AA924583]	AGAAACAAATATCATACAAGCTAGTTATTCAATTTAAAAATAAAACAAAAATAAATGCAA	chr5	149422849	149422908	-	FALSE	rn|5q36	NA	NA	AA924583	NA	NA	NA	NA	NA
A_44_P286409	7.13636	8.31937	P	P	6.91219	5.49947	P	P	2.77718	Ttk	Rattus norvegicus Ttk protein kinase (Ttk), mRNA [NM_001108172]	TGTCTGGTAACATTTCACATTTGAAACAGTGGATGATAGCTGGAATGTTGAAGATCTCTG	chr8	88944528	88944587	+	FALSE	rn|8q31	ENSRNOT00000051612	315852	NM_001108172	Ttk protein kinase	GO:0004674|GO:0005524	NM_001108172	TC601679
A_44_P286703	4.03764	4.82654	P	P	3.98592	1.65358	P	A	2.35893	AI112908 UI-R-A1-ek-h-07-0-UI.s1 UI-R-A1 Rattus norvegicus cDNA clone UI-R-A1-ek-h-07-0-UI 3', mRNA sequence [AI112908]	CAGTTGGGTACTCCGGAAAAAATTTCCCAAAATTAATGTGAAGGGAATTGTTAGGGGGTT	NA	NA	NA	NA	FALSE	NA	NA	NA	AI112908	NA	NA	NA	NA	NA
A_44_P286788	7.85443	9.08173	P	P	6.143	6.56123	P	P	4.6836	Ncf4	Rattus norvegicus neutrophil cytosolic factor 4 (Ncf4), mRNA [NM_001127304]	TGCCCTTAATTACCAAGATGCTGAGGGGGACCTGGTTCGGCTGCTGTCAGATGAGGATGT	chr7	116190216	116190275	+	FALSE	rn|7q34	ENSRNOT00000009544	500904	NM_001127304	neutrophil cytosolic factor 4	GO:0005737|GO:0016176|GO:0016020|GO:0043020|GO:0032266|GO:0043085|GO:0010008|GO:0005829	NM_001127304	TC605610
A_44_P286816	4.47654	5.65375	P	P	4.26508	3.97128	P	P	2.07971	UI-R-A1-eq-f-07-0-UI.r1 UI-R-A1 Rattus norvegicus cDNA clone UI-R-A1-eq-f-07-0-UI 5', mRNA sequence [BF556330]	TTGGTTCTCGGGAAGACTGTTAAGCTGCTAGATCAAGCCTTGCCTGAAACCTGATTGATT	chr13	97031352	97031411	-	FALSE	rn|13q26	NA	NA	BF556330	NA	NA	NA	TC623183	NA
A_44_P287182	4.37153	4.6924	P	P	3.12281	3.47478	A	A	2.34789	Q26M98_XANP2 (Q26M98) Probable transport protein PA4023, partial (4%) [TC639226]	TGACTAAACCCTGTAAAATGTGTTAGGGCCTAATTATGCAAAATACATTAGCGATCCAAG	chr1	215846584	215846643	+	FALSE	rn|1q43	NA	NA	BM390841	NA	NA	NA	TC639226	NA
A_44_P287560	3.4372	3.23545	A	A	4.01663	4.87419	P	P	0.444927	H33491 EST109547 Rat PC-12 cells, NGF-treated (9 days) Rattus sp. cDNA clone RPNAS68 3' end, mRNA sequence [H33491]	CATCGCGGAGTTCGGTCAGGAAGTACAGCACATCCCCATATATCTGGCCCACAGACACCA	NA	NA	NA	NA	FALSE	NA	NA	NA	H33491	NA	NA	NA	NA	NA
A_44_P287977	4.73359	3.76747	P	A	5.62761	5.33385	P	P	0.448053	Olr1522	Rattus norvegicus olfactory receptor 1522 (Olr1522), mRNA [NM_001000040]	TGAACACCCAGCTTTGTATGGGACTGGTGGTTGCTGCCTGGGTAGGAGGCTTTGCGCATT	chr10	76190460	76190519	-	FALSE	rn|10q26	NA	287614	NM_001000040	olfactory receptor 1522	GO:0050911|GO:0004984|GO:0007186|GO:0005886|GO:0004930|GO:0016021	NM_001000040	NP1479652
A_44_P288276	2.15657	2.50339	A	A	4.37611	4.2025	P	P	0.25854	Ccdc60	Rattus norvegicus coiled-coil domain containing 60 (Ccdc60), mRNA [NM_001034945]	GCAGGACAAGATGGAAATCCTCAAGAAGCGCCAAGAGGAACGAGGCCTCCAGAAGTTCCA	chr12_random	927272	929056	+	FALSE	NA	ENSRNOT00000046882	498190	NM_001034945	coiled-coil domain containing 60	NA	NM_001034945	TC575989
A_44_P288333	4.56957	3.85736	P	A	5.36395	5.62879	P	P	0.421773	RGD1565560	PREDICTED: Rattus norvegicus 40S ribosomal protein S11-like (RGD1565560), mRNA [XM_001060544]	ATTGAGAAGCATCACAAGAACATGCCTGTTCACCAGTCCTCATTTCAGGGATGTCCAGAT	chr14	73523792	73523851	+	FALSE	rn|14q21	ENSRNOT00000006659	289701	XM_001060544	similar to ribosomal protein S11	GO:0003735|GO:0005840|GO:0006412	XM_001060544	NA
A_44_P288785	3.68417	2.48842	P	A	4.62801	4.5828	P	P	0.379246	TCCTCATTTGTAGGGCTGGTCCTCTGATGCCCGATTTGCTTTTGCTGCAGGTTGGGATGG	chr7	127426857	127426916	-	FALSE	rn|7q34	NA	NA	NA	NA	NA	NA	NA	NA	NA
A_44_P288881	4.23261	5.51131	P	P	3.14667	3.31114	A	A	3.42943	LOC689230	Protein LOC689230 [Source:UniProtKB/TrEMBL;Acc:D3ZF44] [ENSRNOT00000040211]	GAACACCAATGAGAAATATGAAAAATTTGAAGCCGTTGAGTATAAAACTCAATTCGTCGC	chr11	66012161	66012220	-	FALSE	rn|11q22	ENSRNOT00000040211	689230	XM_001070063	similar to stefin A2	GO:0005622|GO:0004869	XM_001070063	NA
A_44_P289080	6.16629	6.22713	P	P	5.05307	4.97657	P	P	2.26845	Ptpro	Rattus norvegicus protein tyrosine phosphatase, receptor type, O (Ptpro), mRNA [NM_017336]	TGAGAACCTGTGTTTCGAAGTAGAGTAGGAAAAACATTACTTGTCTGACTTGTCGTAGTG	chr4	174586267	174586326	+	FALSE	rn|4q44	ENSRNOT00000040576	50677	NM_017336	protein tyrosine phosphatase, receptor type, O	GO:0072112|GO:0017147|GO:0036060|GO:0005886|GO:0030032|GO:0003105|GO:0016328|GO:0042803|GO:0035335|GO:0032835|GO:0002548|GO:0007399|GO:0000902|GO:0016324|GO:0043197|GO:0007411|GO:0003093|GO:0090090|GO:0004725|GO:0070062	NM_017336	TC573823
A_44_P289256	3.17645	2.99441	A	A	4.36854	4.11376	P	P	0.447987	AI705009 UI-R-AB1-yv-f-12-0-UI.s1 UI-R-AB1 Rattus norvegicus cDNA clone UI-R-AB1-yv-f-12-0-UI 3', mRNA sequence [AI705009]	TTCAGGTTCTCTTCCAGTTTCCCATAGTCTACTTCTGCGGTGGCGGTGAATGGGGTGGTC	chr1	248806017	248806076	+	FALSE	rn|1q54	NA	NA	AI705009	NA	NA	NA	NA	NA
A_44_P289460	6.1443	5.92025	P	P	7.43723	6.48758	P	P	0.499116	RGD1564664	Rattus norvegicus similar to LOC387763 protein (RGD1564664), mRNA [NM_001110055]	AGGGAGCCGCTCGGTAGCTGCAAACTGAGGAACAGCCTGGACTCCAGCGACTCCGACTCG	chr3	78367137	78367196	-	FALSE	rn|3q24	NA	499839	NM_001110055	similar to LOC387763 protein	NA	NM_001110055	TC585806
A_44_P289637	7.47371	9.60707	P	P	6.68637	5.91582	P	P	5.86186	Slc4a1	Rattus norvegicus solute carrier family 4 (anion exchanger), member 1 (Slc4a1), mRNA [NM_012651]	AGCCCTCATGAGAGACTTGCTGTGTCCAACCCCAGCTAAACTGAGTCTTGGGGGAGCGAA	chr10	91455352	91455411	-	FALSE	rn|10q32.1	ENSRNOT00000028445	24779	NM_012651	solute carrier family 4 (anion exchanger), member 1	GO:0006820|GO:0006821|GO:0030018|GO:0030506|GO:0072562|GO:0003779|GO:0008022|GO:0042803|GO:0016323|GO:0005452|GO:0016020|GO:0005887|GO:0015108|GO:0015301|GO:0015106|GO:0015701|GO:0030863|GO:0070062	NM_012651	TC574873
A_44_P290187	4.37693	4.93743	P	P	3.36053	1.95971	A	A	3.63103	Sfrp4	Rattus norvegicus secreted frizzled-related protein 4 (Sfrp4), mRNA [NM_053544]	TTTCTCTTTAAACCACAGATCCCTGTTATTTGTCAGTTTTCTTTTATGGAAAGGTACCTG	chr17	53121979	53122038	-	FALSE	rn|17q11	ENSRNOT00000025645	89803	NM_053544	secreted frizzled-related protein 4	GO:0008406|GO:0017147|GO:0060429|GO:0008285|GO:0090263|GO:0043434|GO:0005634|GO:0007409|GO:0005615|GO:0043433|GO:0046697|GO:0005737|GO:0046329|GO:0016055|GO:0090090|GO:0032355|GO:0001944|GO:0042813|GO:0007565|GO:0043065|GO:0009986|GO:2000119|GO:0060056|GO:0055062|GO:0051384|GO:0007275|GO:0030165|GO:0032589|GO:0010628|GO:0045606|GO:0007420|GO:0002092	NM_053544	TC576828
A_44_P290375	2.08442	1.86681	A	A	4.30164	4.06591	P	P	0.216303	Ptgir	Rattus norvegicus prostaglandin I2 (prostacyclin) receptor (IP) (Ptgir), mRNA [NM_001077644]	CCCTGGGTCTTCATCCTTTTCCGAAAGGCTGTCTTCCAACGCCTCAAGTTCTGGTTGTGT	chr1	77236592	77236651	+	FALSE	rn|1q21	ENSRNOT00000022461	292661	NM_001077644	prostaglandin I2 (prostacyclin) receptor (IP)	GO:0005886|GO:0004930|GO:0030819|GO:0032496|GO:0043950|GO:0048662|GO:0016021|GO:0010642|GO:0007189|GO:0005829	NM_001077644	NP516529
A_44_P290457	3.80788	3.73746	P	A	4.47635	5.31921	P	P	0.43971	Ptprh	Rattus norvegicus protein tyrosine phosphatase, receptor type, H (Ptprh), mRNA [NM_001191945]	TGGAGTCCTAGCCTCCTCAACCCTTGGGAGGAAGCACTGAAAACCCATCTCTGTTGTCCA	chr1	68003870	68003929	+	FALSE	rn|1q12	ENSRNOT00000024492	171125	NM_001191945	protein tyrosine phosphatase, receptor type, H	GO:0005739|GO:0005634|GO:0004725	NM_001191945	TC583604
A_44_P290966	5.95453	5.84862	P	P	4.93511	4.80774	P	P	2.04162	Pcdh19	Rattus norvegicus protocadherin 19 (Pcdh19), mRNA [NM_001169129]	ATGCACGAGGTCAATCCTATTCTGAAGGAAGGGCGTGACAAGGAATCTCCCGCCGTGAAG	chrX	121109655	121109714	-	FALSE	rn|Xq34	ENSRNOT00000064458	317183	NM_001169129	protocadherin 19	GO:0005886|GO:0005509|GO:0016021|GO:0007156	NM_001169129	TC604358
A_44_P292819	3.8114	3.76078	P	A	4.74344	4.99525	P	P	0.470244	LOC683674	RIKEN cDNA E130309D02 gene [Source:MGI Symbol;Acc:MGI:2442621] [ENSRNOT00000039191]	CTCTACGACCTGTCATCAGATGACCTCATCCCGCCTTTGGACTTACTTGAAATGATTGAT	chr12	11609560	11613577	+	FALSE	rn|12p11	ENSRNOT00000039191	683674	XM_003751128	similar to Protein C7orf26 homolog	NA	XM_003751128	TC590733
A_44_P293904	6.45365	7.93842	P	P	4.42591	5.04321	P	P	6.11283	Syk	Rattus norvegicus spleen tyrosine kinase (Syk), mRNA [NM_012758]	GGAGGGTTTAGATTCTGAATGCACCATAAATTTGCAAGGTCGGAAACAAGGTCCTTCTCA	chr17	18441114	18441173	-	FALSE	rn|17p14	NA	25155	NM_012758	spleen tyrosine kinase	GO:0046638|GO:0005515|GO:0043313|GO:0045401|GO:0050731|GO:0002554|GO:0005622|GO:0019815|GO:0046777|GO:0046641|GO:0002366|GO:0070372|GO:0001945|GO:0042742|GO:0023014|GO:0019901|GO:0045588|GO:0019904|GO:0030593|GO:0032928|GO:0018108|GO:0043306|GO:0043234|GO:0005178|GO:0007229|GO:0045087|GO:0050776|GO:0050853|GO:0045425|GO:0005886|GO:0010543|GO:0045579|GO:0048514|GO:0050715|GO:0032009|GO:0050850|GO:…	NM_012758	TC601374
A_44_P294675	7.261	7.55707	P	P	4.9407	5.9129	P	P	3.75659	Slfn3	Rattus norvegicus schlafen 3 (Slfn3), mRNA [NM_053687]	ACAATTATTTTCTGTGAGGAGAGTACATTCTGTCTTAAAGGAAGACATTGTATCTCTTGG	chr10	71300407	71300466	+	FALSE	rn|10q26	ENSRNOT00000072281	114247	NM_053687	schlafen 3	GO:0005737|GO:0008285|GO:1900477|GO:0001933|GO:2000134|GO:0007050|GO:0005634|GO:0000122|GO:0005524|GO:0042130	NM_053687	NA
A_44_P294706	4.53469	3.57852	P	A	5.32804	5.06791	P	P	0.476511	Tlr9	Rattus norvegicus toll-like receptor 9 (Tlr9), mRNA [NM_198131]	ACTGGATGTCAGTAGCAACAGTATCGTCTTTGTGGTCCCAGCCTTCTTTGCTCTGGCGGT	NA	NA	NA	NA	FALSE	NA	ENSRNOT00000074194	338457	NM_198131	toll-like receptor 9	GO:0032755|GO:0032717|GO:0034123|GO:0032715|GO:0034122|GO:0005764|GO:0032757|GO:0051607|GO:0002755|GO:0045078|GO:0043123|GO:0032728|GO:0032760|GO:0032722|GO:0002224|GO:0071248|GO:0045359|GO:0045087|GO:0045356|GO:0050707|GO:0034162|GO:0010508|GO:0004888|GO:0042346|GO:0005886|GO:0032733|GO:0005783|GO:0032735|GO:0032009|GO:0045322|GO:0016323|GO:0016324|GO:0005737|GO:0006955|GO:0051092|GO:0030277|GO:…	NM_198131	TC574436
A_44_P294737	5.87143	6.88879	P	P	7.33266	7.62582	P	P	0.493565	Reln	Rattus norvegicus reelin (Reln), mRNA [NM_080394]	CGTGGCTGGTTTACTAACAGTAACTGCCATTTCGTGTCCGTGGTAACAAAGTGACTTGTA	chr4	8609026	8609085	+	FALSE	rn|4q11	ENSRNOT00000010521	24718	NM_080394	reelin	GO:0010468|GO:0014070|GO:0090129|GO:0050731|GO:0048678|GO:0005615|GO:0007411|GO:0051602|GO:0045860|GO:0043025|GO:0007613|GO:0061003|GO:0008306|GO:0051412|GO:0021542|GO:0007616|GO:0051968|GO:0050804|GO:0009636|GO:0014068|GO:0018108|GO:0007417|GO:0016358|GO:0038026|GO:0042403|GO:0070542|GO:0007420|GO:0010976|GO:0035176|GO:0032570|GO:0010001|GO:0008236|GO:0043005|GO:0030424|GO:0021511|GO:0021987|GO:…	NM_080394	TC573592
A_44_P295008	4.46573	5.41017	P	P	3.75502	4.13636	A	P	2.07864	LOC100911332	PREDICTED: Rattus norvegicus uncharacterized LOC100911332 (LOC100911332), ncRNA [XR_342519]	TTCCTAACCACCATGGAGTTTTGTGAGGCCACAATATACCCCTCACACTTTAATAGTTCA	chr1	16802111	16802170	-	FALSE	rn|1p12	NA	100911332	XR_342519	uncharacterized LOC100911332	NA	XR_342519	NA
A_44_P295369	4.56851	3.56306	P	A	6.00789	4.83191	P	P	0.38292	Rattus norvegicus similar to LIM and cysteine-rich domains 1 (LOC362411), mRNA [XM_342733]	ATTCTCACAGTTGCCTGGCATAGTGATTTCATAAGAGTCATGAGATGTGGACTCTCAGGT	chr4	148119538	148119597	+	FALSE	rn|4q42	NA	NA	XM_342733	NA	NA	NA	NA	NA
A_44_P295430	3.20807	3.01685	A	A	4.32228	4.45762	P	P	0.412966	LOC684084	PREDICTED: Rattus norvegicus hypothetical protein LOC684084 (LOC684084), mRNA [XM_006222682]	ATGTGTGCAAGAGGAGAAACAGCAATACATCTGTGCTTCTAAATGTTTGTTAAGAATGTG	chr19	23273219	23273278	+	FALSE	rn|19q11	ENSRNOT00000050943	684084	XM_006222682	hypothetical protein LOC684084	NA	XM_006222682	NA
A_44_P296631	9.09183	9.20948	P	P	10.5215	10.3892	P	P	0.404722	Krcc1	Rattus norvegicus lysine-rich coiled-coil 1 (Krcc1), mRNA [NM_001009413]	GAGGAAATGGATTTAAACAAACATAAGAGCATCCAAAGAAAGAAAACAAAGGCAGAAACA	chr4	104496064	104496123	+	FALSE	rn|4q33	ENSRNOT00000009327	312437	NM_001009413	lysine-rich coiled-coil 1	NA	NM_001009413	TC577837
A_44_P296772	4.56932	7.3088	P	P	3.83462	3.71124	A	A	6.66155	Lrrc39	Rattus norvegicus leucine rich repeat containing 39 (Lrrc39), mRNA [NM_001109637]	GTGACCAGGGAAGATGGAAGAATCATTCTAAGGATAGAGAAAGAGGAATGGAAGACTCTC	chr2	212800825	212802076	+	FALSE	rn|2q41	ENSRNOT00000020297	691307	NM_001109637	leucine rich repeat containing 39	NA	NM_001109637	TC625904
A_44_P297167	2.60222	2.6217	A	A	4.80392	4.71554	P	P	0.22556	Cacna1e	Rattus norvegicus calcium channel, voltage-dependent, R type, alpha 1E subunit (Cacna1e), mRNA [NM_019294]	AAAGCGTGCAGTCCTCTAACCATGGCATCTACCTTCCTCCGGACACCCAGGAGCATGCGG	chr13	69372611	69372665	-	FALSE	rn|13q21	ENSRNOT00000003928	54234	NM_019294	calcium channel, voltage-dependent, R type, alpha 1E subunit	GO:0086010|GO:0007268|GO:0019226|GO:0042596|GO:0043204|GO:0007626|GO:0006816|GO:0001662|GO:0034765|GO:0005245|GO:0008332|GO:0005509|GO:0008331|GO:0090273|GO:0030317|GO:0042593|GO:0005891|GO:0019233|GO:0070509|GO:0047485|GO:0002027|GO:0008542|GO:0070588|GO:0050877|GO:0048265|GO:0048266|GO:0061178	NM_019294	TC624060
A_44_P297175	5.08371	5.824	P	P	3.25418	4.10678	A	A	3.38291	Cd36	Rattus norvegicus CD36 molecule (thrombospondin receptor) (Cd36), mRNA [NM_031561]	TGGCAAGTGCAAAGAAGGAAAGCCTGTGTACATTTCTCTTCCACATTTCCTACATGCAAG	chr4	13518295	13519542	+	FALSE	rn|4q11	ENSRNOT00000008319	29184	NM_031561	CD36 molecule (thrombospondin receptor)	GO:0005515|GO:0032755|GO:0050830|GO:0019915|GO:0050731|GO:0030301|GO:0042992|GO:0060100|GO:0043231|GO:0005041|GO:0005622|GO:0015911|GO:0042953|GO:0002221|GO:0044130|GO:0043123|GO:0003085|GO:0032355|GO:0019395|GO:0032869|GO:0005794|GO:0009986|GO:0032760|GO:0010744|GO:0030169|GO:0043277|GO:0000122|GO:0006898|GO:0043234|GO:0055096|GO:0006641|GO:0045121|GO:0015908|GO:0015909|GO:0001954|GO:0009897|GO:…	NM_031561	TC588988
A_44_P297974	6.12166	7.19842	P	P	3.97869	4.8608	P	P	4.83028	Fmnl1	Rattus norvegicus formin-like 1 (Fmnl1), mRNA [NM_001105846]	GAGCTAAAACGGAAGCAGCTGAAAGAACCACTCATCTATGAGAGTGACCGAGATGGGGCC	chr10	92383006	92383065	+	FALSE	rn|10q32.1	ENSRNOT00000065373	287746	NM_001105846	formin-like 1	GO:0005886|GO:0009987|GO:0006929|GO:0008360|GO:0005829|GO:0032794|GO:0045335|GO:0051014|GO:0048365|GO:0051015|GO:0030866|GO:0005522|GO:0070062	NM_001105846	TC605920
A_44_P298049	7.00994	8.39415	P	P	5.66167	6.50196	P	P	3.29415	Ncf1	Rattus norvegicus neutrophil cytosolic factor 1 (Ncf1), mRNA [NM_053734]	TCCTTGTTTTCATGTCTCTAAGACCTTGCCGGTATTTCCATTCCCAAATGCAAAGAAACC	chr12	23586665	23586724	+	FALSE	rn|12q12	ENSRNOT00000002028	114553	NM_053734	neutrophil cytosolic factor 1	GO:0045730|GO:0017124|GO:0005886|GO:0050830|GO:0008283|GO:0050832|GO:0050665|GO:0006691|GO:0001878|GO:0030425|GO:0005829|GO:0002679|GO:0001909|GO:0009617|GO:0005737|GO:0006954|GO:0045986|GO:0016175|GO:0006612|GO:0043025|GO:0070947|GO:0042742|GO:0070946|GO:0005791|GO:0042554|GO:0005794|GO:0043325|GO:0006915|GO:0006968|GO:0016020|GO:0043020|GO:0035091|GO:0055114|GO:0019898	NM_053734	TC575049
A_44_P298747	4.88165	5.78483	P	P	2.91345	3.44874	A	A	4.58528	AW141637 EST291705 Normalized rat embryo, Bento Soares Rattus sp. cDNA clone RGICB60 5' end similar to PE31/TALLA, mRNA sequence [AW141637]	AGTCTATAATGTCAATGCAAGAAAGAAAATAACATACGGAAAGAAAAGGCAAAATAATAG	chrX	24362501	24362560	+	FALSE	rn|Xq13	NA	NA	AW141637	NA	NA	NA	NA	NA
A_44_P298951	4.49617	4.68623	P	P	2.90441	2.54705	A	A	3.62394	AI556918 UI-R-C2p-rp-e-04-0-UI.s1 UI-R-C2p Rattus norvegicus cDNA clone UI-R-C2p-rp-e-04-0-UI 3', mRNA sequence [AI556918]	GAACATAAAACAGTCAAAATGTCAATTACAAATACATAATAGAAAAACTCATAGGCTCTT	chr12	43920873	43920932	-	FALSE	rn|12q16	NA	NA	AI556918	NA	NA	NA	NA	NA
A_44_P299247	9.43505	9.40686	P	P	8.40179	7.27611	P	P	2.77976	Aqp1	Rattus norvegicus aquaporin 1 (Aqp1), mRNA [NM_012778]	CCACTGGCATAGTACAGCTGCATACTCTTCTCCATTCCCTAGCAGGCACTATACTCACTT	chr4	84110125	84110184	+	FALSE	rn|4q24	ENSRNOT00000015692	25240	NM_012778	aquaporin 1	GO:0005515|GO:0015079|GO:0020003|GO:0043627|GO:0070301|GO:0020005|GO:0048593|GO:0030157|GO:0031526|GO:0035377|GO:0006884|GO:0030104|GO:0034644|GO:0009925|GO:0015793|GO:0006833|GO:0033363|GO:0070062|GO:0005223|GO:0031965|GO:0030335|GO:0030950|GO:0015696|GO:0005267|GO:0042538|GO:0033554|GO:0035378|GO:0035379|GO:0046878|GO:0051458|GO:0046875|GO:0006182|GO:0042060|GO:0071241|GO:0043005|GO:0030424|GO:…	NM_012778	TC611418
A_44_P299598	3.65293	6.03916	P	P	3.16658	2.65278	A	A	5.13098	Add2	Rattus norvegicus adducin 2 (beta) (Add2), transcript variant 1, mRNA [NM_001109880]	AGATGACTACCAATGCTGACACTGATGGCGACAGTTACAAGGACAAAACCGAGTCAGTTA	chr4	120275015	120275074	+	FALSE	rn|4q34	ENSRNOT00000021491	24171	NM_001109880	adducin 2 (beta)	GO:0030097|GO:0005516|GO:0046982|GO:0005886|GO:0030507|GO:0003779|GO:0042803|GO:0032092|GO:0051016|GO:0051015|GO:0006461|GO:0016020|GO:0005198|GO:0005200|GO:0016023|GO:0008290|GO:0005856|GO:0051017|GO:0006811	NM_001109880	TC588640
A_44_P300788	3.92308	4.76057	P	P	1.65547	2.88844	A	A	4.0053	KCNA3_RAT (P15384) Potassium voltage-gated channel subfamily A member 3 (Voltage-gated potassium channel subunit Kv1.3) (RGK5) (RCK3) (KV3), complete [TC574813]	ACAGATGAAACGAAAACAGCAATATAAACATGGTCTGTACATAAGCAAGTGAGAGTCAGT	chr2	202475471	202475530	+	FALSE	rn|2q34	NA	NA	X16001	NA	NA	NA	TC574813	NA
A_44_P301204	3.96544	4.62588	P	P	2.96396	2.77883	A	A	2.74873	BM386413 UI-R-CN1-cjf-l-20-0-UI.s1 UI-R-CN1 Rattus norvegicus cDNA clone UI-R-CN1-cjf-l-20-0-UI 3', mRNA sequence [BM386413]	CAGATGTGTCAAGGTGGAATGTACAAAATCTTCAAAGAAACGAAAAGGAAACAGACAACC	chr2	175909185	175909244	+	FALSE	rn|2q34	NA	NA	BM386413	NA	NA	NA	NA	NA
A_44_P301608	6.7439	7.64894	P	P	5.15669	6.19045	P	P	2.83236	Ucp2	Rattus norvegicus uncoupling protein 2 (mitochondrial, proton carrier) (Ucp2), mRNA [NM_019354]	CTATGACCTCATCAAAGATACTCTCCTGAAAGCCAACCTCATGACAGACGACCTCCCTTG	chr1	157927128	157927571	+	FALSE	rn|1q32	ENSRNOT00000024156	54315	NM_019354	uncoupling protein 2 (mitochondrial, proton carrier)	GO:0001666|GO:0043066|GO:0007565|GO:0032869|GO:0007568|GO:0005743|GO:0032870|GO:0009749|GO:0005739|GO:0003674|GO:0070542|GO:0000303|GO:0016021|GO:0071333|GO:0061179|GO:0006839|GO:0010942|GO:0034198	NM_019354	TC585634
A_44_P301936	5.01242	5.84759	P	P	3.43766	3.03119	A	A	4.727	Anxa3	Rattus norvegicus annexin A3 (Anxa3), mRNA [NM_012823]	GTCAGAAGGACATTGAGGACAGCATTAAAGGAGAATTATCTGGGCATTTTGAAGACCTGC	chr14	14260960	14261019	-	FALSE	rn|14p22	ENSRNOT00000046639	25291	NM_012823	annexin A3	GO:0006909|GO:0030424|GO:0005886|GO:0043312|GO:0031100|GO:0042581|GO:0030425|GO:0005544|GO:0005737|GO:0051091|GO:0030670|GO:0043025|GO:0042742|GO:0070062|GO:0004859|GO:0051054|GO:0005509|GO:0051384|GO:0019834|GO:0070848|GO:0043086|GO:0045766|GO:0010595|GO:0021766|GO:0016020	NM_012823	NP860662
A_44_P301963	9.03465	10.0711	P	P	7.69241	7.92726	P	P	3.55399	Psmb9	Rattus norvegicus proteasome (prosome, macropain) subunit, beta type, 9 (Psmb9), mRNA [NM_012708]	ACAGCTGATGGTGTGGACCATCGCGTCATCCTGGGAGACGAGCTGCCAAAATTCTACGAT	chr20	4806341	4806400	+	FALSE	rn|20p12	ENSRNOT00000000532	24967	NM_012708	proteasome (prosome, macropain) subunit, beta type, 9	GO:0005839|GO:0005737|GO:0019882|GO:0051603|GO:0005634|GO:0070062|GO:0004298|GO:0002376	NM_012708	TC580459
A_44_P302221	4.12506	4.5557	P	P	2.72222	2.71026	A	A	3.11695	LOC100911353	PREDICTED: Rattus norvegicus uncharacterized LOC100911353 (LOC100911353), transcript variant X4, mRNA [XM_006228960]	GGCAACAGAGATACCACGCATACCTTTTTTGCTCTTCATATGGCTTATATCCTCACTTTT	chr16	21186598	21186657	-	FALSE	rn|16p14	NA	100911353	XM_006228960	uncharacterized LOC100911353	NA	XM_006228960	TC624020
A_44_P302265	6.96715	7.83825	P	P	6.30972	6.03531	P	P	2.44264	Pfn3	Rattus norvegicus profilin 3 (Pfn3), mRNA [NM_001109487]	TGTGGGTCACACGCCACGGGCGCTCCTGGTGCTCATGGGCAGACGAGGCGTGCATGGAGG	chr17	15261994	15262053	+	FALSE	rn|17p14	ENSRNOT00000072298	685936	NM_001109487	profilin 3	GO:0005737|GO:0030036|GO:0005634|GO:0003779|GO:0005856|GO:0008289	NM_001109487	TC604404
A_44_P302310	2.29753	1.74925	A	A	3.93728	4.18036	P	P	0.247474	CAGTTGGAAGTATTAAAGTTGTTGGCAGAGAGGAGCTCATTTTGTGATGACCTGGAAAAG	chr18	12092138	12092197	+	FALSE	rn|18p12	NA	NA	NA	NA	NA	NA	NA	NA	NA
A_44_P302675	7.07189	9.31723	P	P	5.14505	5.12099	P	P	11.0062	Mpo	Rattus norvegicus myeloperoxidase (Mpo), mRNA [NM_001107036]	CAGTACCGATCCTACAATGACTCAGTAGACCCTCGGATCGCCAATGTCTTCACCAACGCT	chr10	76094059	76094118	+	FALSE	rn|10q26	ENSRNOT00000066474	303413	NM_001107036	myeloperoxidase	GO:0050830|GO:0050832|GO:0007568|GO:0042582|GO:0005634|GO:0032094|GO:0001878|GO:0005615|GO:0009612|GO:0002679|GO:0005739|GO:0004601|GO:0034374|GO:0019430|GO:0032496|GO:0044130|GO:0042744|GO:0030141|GO:0006979|GO:0008201|GO:0070062|GO:0055114|GO:0002149|GO:0020037	NM_001107036	TC617192
A_44_P303883	8.44499	8.80035	P	P	7.10038	6.86024	P	P	3.1346	Tbx2	Rattus norvegicus T-box 2 (Tbx2), mRNA [NM_001107033]	CTGCCTCGGCTGTTTGGGACGTGTACAGCACAGAATGGGTATTTATTTAAATTAAGAAGC	chr10	74092920	74092979	+	FALSE	rn|10q26	ENSRNOT00000004698	303398	NM_001107033	T-box 2	GO:0060045|GO:0008284|GO:0003700|GO:0060596|GO:0005634|GO:0048596|GO:0060021|GO:0005667|GO:0007569|GO:0035909|GO:0003203|GO:0007521|GO:0000122|GO:0003677|GO:0060560|GO:0006351|GO:0003151|GO:0043565|GO:0048738|GO:0003007|GO:0060465|GO:0003148|GO:0045892|GO:0042733|GO:0090398|GO:0003256	NM_001107033	TC604216
A_44_P303890	5.7819	6.24575	P	P	4.73544	4.96414	P	P	2.26274	Tbx2	PREDICTED: Rattus norvegicus T-box 2 (Tbx2), transcript variant X1, mRNA [XM_006247035]	GGCCCTATCGCCCAGCGGCTCAGCCAAAGAGGCGGCCAGTGAACTGCAGAGCATCCAGAG	chr10	74092749	74092808	+	FALSE	rn|10q26	NA	303398	XM_006247035	T-box 2	GO:0060045|GO:0008284|GO:0003700|GO:0060596|GO:0005634|GO:0048596|GO:0060021|GO:0005667|GO:0007569|GO:0035909|GO:0003203|GO:0007521|GO:0000122|GO:0003677|GO:0060560|GO:0006351|GO:0003151|GO:0043565|GO:0048738|GO:0003007|GO:0060465|GO:0003148|GO:0045892|GO:0042733|GO:0090398|GO:0003256	XM_006247035	TC587257
A_44_P304009	6.66423	6.80376	P	P	4.62817	4.87807	P	P	3.93716	Fam111a	Rattus norvegicus family with sequence similarity 111, member A (Fam111a), mRNA [NM_001109163]	CACGTTCCTTGAAACTTAAACCAATTTCAAACTCACTCATTTGGTTCTACCCATATCTTC	chr1	215596377	215596436	+	FALSE	rn|1q43	ENSRNOT00000016152	499322	NM_001109163	family with sequence similarity 111, member A	GO:0006260|GO:0005737|GO:0000087|GO:0005634|GO:0003824|GO:0000785|GO:0045071	NM_001109163	TC581883
A_44_P304190	5.4487	6.27808	P	P	4.5182	4.6924	P	P	2.48674	Tifa	Rattus norvegicus TRAF-interacting protein with forkhead-associated domain (Tifa), mRNA [NM_001014044]	GAGTCAGTAGAATCTTTTGAGACTCAATTTATCTTGTCTCCAAGACCTCTCTTGCAAGAA	chr2	225075932	225075991	+	FALSE	rn|2q42	ENSRNOT00000014533	310877	NM_001014044	TRAF-interacting protein with forkhead-associated domain	GO:0005622|GO:0007249	NM_001014044	NP831196
A_44_P304220	7.62498	9.03431	P	P	6.13158	7.16553	P	P	3.37769	Emb	Rattus norvegicus embigin (Emb), mRNA [NM_053719]	TTCATTGTGTAATTGCTTTTCATTAAAGCAAGGTACATTGTTTCAGCTGTGTTCTGTGAG	chr2	49155015	49155074	+	FALSE	rn|2q15	ENSRNOT00000015306	114511	NM_053719	embigin	GO:0005515|GO:0030054|GO:0035879|GO:0005887|GO:0045202|GO:0007155	NM_053719	TC578447
A_44_P304288	2.95244	3.63262	A	A	4.47266	4.29191	P	P	0.482011	GB	TTCGCGCGGGTGAGTGCGGGGTCCGGAGGGAAACGGCCTCTGCGGGGGCAGGCGGGAGCG	NA	NA	NA	NA	FALSE	NA	NA	NA	NA	NA	NA	NA	NP166219	NA
A_44_P304323	4.12985	4.70401	P	P	3.14533	3.60185	A	A	2.0759	Ccl5	Rattus norvegicus chemokine (C-C motif) ligand 5 (Ccl5), mRNA [NM_031116]	AGTGCTCCAACCTTGCAGTCGTCTTTGTCACTCGAAGGAACCGCCAAGTGTGTGCCAACC	chr10	71606089	71609018	-	FALSE	rn|10q26	ENSRNOT00000014865	81780	NM_031116	chemokine (C-C motif) ligand 5	GO:0014070|GO:0043627|GO:0031269|GO:0009651|GO:0043621|GO:0006887|GO:0005615|GO:0043623|GO:0042803|GO:0031726|GO:0030298|GO:0031622|GO:0000165|GO:0032496|GO:0031667|GO:0031663|GO:0045071|GO:0031584|GO:0008009|GO:0032868|GO:0045744|GO:0042531|GO:0030335|GO:0007568|GO:0009636|GO:0014068|GO:0042056|GO:0045785|GO:0043922|GO:0016004|GO:0043491|GO:0010759|GO:0042119|GO:0031730|GO:0007267|GO:0014911|GO:…	NM_031116	TC595695
A_44_P304880	4.04542	1.76094	P	A	4.47931	4.61002	P	P	0.425911	Adc	Rattus norvegicus arginine decarboxylase (Adc), mRNA [NM_001014261]	TGGGTGCTGTAGTGAGGAAGCACTTCTGCTTTCTGAAGTACCTGCCTCGAGTCCGGCCTT	chr5_random	1623152	1623211	-	FALSE	NA	NA	366473	NM_001014261	arginine decarboxylase	GO:0042978|GO:0005739|GO:0004586|GO:0008792|GO:0006591|GO:0043085	NM_001014261	TC577562
A_44_P305923	3.24941	1.71678	A	A	4.22196	4.27799	P	P	0.336217	CA507578 UI-R-FS1-cqd-i-02-0-UI.s1 NCI_CGAP_FS1 Rattus norvegicus cDNA clone IMAGE:7361452 3', mRNA sequence [CA507578]	CGTGTCTCCTCTGGGGACTTGGTCATCTTCTTGGTCCACTTCAGTCTGTTGGCTATTCTG	chr10	13889389	13889448	-	FALSE	rn|10q12	NA	NA	CA507578	NA	NA	NA	NA	NA
A_44_P305926	3.07943	2.76472	A	A	4.55475	3.95842	P	P	0.390516	CA507578 UI-R-FS1-cqd-i-02-0-UI.s1 NCI_CGAP_FS1 Rattus norvegicus cDNA clone IMAGE:7361452 3', mRNA sequence [CA507578]	CACCAGTAGTCCATTGATCTCACTCCATAGCACCCTGGGTAGCCACTCTTCCAGGTTCAT	NA	NA	NA	NA	FALSE	NA	NA	NA	CA507578	NA	NA	NA	NA	NA
A_44_P306307	11.5794	12.4201	P	P	10.4558	11.2293	P	P	2.24439	Hbb	Rattus norvegicus hemoglobin, beta (Hbb), mRNA [NM_033234]	TGCTTCTGACATAGTTGTGTTGACTCACAAACTCAGAAACAGACACCATGGTGCACCTGA	chr1	161620134	161620193	-	FALSE	rn|1q32	ENSRNOT00000044783	24440	NM_033234	hemoglobin, beta	GO:0019825|GO:0005833|GO:0005506|GO:0005344|GO:0006749|GO:0031722|GO:0051291|GO:0031721|GO:0020037|GO:0015671	NM_033234	NP516704
[truncated: 934 more rows]
