# Supplementary material for: Microarray study of gene expression profile to identify new candidate genes involved in the molecular mechanism of leptin-induced knee joint osteoarthritis in rat
Source: Hereditas. 2017 Jul 4;155:4. doi: 10.1186/s41065-017-0039-z (PMC5496599; doi:10.1186/s41065-017-0039-z)
Supplement: Supplementary file 3 — Significant signaling pathways analysis of the DEGs. (XLSX 14 kb) [file 41065_2017_39_MOESM3_ESM.xlsx]

## Sheet: Leptin_VS_Health_fc2_kegg_enric
Table S3. Significant signaling pathways analysis of the DEGs.
ID	Description	GeneRatio	BgRatio	pvalue	p.adjust	qvalue	geneID	Count	enrich_factor
rno04210	Apoptosis	13 / 468	141 / 7871	0.00422273	0.989839	0.0401445	Bcl2a1/Gadd45a/Ctsz/Ctsc/Capn1/Ctsk/Ngf/Fos/Map3k14/Ptpn13/Tuba8/Ctss/Bcl2l11	13	1.55063
rno04610	Complement and coagulation cascades	20 / 468	82 / 7871	4.0325e-08	1.03232e-05	2.15421e-06	C5ar1/Vwf/C9/C1s/A2m/C2/C3/C6/Itgam/Kng2/Cfb/Serping1/C1qb/C1qa/Itgb2/C1r/C1qc/Cfd/Bdkrb1/Thbd	20	4.10204
rno05323	Rheumatoid arthritis	20 / 468	92 / 7871	3.1055e-07	7.95008e-05	1.32719e-05	Ccl2/Cxcl12/Cd80/Ccl3/Acp5/Tnfsf13/Atp6v1g3/Ctsk/Il18/RT1-Da/RT1-Db1/Atp6v0d2/Itgb2/Tlr2/Fos/Ltb/Cd86/LOC688090/Csf1/Ccl5	20	3.65617
rno04672	Intestinal immune network for IgA production	11 / 468	49 / 7871	0.00010814	0.0276838	0.00192565	Cd40/Cxcl12/Cd80/Itgb7/Tnfsf13/RT1-Da/RT1-Db1/Itga4/Cd86/Cxcr4/LOC688090	11	3.77555
rno04110	Cell cycle	17 / 468	127 / 7871	0.00131925	0.337729	0.013424	Cdk6/Ccna2/Cdc25b/Bub1b/Cdkn2a/Ccnb1/Plk1/Cdc45/Bub1/Mad2l1/Orc1/Espl1/Ttk/Mcm3/Ccnb2/Pttg1/E2f2	17	2.25128
rno04650	Natural killer cell mediated cytotoxicity	16 / 468	101 / 7871	0.00027578	0.0705998	0.00346646	Fcgr2a/Ptpn6/Lcp2/Prkcb/Syk/Vav1/Fcer1g/Fcgr3a/Sh3bp2/Itgb2/Icam2/Tyrobp/Pik3cd/Rac2/Ptk2b/Bid	16	2.6643
rno04640	Hematopoietic cell lineage	15 / 468	86 / 7871	0.00014253	0.0364878	0.00217546	Itgam/Cd1d1/Cd44/Cd37/RT1-Da/RT1-Db1/Fcgr1a/Cd3g/Cd22/Ms4a1/Itga4/Cd2/Kitlg/Kit/Csf1	15	2.93344
rno04380	Osteoclast differentiation	24 / 468	134 / 7871	9.37242e-07	0.000239934	3.3379e-05	Ncf1/Calcr/Fcgr2a/Lcp2/Camk4/Syk/Socs1/Acp5/Fcgr2b/Ctsk/Fcgr1a/Trem2/Fcgr3a/Fos/Tyrobp/Spi1/Pik3cd/Btk/LOC498276/Blnk/Ncf4/Cybb/Csf1/Tec	24	3.01225
rno04062	Chemokine signaling pathway	24 / 468	178 / 7871	0.000129411	0.0331293	0.00212717	Ncf1/Ccr5/Ccl2/Cxcl12/Prkcb/Vav1/Ccl3/Hck/Ccl7/Ccl6/Tiam1/Pf4/Elmo1/Rasgrp2/Pik3cd/Rac2/Ptk2b/Ccr1/Ccr2/Cxcr4/Gng13/Fgr/Lyn/Ccl5	24	2.26765
rno04670	Leukocyte transendothelial migration	22 / 468	120 / 7871	1.77981e-06	0.000455631	4.75396e-05	Ncf1/Cxcl12/Itgam/Prkcb/Vav1/Vcam1/Actn2/Esam/Rhoh/Itgb2/Itga4/Sipa1/Pik3cd/Rac2/Ncf4/Ptk2b/Rassf5/Cxcr4/Cldn5/Cybb/Mmp9/Ocln	22	3.08337
rno04145	Phagosome	29 / 468	198 / 7871	5.15187e-06	0.00131888	0.000110087	Ncf1/Fcgr2a/Coro1a/C3/Tap2/Itgam/Fcgr2b/Atp6v1g3/Mrc1/Thbs4/RT1-S3/RT1-Da/RT1-Db1/Fcgr1a/Atp6v0d2/Mpo/Fcgr3a/RT1-M4/Itgb2/Tlr2/C1r/RT1-T24-1/LOC498276/Msr1/Tuba8/Ncf4/Ctss/Cybb/LOC688090	29	2.4633
rno05146	Amoebiasis	17 / 468	106 / 7871	0.000153438	0.0392802	0.00218582	NEWGENE_621351/C9/Itgam/Prkcb/Cd1d1/Serpinb10/Ctsg/Serpinb1a/Actn2/Col1a1/Lamb3/Itgb2/Tlr2/Lamc3/Pik3cd/Mcpt8l3/Mcpt8l2	17	2.69729
rno04611	Platelet activation	16 / 468	127 / 7871	0.00338837	0.867424	0.0301684	NEWGENE_621351/Vwf/Lcp2/Tbxas1/Syk/Fcer1g/Ptgir/Col1a1/Apbb1ip/Fermt3/Rasgrp2/Pik3cd/Btk/Gucy1a3/LOC498276/Lyn	16	2.11885
rno04512	ECM-receptor interaction	12 / 468	84 / 7871	0.00382273	0.978618	0.0325752	NEWGENE_621351/Vwf/Reln/Cd44/Itgb7/Thbs4/Col1a1/Lamb3/Itga4/Lamc3/Itga9/Itga7	12	2.40263
rno04514	Cell adhesion molecules (CAMs)	31 / 468	172 / 7871	2.03264e-08	5.20356e-06	1.44781e-06	Nfasc/Cdh3/Cd40/Ptprc/Spn/Itgam/Vcam1/Cd80/Itgb7/Sell/RT1-S3/RT1-Da/RT1-Db1/Esam/Cd22/RT1-M4/Itgb2/Itga4/Icam2/Cdh15/RT1-T24-1/Cadm1/Cd2/Cd274/Cd86/Nrxn1/Cldn5/Itga9/LOC688090/Ocln/Cdh1	31	3.03122
rno04662	B cell receptor signaling pathway	16 / 468	74 / 7871	5.14061e-06	0.001316	0.000110087	Ptpn6/Cd79b/Prkcb/Syk/Vav1/Fcgr2b/Ifitm1/Pik3ap1/Cd22/Cd72/Fos/Pik3cd/Rac2/Btk/Blnk/Lyn	16	3.63641
rno04060	Cytokine-cytokine receptor interaction	24 / 468	221 / 7871	0.00296174	0.758206	0.0275164	Vegfc/Ccr5/Il10ra/Cd40/Ccl2/Cxcl12/Amh/Ccl3/Kdr/Tnfsf13/Ccl7/Il18/Eda2r/Il17ra/Pf4/Ltb/Tnfrsf14/Ccr1/Kitlg/Ccr2/Cxcr4/Kit/Csf1/Ccl5	24	1.82643
rno04151	PI3K-Akt signaling pathway	23 / 468	336 / 7871	0.00202273	0.0326789	0.0245743	Vegfc/Cdk6/Vwf/Efna3/Igf1/Syk/Kdr/Itgb7/Thbs4/Col1a1/Pik3ap1/Lamb3/Tlr2/Ngf/Itga4/Lamc3/Pck2/Kitlg/Bcl2l11/Itga9/Lpar6/Csf1/Nr4a1/Itga7	23	1.15126
rno04510	Focal adhesion	15/ 468	206 / 7871	0.00282273	0.536897	0.0172569	Vegfc/Kdr/Igf1/Lamc3/Thbs4/Col1a1/Itga4/Itgb7/Itga9/Thbs4/Lamb3/Pdgfd／Vwf／Prkcb／Vav1	15	1.24135
										13.1748
											12.9157	12.7764	12.6701	11.8242	9.56606	8.94948	8.4687	8.39934	8.20519	8.03118	7.69594
