# Supplementary material for: Microarray study of gene expression profile to identify new candidate genes involved in the molecular mechanism of leptin-induced knee joint osteoarthritis in rat
Source: Hereditas. 2017 Jul 4;155:4. doi: 10.1186/s41065-017-0039-z (PMC5496599; doi:10.1186/s41065-017-0039-z)
Supplement: Supplementary file 4 — A full list of significant GO terms of DEGs. (XLSX 129 kb) [file 41065_2017_39_MOESM4_ESM.xlsx]

## Sheet: Leptin_VS_Health_fc2_go_enrichm
Table S4. A full list of significant GO terms of DEGs
ID	Description	GeneRatio	BgRatio	pvalue	p.adjust	qvalue	geneID	Count	TYPE	enrich_factor
GO:0038094	Fc-gamma receptor signaling pathway	6 / 932	10 / 19509	2.08e-06	0.0126065	2.07e-05	Fcgr2a/Fcer1g/Myo1g/Fcgr1a/Clec4d/LOC498276	6	biological_process	12.5594
GO:0038093	Fc receptor signaling pathway	9 / 932	16 / 19509	1.05e-08	6.38e-05	1.6e-07	Fcgr2a/Ms4a2/Fcer1g/Myo1g/Fcgr1a/Clec4d/LOC498276/Nr4a3/Kit	9	biological_process	11.7745
GO:0002883	regulation of hypersensitivity	6 / 932	11 / 19509	4.4e-06	0.0266094	3.94e-05	Fcgr2a/C3/Spn/Fcer1g/Fcgr2b/Fcgr1a	6	biological_process	11.4177
GO:0090026	positive regulation of monocyte chemotaxis	8 / 932	15 / 19509	1.26e-07	0.000760273	1.61e-06	Ccl2/Cxcl12/Aif1/Pla2g7/Ano6/Ccr1/Ccr2/Ccl5	8	biological_process	11.1639
GO:0090025	regulation of monocyte chemotaxis	10 / 932	20 / 19509	7.04e-09	4.26e-05	1.1e-07	Ccl2/Cxcl12/Aif1/Pla2g7/Ano6/Slit2/Ccr1/Ccr2/Lyn/Ccl5	10	biological_process	10.4662
GO:0031640	killing of cells of other organism	10 / 932	22 / 19509	2.26e-08	0.000136751	3.27e-07	Ncf1/Ccr5/Np4/Defa5/Ctsg/Elane/Trem1/Camp/RatNP-3b/Bcl2l11	10	biological_process	9.51473
GO:0044364	disruption of cells of other organism	10 / 932	22 / 19509	2.26e-08	0.000136751	3.27e-07	Ncf1/Ccr5/Np4/Defa5/Ctsg/Elane/Trem1/Camp/RatNP-3b/Bcl2l11	10	biological_process	9.51473
GO:0051818	disruption of cells of other organism involved in symbiotic interaction	7 / 932	16 / 19509	4.35e-06	0.0263122	3.91e-05	Ncf1/Ccr5/Ctsg/Elane/Trem1/Camp/Bcl2l11	7	biological_process	9.15793
GO:0051883	killing of cells in other organism involved in symbiotic interaction	7 / 932	16 / 19509	4.35e-06	0.0263122	3.91e-05	Ncf1/Ccr5/Ctsg/Elane/Trem1/Camp/Bcl2l11	7	biological_process	9.15793
GO:0050832	defense response to fungus	11 / 932	26 / 19509	1.11e-08	6.74e-05	1.69e-07	Ncf1/Hrg/Np4/Defa5/Ctsg/Elane/Mpo/Camp/Cotl1/Pik3cd/RatNP-3b	11	biological_process	8.85602
GO:0002478	antigen processing and presentation of exogenous peptide antigen	9 / 932	22 / 19509	3.53e-07	0.00213899	4.21e-06	Fcgr2a/Tap2/Ctse/Fcer1g/Cd74/Fcgr2b/Ifi30/RT1-Db1/Fcgr1a	9	biological_process	8.56326
GO:0002495	antigen processing and presentation of peptide antigen via MHC class II	8 / 932	20 / 19509	1.98e-06	0.0120142	1.98e-05	Ctse/Fcer1g/Cd74/Fcgr2b/Ifi30/RT1-Da/RT1-Db1/Trem2	8	biological_process	8.37296
GO:0019884	antigen processing and presentation of exogenous antigen	10 / 932	27 / 19509	2.37e-07	0.00143376	2.9e-06	Fcgr2a/Tap2/Cd1d1/Ctse/Fcer1g/Cd74/Fcgr2b/Ifi30/RT1-Db1/Fcgr1a	10	biological_process	7.75274
GO:0002886	regulation of myeloid leukocyte mediated immunity	16 / 932	44 / 19509	7.66e-11	4.64e-07	1.65e-09	Fcgr2a/C3/Syk/Ms4a2/Fcer1g/Lgals9/Fcgr1a/Stap1/Fes/Pram1/Rac2/Ptafr/Ccr2/Foxf1/Fgr/Lyn	16	biological_process	7.61178
GO:0002438	acute inflammatory response to antigenic stimulus	9 / 932	25 / 19509	1.27e-06	0.00771564	1.32e-05	Fcgr2a/A2m/C3/Orm1/Spn/Fcer1g/Fcgr2b/Fcgr1a/Elane	9	biological_process	7.53567
GO:0002504	antigen processing and presentation of peptide or polysaccharide antigen via MHC class II	9 / 932	25 / 19509	1.27e-06	0.00771564	1.32e-05	RT1-Db2/Ctse/Fcer1g/Cd74/Fcgr2b/Ifi30/RT1-Da/RT1-Db1/Trem2	9	biological_process	7.53567
GO:0002888	positive regulation of myeloid leukocyte mediated immunity	9 / 932	25 / 19509	1.27e-06	0.00771564	1.32e-05	Fcgr2a/C3/Syk/Ms4a2/Fcer1g/Fcgr1a/Stap1/Ptafr/Fgr	9	biological_process	7.53567
GO:0032673	regulation of interleukin-4 production	9 / 932	25 / 19509	1.27e-06	0.00771564	1.32e-05	Cd1d1/Lgals9/RT1-Db1/Epx/Foxp3/Sash3/Cd83/Havcr2/Prg2	9	biological_process	7.53567
GO:0036230	granulocyte activation	10 / 932	28 / 19509	3.53e-07	0.00213499	4.21e-06	Syk/Anxa3/Fcer1g/Ccl3/Tyrobp/Pram1/Ptafr/Ccr2/Cxcr4/Ccl5	10	biological_process	7.47586
GO:0002455	humoral immune response mediated by circulating immunoglobulin	14 / 932	40 / 19509	2.12e-09	1.29e-05	3.61e-08	Ptpn6/C9/C1s/C3/C6/Gimap5/Ptprc/Fcgr2b/RT1-Db1/Serping1/C1qb/C1qa/Exo1/C1qc	14	biological_process	7.32634
GO:0006691	leukotriene metabolic process	8 / 932	23 / 19509	6.8e-06	0.0411371	5.84e-05	Ltc4s/Ncf1/Syk/Alox5/Alox5ap/Tlr2/Cotl1/Cyp4a1	8	biological_process	7.28084
GO:0042119	neutrophil activation	8 / 932	23 / 19509	6.8e-06	0.0411371	5.84e-05	Syk/Anxa3/Fcer1g/Tyrobp/Pram1/Ptafr/Cxcr4/Ccl5	8	biological_process	7.28084
GO:0002544	chronic inflammatory response	10 / 932	29 / 19509	5.15e-07	0.00311948	5.85e-06	S100a8/Orm1/Spn/Vcam1/Camp/Foxp3/Ptges/Il1rn/Ccl5/S100a9	10	biological_process	7.21807
GO:2000403	positive regulation of lymphocyte migration	10 / 932	29 / 19509	5.15e-07	0.00311948	5.85e-06	Cxcl12/Lgals9/Ccl3/Ccl7/Aif1/Itga4/Tnfrsf14/Ptk2b/Ccr2/Ccl5	10	biological_process	7.21807
GO:0006956	complement activation	15 / 932	44 / 19509	8.62e-10	5.22e-06	1.6e-08	Fcnb/C9/C1s/A2m/C2/C3/C6/Cfb/Serping1/C1qb/C1qa/C1r/C1qc/Cfd/Fcna	15	biological_process	7.13605
GO:0048246	macrophage chemotaxis	9 / 932	27 / 19509	2.68e-06	0.0162348	2.6e-05	C5ar1/Ccl2/Ccl3/Mmp28/Stap1/Ptk2b/Ednrb/Csf1/Ccl5	9	biological_process	6.97747
GO:0009620	response to fungus	15 / 932	45 / 19509	1.24e-09	7.48e-06	2.18e-08	Ncf1/Hrg/Syk/Np4/Defa5/Ctsg/Elane/Mpo/Tlr2/Camp/Cotl1/Pik3cd/Btk/RatNP-3b/Cd86	15	biological_process	6.97747
GO:0034105	positive regulation of tissue remodeling	9 / 932	28 / 19509	3.78e-06	0.0229137	3.48e-05	Hrg/Tf/Syk/Cdkn2a/Ppargc1b/Il18/Dcstamp/Car2/Ptger4	9	biological_process	6.72827
GO:0002444	myeloid leukocyte mediated immunity	26 / 932	82 / 19509	4.16e-15	2.52e-11	1.61e-13	Ncf1/Fcgr2a/C3/Syk/Anxa3/Ms4a2/Fcer1g/Lgals9/Ccl3/Ctsg/Fcgr1a/Elane/Trem1/Stap1/Lat2/Fes/Pram1/Rac2/Btk/Nr4a3/Ptafr/Ccr2/Kit/Foxf1/Fgr/Lyn	26	biological_process	6.6371
GO:0046633	alpha-beta T cell proliferation	10 / 932	32 / 19509	1.46e-06	0.00881473	1.5e-05	Ptprc/Syk/Cd80/Lgals9/Il18/Ptpn22/Elf4/Fcgr3a/Tnfrsf14/Ccr2	10	biological_process	6.54138
GO:0002548	monocyte chemotaxis	14 / 932	45 / 19509	1.22e-08	7.39e-05	1.84e-07	Ccl2/Cxcl12/Ccl3/Ccl7/Ccl6/Aif1/Pla2g7/Ano6/Slit2/Ptpro/Ccr1/Ccr2/Lyn/Ccl5	14	biological_process	6.5123
GO:0043300	regulation of leukocyte degranulation	12 / 932	39 / 19509	1.56e-07	0.000942994	1.95e-06	Syk/Ms4a2/Fcer1g/Lgals9/Fes/Pram1/Rac2/Ptafr/Ccr2/Foxf1/Fgr/Lyn	12	biological_process	6.44074
GO:0032653	regulation of interleukin-10 production	13 / 932	43 / 19509	5.98e-08	0.000361754	8.22e-07	Fcer1g/Lgals9/Fcgr2b/RT1-Db1/Epx/Tlr2/Foxp3/Sash3/Tlr9/Cd83/Cd274/Prg2/Ptger4	13	biological_process	6.3284
GO:0033006	regulation of mast cell activation involved in immune response	9 / 932	30 / 19509	7.19e-06	0.0435389	6.12e-05	Syk/Ms4a2/Fcer1g/Lgals9/Fes/Rac2/Foxf1/Fgr/Lyn	9	biological_process	6.27972
GO:0043304	regulation of mast cell degranulation	9 / 932	30 / 19509	7.19e-06	0.0435389	6.12e-05	Syk/Ms4a2/Fcer1g/Lgals9/Fes/Rac2/Foxf1/Fgr/Lyn	9	biological_process	6.27972
GO:0050853	B cell receptor signaling pathway	12 / 932	40 / 19509	2.13e-07	0.00128885	2.63e-06	Ptpn6/Cd79b/Ptprc/Prkcb/Syk/Stap1/Nckap1l/Lat2/Blk/Btk/Lyn/Tec	12	biological_process	6.27972
GO:0043299	leukocyte degranulation	19 / 932	64 / 19509	7.59e-11	4.6e-07	1.65e-09	Coro1a/Syk/Anxa3/Ms4a2/Fcer1g/Lgals9/Ccl3/Lat2/Fes/Pram1/Rac2/Btk/Nr4a3/Ptafr/Ccr2/Kit/Foxf1/Fgr/Lyn	19	biological_process	6.21431
GO:0030593	neutrophil chemotaxis	22 / 932	75 / 19509	3.17e-12	1.92e-08	8.11e-11	C5ar1/S100a8/Fcgr2a/Ccl2/Itgam/Syk/Vav1/Fcer1g/Ccl3/Cd74/Ccl7/Ccl6/Thbs4/Sell/Trem1/Itgb2/Nckap1l/Slit2/Rac2/Itga9/Ccl5/S100a9	22	biological_process	6.14017
GO:0072678	T cell migration	11 / 932	38 / 19509	1.02e-06	0.00619215	1.1e-05	Ccl2/Cxcl12/Lgals9/Ccl3/Itgb7/Myo1g/Aif1/Itga4/Tnfrsf14/Ccr2/Ccl5	11	biological_process	6.05938
GO:0002279	mast cell activation involved in immune response	13 / 932	45 / 19509	1.09e-07	0.000660605	1.43e-06	Syk/Ms4a2/Fcer1g/Lgals9/Lat2/Fes/Rac2/Btk/Nr4a3/Kit/Foxf1/Fgr/Lyn	13	biological_process	6.04714
GO:0043303	mast cell degranulation	13 / 932	45 / 19509	1.09e-07	0.000660605	1.43e-06	Syk/Ms4a2/Fcer1g/Lgals9/Lat2/Fes/Rac2/Btk/Nr4a3/Kit/Foxf1/Fgr/Lyn	13	biological_process	6.04714
GO:0006911	phagocytosis, engulfment	10 / 932	35 / 19509	3.64e-06	0.0220102	3.36e-05	Fcgr2a/Fcer1g/Fcgr2b/Aif1/Fcgr1a/Stap1/Ano6/Nckap1l/Elmo1/Alox15	10	biological_process	5.98069
GO:0032613	interleukin-10 production	13 / 932	46 / 19509	1.45e-07	0.000880806	1.84e-06	Fcer1g/Lgals9/Fcgr2b/RT1-Db1/Epx/Tlr2/Foxp3/Sash3/Tlr9/Cd83/Cd274/Prg2/Ptger4	13	biological_process	5.91568
GO:2000401	regulation of lymphocyte migration	11 / 932	39 / 19509	1.36e-06	0.00825432	1.41e-05	Ccl2/Cxcl12/Lgals9/Ccl3/Ccl7/Aif1/Itga4/Tnfrsf14/Ptk2b/Ccr2/Ccl5	11	biological_process	5.90401
GO:0097529	myeloid leukocyte migration	40 / 932	143 / 19509	2.8e-20	1.69e-16	2.12e-18	C5ar1/Vegfc/S100a8/Fcgr2a/Ccl2/Cxcl12/Itgam/Syk/Vav1/Fcer1g/Ccl3/Cd74/Ccl7/Ccl6/Retnlg/Thbs4/Sell/Aif1/Trem1/Pla2g7/Mmp28/Epx/Stap1/Itgb2/Ano6/Nckap1l/Slit2/Rac2/Ptk2b/Ednrb/Ptpro/Ccr1/Ccr2/Kit/Itga9/Csf1/Lyn/Ccl5/Ptger4/S100a9	40	biological_process	5.85522
GO:0046456	icosanoid biosynthetic process	12 / 932	43 / 19509	5.12e-07	0.00309902	5.85e-06	Ltc4s/Cyp4a2/Tbxas1/Syk/Alox5/Cd74/Alox5ap/Cotl1/Cyp4a1/Hpgds/Ptges/Alox15	12	biological_process	5.8416
GO:1901570	fatty acid derivative biosynthetic process	12 / 932	43 / 19509	5.12e-07	0.00309902	5.85e-06	Ltc4s/Cyp4a2/Tbxas1/Syk/Alox5/Cd74/Alox5ap/Cotl1/Cyp4a1/Hpgds/Ptges/Alox15	12	biological_process	5.8416
GO:0071622	regulation of granulocyte chemotaxis	10 / 932	36 / 19509	4.82e-06	0.0291774	4.27e-05	C5ar1/Ccl2/Cd74/Thbs4/Sell/Nckap1l/Slit2/Rac2/Csf1/Ccl5	10	biological_process	5.81456
GO:0002448	mast cell mediated immunity	13 / 932	47 / 19509	1.92e-07	0.00116466	2.39e-06	Syk/Ms4a2/Fcer1g/Lgals9/Lat2/Fes/Rac2/Btk/Nr4a3/Kit/Foxf1/Fgr/Lyn	13	biological_process	5.78981
GO:0002275	myeloid cell activation involved in immune response	19 / 932	69 / 19509	3.21e-10	1.94e-06	6.28e-09	Syk/Anxa3/Ms4a2/Fcer1g/Lgals9/Ccl3/Lat2/Tyrobp/Fes/Pram1/Rac2/Btk/Nr4a3/Ptafr/Ccr2/Kit/Foxf1/Fgr/Lyn	19	biological_process	5.764
GO:1990266	neutrophil migration	23 / 932	84 / 19509	5.01e-12	3.04e-08	1.24e-10	C5ar1/S100a8/Fcgr2a/Ccl2/Itgam/Syk/Vav1/Fcer1g/Ccl3/Cd74/Ccl7/Ccl6/Thbs4/Sell/Trem1/Itgb2/Nckap1l/Slit2/Rac2/Itga9/Ccl5/Ptger4/S100a9	23	biological_process	5.73149
GO:0045123	cellular extravasation	12 / 932	44 / 19509	6.73e-07	0.00407698	7.45e-06	Ccl2/Cxcl12/Itgam/Vcam1/Itgb7/Trem1/Itgb2/Itga4/Ptafr/Ccr2/Ccl5/Ptger4	12	biological_process	5.70884
GO:1903305	regulation of regulated secretory pathway	12 / 932	44 / 19509	6.73e-07	0.00407698	7.45e-06	Syk/Ms4a2/Fcer1g/Lgals9/Fes/Pram1/Rac2/Ptafr/Ccr2/Foxf1/Fgr/Lyn	12	biological_process	5.70884
GO:0072376	protein activation cascade	15 / 932	55 / 19509	2.72e-08	0.000164896	3.92e-07	Fcnb/C9/C1s/A2m/C2/C3/C6/Cfb/Serping1/C1qb/C1qa/C1r/C1qc/Cfd/Fcna	15	biological_process	5.70884
GO:0002437	inflammatory response to antigenic stimulus	17 / 932	63 / 19509	3.87e-09	2.34e-05	6.29e-08	Fcgr2a/Ccr5/A2m/C3/Orm1/Spn/Fcer1g/Fcgr2b/Gpx2/Hmgb2/RT1-Db1/Fcgr1a/Elane/Il36b/Il1f10/Ccr2/Il1rn	17	biological_process	5.64843
GO:0002690	positive regulation of leukocyte chemotaxis	21 / 932	78 / 19509	6.01e-11	3.64e-07	1.34e-09	C5ar1/Vegfc/Ccl2/Cxcl12/Lgals9/Ccl3/Cd74/Ccl7/Thbs4/Sell/Aif1/Pla2g7/Ano6/Nckap1l/Pf4/Rac2/Ptk2b/Ccr1/Ccr2/Csf1/Ccl5	21	biological_process	5.63565
GO:0046635	positive regulation of alpha-beta T cell activation	14 / 932	52 / 19509	9.47e-08	0.000573295	1.25e-06	Gimap5/Ptprc/Cd1d1/Syk/Cd80/Lgals9/Il18/Ptpn22/Nckap1l/Foxp3/Sash3/Cd83/Ccr2/Ihh	14	biological_process	5.63565
GO:0002688	regulation of leukocyte chemotaxis	25 / 932	94 / 19509	1.22e-12	7.39e-09	3.37e-11	C5ar1/Vegfc/Ccl2/Cxcl12/Lgals9/Ccl3/Cd74/Ccl7/Thbs4/Sell/Aif1/Pla2g7/Mmp28/Stap1/Ano6/Nckap1l/Slit2/Pf4/Rac2/Ptk2b/Ccr1/Ccr2/Csf1/Lyn/Ccl5	25	biological_process	5.56713
GO:0071621	granulocyte chemotaxis	23 / 932	87 / 19509	1.11e-11	6.73e-08	2.65e-10	C5ar1/S100a8/Fcgr2a/Ccl2/Itgam/Syk/Vav1/Fcer1g/Ccl3/Cd74/Ccl7/Ccl6/Thbs4/Sell/Trem1/Itgb2/Nckap1l/Slit2/Rac2/Itga9/Csf1/Ccl5/S100a9	23	biological_process	5.53385
GO:0042116	macrophage activation	14 / 932	53 / 19509	1.23e-07	0.000745085	1.58e-06	Adgrf5/Cd1d1/Syk/Casp1/Lgals9/Pla2g10/Aif1/Stap1/Tlr1/Tlr2/Slc11a1/Tlr9/Tyrobp/Havcr2	14	biological_process	5.52931
GO:0032760	positive regulation of tumor necrosis factor production	16 / 932	61 / 19509	1.73e-08	0.000104927	2.57e-07	Fcgr2a/Ccr5/Ccl2/Spn/Fcer1g/Lgals9/Ccl3/Il18/Tlr1/Tlr2/Sash3/Tlr9/Pf4/Cd2/Ptafr/Ccr2	16	biological_process	5.49047
GO:0045576	mast cell activation	16 / 932	61 / 19509	1.73e-08	0.000104927	2.57e-07	Fcgr2a/Lcp2/Syk/Ms4a2/Fcer1g/Lgals9/Rhoh/Lat2/Fes/Rac2/Btk/Nr4a3/Kit/Foxf1/Fgr/Lyn	16	biological_process	5.49047
GO:0002687	positive regulation of leukocyte migration	30 / 932	115 / 19509	1.2e-14	7.29e-11	4.4e-13	C5ar1/Vegfc/Ccl2/Cxcl12/Lgals9/Ccl3/Cd74/Ccl7/Thbs4/Sell/Aif1/Aoc3/Pla2g7/Tlr2/Itga4/Ano6/Nckap1l/Pf4/Tnfrsf14/Rac2/Ptk2b/Ccr1/Ptafr/Kitlg/Ccr2/Csf1/Bdkrb1/Mmp9/Ccl5/Ptger4	30	biological_process	5.46063
GO:1903557	positive regulation of tumor necrosis factor superfamily cytokine production	16 / 932	62 / 19509	2.23e-08	0.000135205	3.26e-07	Fcgr2a/Ccr5/Ccl2/Spn/Fcer1g/Lgals9/Ccl3/Il18/Tlr1/Tlr2/Sash3/Tlr9/Pf4/Cd2/Ptafr/Ccr2	16	biological_process	5.40191
GO:0030595	leukocyte chemotaxis	41 / 932	159 / 19509	2.55e-19	1.54e-15	1.68e-17	C5ar1/Vegfc/S100a8/Fcgr2a/Coro1a/Ccl2/Cxcl12/Itgam/Syk/Vav1/Fcer1g/Lgals9/Ccl3/Cd74/Ccl7/Ccl6/Retnlg/Thbs4/Sell/Aif1/Trem1/Pla2g7/Mmp28/Stap1/Itgb2/Ano6/Nckap1l/Slit2/Pf4/Rac2/Ptk2b/Ednrb/Ptpro/Ccr1/Ccr2/Kit/Itga9/Csf1/Lyn/Ccl5/S100a9	41	biological_process	5.39766
GO:0002274	myeloid leukocyte activation	42 / 932	164 / 19509	1.23e-19	7.42e-16	8.66e-18	Fcgr2a/Lcp2/Adgrf5/Gimap5/Spn/Camk4/Cd1d1/Syk/Casp1/Anxa3/Ms4a2/Fcer1g/Lgals9/Ccl3/Cd37/Pla2g10/Aif1/Dcstamp/Stap1/Rhoh/Tlr1/Tlr2/Slc11a1/Lat2/Tlr9/Tyrobp/Fes/Pram1/Havcr2/Spi1/Rac2/Btk/Cd86/Nr4a3/Ptafr/Ccr2/Cxcr4/Kit/Foxf1/Fgr/Lyn/Ccl5	42	biological_process	5.36074
GO:0034113	heterotypic cell-cell adhesion	11 / 932	43 / 19509	3.93e-06	0.0237689	3.6e-05	Nfasc/Ptprc/Cd44/Itgb7/Dsp/Itgb2/Itga4/Cd2/Il1rn/Itga7/Alox15	11	biological_process	5.3548
GO:0097530	granulocyte migration	25 / 932	98 / 19509	3.37e-12	2.04e-08	8.58e-11	C5ar1/S100a8/Fcgr2a/Ccl2/Itgam/Syk/Vav1/Fcer1g/Ccl3/Cd74/Ccl7/Ccl6/Thbs4/Sell/Trem1/Epx/Itgb2/Nckap1l/Slit2/Rac2/Itga9/Csf1/Ccl5/Ptger4/S100a9	25	biological_process	5.3399
GO:0032418	lysosome localization	13 / 932	53 / 19509	8.82e-07	0.00533666	9.53e-06	Syk/Ms4a2/Fcer1g/Lgals9/Lat2/Fes/Rac2/Btk/Nr4a3/Kit/Foxf1/Fgr/Lyn	13	biological_process	5.13436
GO:0042102	positive regulation of T cell proliferation	20 / 932	82 / 19509	1.17e-09	7.06e-06	2.08e-08	Coro1a/Igf1/Ptprc/Spn/Cd1d1/Syk/Vcam1/Cd80/Spta1/Il18/Aif1/Ptpn22/Gpam/Nckap1l/Foxp3/Sash3/Cd274/Cd86/Ccr2/Ccl5	20	biological_process	5.10546
GO:0002673	regulation of acute inflammatory response	14 / 932	58 / 19509	4.15e-07	0.00251526	4.88e-06	Fcgr2a/Ccr5/A2m/C3/C6/Spn/Fcer1g/Fcgr2b/Aoc3/Fcgr1a/Serping1/Alox5ap/Ednrb/Ccl5	14	biological_process	5.05265
GO:0045055	regulated secretory pathway	20 / 932	83 / 19509	1.47e-09	8.89e-06	2.57e-08	Coro1a/Syk/Anxa3/Ms4a2/Fcer1g/Lgals9/Ccl3/Lat2/Fes/Pram1/Rac2/Btk/Rab11fip1/Nr4a3/Ptafr/Ccr2/Kit/Foxf1/Fgr/Lyn	20	biological_process	5.04395
GO:0032757	positive regulation of interleukin-8 production	11 / 932	46 / 19509	7.98e-06	0.048338	6.71e-05	Fcnb/Lgals9/Gdf2/Il18/Elane/Tlr2/Camp/Tlr9/Cd2/Fcna/Ptger4	11	biological_process	5.00557
GO:0060326	cell chemotaxis	51 / 932	216 / 19509	7.48e-22	4.53e-18	7.61e-20	C5ar1/Vegfc/S100a8/Fcgr2a/Ccr5/Coro1a/Hrg/Ccl2/Cxcl12/Itgam/Syk/Vav1/Vcam1/Hbegf/Fcer1g/Lgals9/Ccl3/Cd74/Ccl7/Ccl6/Retnlg/Thbs4/Sell/Hmgb2/Aif1/Trem1/Pla2g7/Mmp28/Tiam1/Stap1/Itgb2/Sema5a/Ano6/Nckap1l/Slit2/Pf4/Pip5k1a/Pik3cd/Rac2/Ptk2b/Ednrb/Ptpro/Ccr1/Ccr2/Kit/Itga9/Csf1/Nr4a1/Lyn/Ccl5/S100a9	51	biological_process	4.94237
GO:0048002	antigen processing and presentation of peptide antigen	16 / 932	69 / 19509	1.14e-07	0.000690952	1.48e-06	Fcgr2a/Tap2/Ctse/Fcer1g/Cd74/Fcgr2b/Ifi30/RT1-S3/RT1-Da/RT1-Db1/Fcgr1a/Trem2/RT1-M4/Slc11a1/RT1-T24-1/Ctss	16	biological_process	4.85389
GO:0002685	regulation of leukocyte migration	35 / 932	151 / 19509	3.85e-15	2.33e-11	1.5e-13	C5ar1/Vegfc/Ccl2/Cxcl12/Lgals9/Ccl3/Cd74/Ccl7/Thbs4/Sell/Aif1/Aoc3/Ptpn22/Pla2g7/Mmp28/Stap1/Tlr2/Itga4/Ano6/Nckap1l/Slit2/Pf4/Tnfrsf14/Rac2/Ptk2b/Ccr1/Ptafr/Kitlg/Ccr2/Csf1/Bdkrb1/Lyn/Mmp9/Ccl5/Ptger4	35	biological_process	4.85188
GO:1903555	regulation of tumor necrosis factor superfamily cytokine production	25 / 932	109 / 19509	4.22e-11	2.55e-07	9.5e-10	Gpnmb/Fcgr2a/Ccr5/Orm1/Ccl2/Spn/Fcer1g/Lgals9/Ccl3/Acp5/Il18/Ptpn22/Tlr1/Tlr2/Foxp3/Sash3/Tlr9/Pf4/Havcr2/Cd2/Cd274/Ptafr/Twist2/Ccr2/Ptger4	25	biological_process	4.80101
GO:0016064	immunoglobulin mediated immune response	23 / 932	101 / 19509	2.94e-10	1.78e-06	5.79e-09	Fcgr2a/Ptpn6/Pou2f2/C9/Cd40/C1s/C3/C6/Gimap5/Ptprc/Fcer1g/Cd74/Tnfsf13/Fcgr2b/Irf7/RT1-Db1/Fcgr1a/Serping1/C1qb/C1qa/Exo1/Foxp3/C1qc	23	biological_process	4.76678
GO:0002768	immune response-regulating cell surface receptor signaling pathway	31 / 932	137 / 19509	2.89e-13	1.75e-09	8.86e-12	C5ar1/Fcnb/Fcgr2a/Ptpn6/Lcp2/Cd79b/Cd40/Ptprc/Prkcb/Syk/Vav1/Ms4a2/Fcer1g/Myo1g/Fcgr1a/Ptpn22/Stap1/Tlr2/Nckap1l/Foxp3/Lat2/Clec4d/Blk/Btk/LOC498276/Nr4a3/Kit/Kcnn4/Lyn/Fcna/Tec	31	biological_process	4.73653
GO:0050900	leukocyte migration	57 / 932	253 / 19509	3.37e-23	2.04e-19	3.9e-21	C5ar1/Vegfc/S100a8/Fcgr2a/Ccr5/Coro1a/Ccl2/Cxcl12/Itgam/Syk/Vav1/Vcam1/Fcer1g/Lgals9/Ccl3/Cd74/Itgb7/Ccl7/Ccl6/Retnlg/Myo1g/Thbs4/Sell/Aif1/Aoc3/Ptpn22/Elane/Trem1/Pla2g7/Mmp28/Epx/Stap1/Itgb2/Tlr2/Itga4/Ano6/Nckap1l/Slit2/Pf4/Tnfrsf14/Rac2/Ptk2b/Ednrb/Ptpro/Ccr1/Ptafr/Kitlg/Ccr2/Kit/Itga9/Csf1/Bdkrb1/Lyn/Mmp9/Ccl5/Ptger4/S100a9	57	biological_process	4.716
GO:0071706	tumor necrosis factor superfamily cytokine production	25 / 932	111 / 19509	6.43e-11	3.89e-07	1.43e-09	Gpnmb/Fcgr2a/Ccr5/Orm1/Ccl2/Spn/Fcer1g/Lgals9/Ccl3/Acp5/Il18/Ptpn22/Tlr1/Tlr2/Foxp3/Sash3/Tlr9/Pf4/Havcr2/Cd2/Cd274/Ptafr/Twist2/Ccr2/Ptger4	25	biological_process	4.71451
GO:0006909	phagocytosis	31 / 932	138 / 19509	3.56e-13	2.16e-09	1.05e-11	Fcnb/Fcgr2a/Coro1a/C2/C3/Ccl2/Syk/Vav1/Tyro3/Anxa3/Cebpe/Fcer1g/Hck/Ceacam10/Fcgr2b/Myo1g/Megf10/Irf8/Aif1/Fcgr1a/Elane/Stap1/Prtn3/Ano6/Nckap1l/Slc11a1/Elmo1/Pld4/Fgr/Alox15/Fcna	31	biological_process	4.70221
GO:0032680	regulation of tumor necrosis factor production	24 / 932	107 / 19509	1.7e-10	1.03e-06	3.46e-09	Gpnmb/Fcgr2a/Ccr5/Orm1/Ccl2/Spn/Fcer1g/Lgals9/Ccl3/Acp5/Il18/Ptpn22/Tlr1/Tlr2/Foxp3/Sash3/Tlr9/Pf4/Havcr2/Cd2/Ptafr/Twist2/Ccr2/Ptger4	24	biological_process	4.69512
GO:0019724	B cell mediated immunity	23 / 932	103 / 19509	4.47e-10	2.7e-06	8.62e-09	Fcgr2a/Ptpn6/Pou2f2/C9/Cd40/C1s/C3/C6/Gimap5/Ptprc/Fcer1g/Cd74/Tnfsf13/Fcgr2b/Irf7/RT1-Db1/Fcgr1a/Serping1/C1qb/C1qa/Exo1/Foxp3/C1qc	23	biological_process	4.67423
GO:0001906	cell killing	24 / 932	108 / 19509	2.08e-10	1.26e-06	4.15e-09	Ncf1/Fcgr2a/Ptpn6/Ccr5/Coro1a/Gimap5/Ptprc/Ccl2/Tap2/Cd1d1/Vav1/Ctsc/Lgals9/Np4/Defa5/Ctsg/Fcgr1a/Elane/Trem1/Stap1/Camp/Cadm1/RatNP-3b/Bcl2l11	24	biological_process	4.65165
GO:0032640	tumor necrosis factor production	24 / 932	108 / 19509	2.08e-10	1.26e-06	4.15e-09	Gpnmb/Fcgr2a/Ccr5/Orm1/Ccl2/Spn/Fcer1g/Lgals9/Ccl3/Acp5/Il18/Ptpn22/Tlr1/Tlr2/Foxp3/Sash3/Tlr9/Pf4/Havcr2/Cd2/Ptafr/Twist2/Ccr2/Ptger4	24	biological_process	4.65165
GO:0050715	positive regulation of cytokine secretion	19 / 932	86 / 19509	1.75e-08	0.000106239	2.59e-07	Fcnb/Ccr5/Syk/Casp1/Lgals9/Ccl3/C1qtnf3/Ptpn22/RGD1561778/Tlr2/Camp/Postn/Cadm1/Tnfrsf14/Cd2/Cd274/Fgr/Fcna/Ptger4	19	biological_process	4.6246
GO:0035821	modification of morphology or physiology of other organism	18 / 932	82 / 19509	4.62e-08	0.000279877	6.45e-07	Ncf1/Pou2f3/Ccr5/Aqp1/Ccl3/Np4/Defa5/Ctsg/Tyms/Elane/Trem1/Tlr2/Camp/RatNP-3b/Park2/Bcl2l11/Mmp9/Ccl5	18	biological_process	4.59492
GO:0002443	leukocyte mediated immunity	61 / 932	280 / 19509	6.28e-24	3.8e-20	8.02e-22	Ncf1/Fcgr2a/Ptpn6/Pou2f2/C9/Coro1a/Cd40/C1s/C3/C6/Gimap5/Ptprc/Ccl2/Spn/Tap2/Cd1d1/Syk/Vav1/Dpp4/Anxa3/Ms4a2/Ctsc/Fcer1g/Lgals9/Ccl3/Cd74/Tnfsf13/Fcgr2b/Myo1g/Ctsg/Irf7/RT1-Db1/Fcgr1a/Serping1/C1qb/C1qa/Elane/Trem1/Exo1/Stap1/Tlr2/Slc11a1/Foxp3/Sash3/Lat2/Tlr9/Fes/C1qc/Pram1/Cadm1/Rac2/Btk/Bst2/Nr4a3/Ptafr/Ccr2/Kit/Rsad2/Foxf1/Fgr/Lyn	61	biological_process	4.56027
GO:1903039	positive regulation of leukocyte cell-cell adhesion	33 / 932	152 / 19509	1.73e-13	1.05e-09	5.52e-12	Coro1a/Igf1/Gimap5/Ptprc/Ccl2/Spn/Cd1d1/Syk/Dpp4/Vcam1/Cd44/Cd80/Lgals9/Cd74/Spta1/Il18/Aif1/Ptpn22/Gpam/Itga4/Nckap1l/Foxp3/Sash3/Cd83/Il36b/Cd274/Lgals1/Cd86/Nr4a3/Ptafr/Ccr2/Ccl5/Ihh	33	biological_process	4.54453
GO:0045453	bone resorption	13 / 932	60 / 19509	3.97e-06	0.0240287	3.61e-05	Tf/Syk/Acp5/Ppargc1b/Ctsk/Dcstamp/Rac2/Ptk2b/Ctss/Car2/Ptger4/Ihh/Ncdn	13	biological_process	4.53535
GO:0050921	positive regulation of chemotaxis	26 / 932	120 / 19509	6.73e-11	4.08e-07	1.48e-09	C5ar1/Vegfc/Ccr5/Ccl2/Cxcl12/Lgals9/Ccl3/Kdr/Cd74/Ccl7/Thbs4/Sell/Aif1/Pla2g7/Tiam1/Sema5a/Ano6/Nckap1l/Slit2/Pf4/Rac2/Ptk2b/Ccr1/Ccr2/Csf1/Ccl5	26	biological_process	4.53535
GO:0061515	myeloid cell development	13 / 932	60 / 19509	3.97e-06	0.0240287	3.61e-05	Ptpn6/Hbb/Itgam/Klf1/Tal1/Gpr68/Nckap1l/Nbeal2/Tyrobp/Srf/Rhd/Kit/Rhag	13	biological_process	4.53535
GO:0006959	humoral immune response	30 / 932	139 / 19509	2.57e-12	1.56e-08	6.79e-11	LOC100911527/Fcnb/Ptpn6/C9/C1s/Ear11/A2m/C2/C3/C6/Gimap5/Ptprc/Np4/Defa5/Fcgr2b/Cd37/Cfb/RT1-Db1/Hist2h2be/Serping1/C1qb/C1qa/Exo1/C1r/Camp/C1qc/Cfd/Ccr2/Fcna/Slpi	30	biological_process	4.51778
GO:0072676	lymphocyte migration	14 / 932	65 / 19509	1.83e-06	0.0110732	1.85e-05	Ccl2/Cxcl12/Lgals9/Ccl3/Itgb7/Ccl7/Ccl6/Myo1g/Aif1/Itga4/Tnfrsf14/Ptk2b/Ccr2/Ccl5	14	biological_process	4.50852
GO:0032945	negative regulation of mononuclear cell proliferation	15 / 932	70 / 19509	8.44e-07	0.00510844	9.18e-06	Ptpn6/Spn/Cdkn2a/Lgals9/Fcgr2b/Gal/RT1-Db1/Zc3h12d/Prdm1/Foxp3/Tnfrsf14/Cd274/Lst1/Lyn/Ihh	15	biological_process	4.48552
GO:0050672	negative regulation of lymphocyte proliferation	15 / 932	70 / 19509	8.44e-07	0.00510844	9.18e-06	Ptpn6/Spn/Cdkn2a/Lgals9/Fcgr2b/Gal/RT1-Db1/Zc3h12d/Prdm1/Foxp3/Tnfrsf14/Cd274/Lst1/Lyn/Ihh	15	biological_process	4.48552
GO:0070665	positive regulation of leukocyte proliferation	26 / 932	123 / 19509	1.2e-10	7.29e-07	2.51e-09	Coro1a/Cd40/Igf1/Ptprc/Spn/Cd1d1/Syk/Vcam1/Cd80/Cd74/Spta1/Il18/Aif1/Ptpn22/Gpam/Nckap1l/Foxp3/Sash3/Cd274/Cd86/Kitlg/Ccr2/Csf1/Bst1/Lyn/Ccl5	26	biological_process	4.42474
GO:0046634	regulation of alpha-beta T cell activation	15 / 932	71 / 19509	1.02e-06	0.00619367	1.1e-05	Gimap5/Ptprc/Cd1d1/Syk/Cd80/Lgals9/Il18/Ptpn22/Nckap1l/Foxp3/Sash3/Cd83/Tnfrsf14/Ccr2/Ihh	15	biological_process	4.42234
GO:0002699	positive regulation of immune effector process	36 / 932	171 / 19509	3.74e-14	2.27e-10	1.29e-12	Ddx60/Fcgr2a/Cd40/C3/C6/Gimap5/Ptprc/Ccl2/Tap2/Cd1d1/Syk/Vav1/Ms4a2/Fcer1g/Lgals9/Cd74/Tnfsf13/Mzb1/Cd37/Fcgr1a/Ptpn22/Stap1/Tlr2/Foxp3/Sash3/Fes/Cadm1/Tnfrsf14/Rac2/Nr4a3/Ptafr/Ccr2/Rsad2/Foxf1/Fgr/Lyn	36	biological_process	4.40682
GO:0050764	regulation of phagocytosis	16 / 932	76 / 19509	4.72e-07	0.00285675	5.45e-06	Fcgr2a/C2/C3/Ccl2/Syk/Fcer1g/Hck/Fcgr2b/Fcgr1a/Stap1/Prtn3/Ano6/Nckap1l/Slc11a1/Fgr/Alox15	16	biological_process	4.40682
GO:0002703	regulation of leukocyte mediated immunity	35 / 932	167 / 19509	9.78e-14	5.92e-10	3.16e-12	Fcgr2a/Ptpn6/Cd40/C3/Gimap5/Ptprc/Ccl2/Spn/Tap2/Cd1d1/Syk/Vav1/Dpp4/Ms4a2/Fcer1g/Lgals9/Tnfsf13/Fcgr2b/Fcgr1a/Stap1/Tlr2/Foxp3/Sash3/Tlr9/Fes/Pram1/Cadm1/Rac2/Bst2/Ptafr/Ccr2/Rsad2/Foxf1/Fgr/Lyn	35	biological_process	4.38703
GO:0070098	chemokine-mediated signaling pathway	14 / 932	67 / 19509	2.68e-06	0.0162541	2.6e-05	Ccr5/Ccl2/Cxcl12/Ccl3/Ccl7/Ccl6/Trem2/Slit2/Pf4/Ptk2b/Ccr1/Ccr2/Cxcr4/Ccl5	14	biological_process	4.37394
GO:0001959	regulation of cytokine-mediated signaling pathway	15 / 932	72 / 19509	1.24e-06	0.00748167	1.3e-05	Gfi1/Ptprc/Syk/Socs1/Cd74/Irf7/Mul1/Trem2/Stap1/Slit2/Irak2/Park2/Il1rn/Csf1/Ccl5	15	biological_process	4.36092
GO:0002526	acute inflammatory response	26 / 932	125 / 19509	1.76e-10	1.06e-06	3.57e-09	S100a8/Fcgr2a/Ccr5/A2m/C3/C6/Hp/Orm1/Spn/Tf/Alox5/Vcam1/Fcer1g/Ass1/Kng1l1/Fcgr2b/Aoc3/Fcgr1a/Serping1/Alox5ap/Elane/Ano6/Ednrb/Ptges/Il1rn/Ccl5	26	biological_process	4.35394
GO:0032637	interleukin-8 production	13 / 932	63 / 19509	7.04e-06	0.0426288	6.03e-05	Fcnb/Lgals9/Gdf2/Il18/Ptpn22/Elane/Tlr2/Camp/Tlr9/Cd2/Fcna/Ptger4/Chi3l1	13	biological_process	4.31938
GO:0002367	cytokine production involved in immune response	14 / 932	68 / 19509	3.23e-06	0.0195775	3.04e-05	Gimap5/Fcer1g/Cd74/Trem1/Tlr2/Slc11a1/Foxp3/Sash3/Tlr9/Tnfrsf14/Bst2/Nr4a3/Kit/Rsad2	14	biological_process	4.30961
GO:0002702	positive regulation of production of molecular mediator of immune response	14 / 932	68 / 19509	3.23e-06	0.0195775	3.04e-05	Cd40/Gimap5/Ptprc/Fcer1g/Cd74/Tnfsf13/Mzb1/Cd37/Ptpn22/Tlr2/Sash3/Tnfrsf14/Nr4a3/Rsad2	14	biological_process	4.30961
GO:0070664	negative regulation of leukocyte proliferation	15 / 932	73 / 19509	1.49e-06	0.00900513	1.53e-05	Ptpn6/Spn/Cdkn2a/Lgals9/Fcgr2b/Gal/RT1-Db1/Zc3h12d/Prdm1/Foxp3/Tnfrsf14/Cd274/Lst1/Lyn/Ihh	15	biological_process	4.30118
GO:0034112	positive regulation of homotypic cell-cell adhesion	31 / 932	151 / 19509	4.49e-12	2.72e-08	1.13e-10	Coro1a/Igf1/Gimap5/Ptprc/Ccl2/Spn/Cd1d1/Syk/Dpp4/Vcam1/Cd44/Cd80/Lgals9/Cd74/Spta1/Il18/Aif1/Ptpn22/Gpam/Nckap1l/Foxp3/Sash3/Cd83/Il36b/Cd274/Lgals1/Cd86/Nr4a3/Ccr2/Ccl5/Ihh	31	biological_process	4.29738
GO:0050663	cytokine secretion	31 / 932	153 / 19509	6.45e-12	3.91e-08	1.58e-10	Fcnb/Ccr5/Lcp2/Syk/Casp1/Socs1/Ms4a2/Lgals9/Ccl3/RT1-Db1/C1qtnf3/Ptpn22/Gpam/Nlrc4/Trem1/RGD1561778/Tlr2/Camp/Foxp3/Tlr9/Postn/Cadm1/Tnfrsf14/Cd2/Cd274/Srgn/Fgr/Lyn/Fcna/Ptger4/Chi3l1	31	biological_process	4.24121
GO:0002705	positive regulation of leukocyte mediated immunity	21 / 932	104 / 19509	1.72e-08	0.000104212	2.57e-07	Fcgr2a/Cd40/C3/Gimap5/Ptprc/Ccl2/Tap2/Cd1d1/Syk/Vav1/Ms4a2/Fcer1g/Tnfsf13/Fcgr1a/Stap1/Foxp3/Sash3/Cadm1/Ptafr/Rsad2/Fgr	21	biological_process	4.22674
GO:0032946	positive regulation of mononuclear cell proliferation	24 / 932	119 / 19509	1.7e-09	1.03e-05	2.97e-08	Coro1a/Cd40/Igf1/Ptprc/Spn/Cd1d1/Syk/Vcam1/Cd80/Cd74/Spta1/Il18/Aif1/Ptpn22/Gpam/Nckap1l/Foxp3/Sash3/Cd274/Cd86/Ccr2/Csf1/Bst1/Ccl5	24	biological_process	4.22166
GO:0042129	regulation of T cell proliferation	28 / 932	139 / 19509	7.8e-11	4.72e-07	1.68e-09	Ptpn6/Coro1a/Igf1/Ptprc/Spn/Cd1d1/Syk/Cdkn2a/Vcam1/Cd80/Lgals9/Spta1/Il18/Aif1/RT1-Db1/Ptpn22/Gpam/Zc3h12d/Nckap1l/Foxp3/Sash3/Tnfrsf14/Rac2/Cd274/Cd86/Ccr2/Ccl5/Ihh	28	biological_process	4.2166
GO:0042098	T cell proliferation	35 / 932	174 / 19509	3.52e-13	2.13e-09	1.05e-11	Ptpn6/Coro1a/Igf1/Ptprc/Cxcl12/Spn/Itgam/Cd1d1/Syk/Cdkn2a/Vcam1/Cd80/Lgals9/Spta1/Il18/Aif1/RT1-Db1/Ptpn22/Gpam/Elf4/Fcgr3a/Zc3h12d/Itgb2/Nckap1l/Slc11a1/Foxp3/Sash3/Tnfrsf14/Rac2/Cd274/Cd86/Ccr2/Cxcr4/Ccl5/Ihh	35	biological_process	4.21054
GO:0032944	regulation of mononuclear cell proliferation	38 / 932	191 / 19509	4.94e-14	2.99e-10	1.66e-12	Ptpn6/Coro1a/Cd40/Igf1/Ptprc/Spn/Cd1d1/Syk/Cdkn2a/Vcam1/Cd80/Lgals9/Cd74/Fcgr2b/Spta1/Gal/Mzb1/Il18/Aif1/RT1-Db1/Ptpn22/Gpam/Zc3h12d/Prdm1/Nckap1l/Foxp3/Sash3/Tnfrsf14/Rac2/Cd274/Cd86/Ccr2/Lst1/Csf1/Bst1/Lyn/Ccl5/Ihh	38	biological_process	4.16456
GO:0050870	positive regulation of T cell activation	29 / 932	146 / 19509	5.14e-11	3.11e-07	1.15e-09	Coro1a/Igf1/Gimap5/Ptprc/Ccl2/Spn/Cd1d1/Syk/Dpp4/Vcam1/Cd80/Lgals9/Cd74/Spta1/Il18/Aif1/Ptpn22/Gpam/Nckap1l/Foxp3/Sash3/Cd83/Il36b/Cd274/Lgals1/Cd86/Ccr2/Ccl5/Ihh	29	biological_process	4.15781
GO:0070663	regulation of leukocyte proliferation	39 / 932	197 / 19509	2.71e-14	1.64e-10	9.51e-13	Ptpn6/Coro1a/Cd40/Igf1/Ptprc/Spn/Cd1d1/Syk/Cdkn2a/Vcam1/Cd80/Lgals9/Cd74/Fcgr2b/Spta1/Gal/Mzb1/Il18/Aif1/RT1-Db1/Ptpn22/Gpam/Zc3h12d/Prdm1/Nckap1l/Foxp3/Sash3/Tnfrsf14/Rac2/Cd274/Cd86/Kitlg/Ccr2/Lst1/Csf1/Bst1/Lyn/Ccl5/Ihh	39	biological_process	4.14398
GO:0001909	leukocyte mediated cytotoxicity	18 / 932	91 / 19509	2.49e-07	0.00150544	3.04e-06	Ncf1/Fcgr2a/Ptpn6/Coro1a/Gimap5/Ptprc/Ccl2/Tap2/Cd1d1/Vav1/Ctsc/Lgals9/Ctsg/Fcgr1a/Elane/Trem1/Stap1/Cadm1	18	biological_process	4.14048
GO:0045639	positive regulation of myeloid cell differentiation	17 / 932	86 / 19509	5.39e-07	0.00326363	6.07e-06	Ccl3/Hcls1/Ppargc1b/Hmgb2/Isg15/Dcstamp/Tal1/Fos/Gpr68/Nckap1l/Pf4/Fes/Car2/Ccr1/Kitlg/Csf1/Ccl5	17	biological_process	4.1378
GO:0046849	bone remodeling	17 / 932	86 / 19509	5.39e-07	0.00326363	6.07e-06	Tf/LOC24906/Syk/Acp5/Ppargc1b/Ctsk/Dcstamp/Rassf2/Rac2/Ptk2b/Ctss/Car2/Mepe/Ptger4/Ihh/Ncdn/Spp2	17	biological_process	4.1378
GO:0051817	modification of morphology or physiology of other organism involved in symbiotic interaction	15 / 932	76 / 19509	2.54e-06	0.0153843	2.49e-05	Ncf1/Pou2f3/Ccr5/Aqp1/Ccl3/Ctsg/Tyms/Elane/Trem1/Tlr2/Camp/Park2/Bcl2l11/Mmp9/Ccl5	15	biological_process	4.1314
GO:0050671	positive regulation of lymphocyte proliferation	23 / 932	117 / 19509	6.23e-09	3.77e-05	9.8e-08	Coro1a/Cd40/Igf1/Ptprc/Spn/Cd1d1/Syk/Vcam1/Cd80/Cd74/Spta1/Il18/Aif1/Ptpn22/Gpam/Nckap1l/Foxp3/Sash3/Cd274/Cd86/Ccr2/Bst1/Ccl5	23	biological_process	4.11492
GO:0048520	positive regulation of behavior	29 / 932	148 / 19509	7.26e-11	4.4e-07	1.58e-09	C5ar1/Vegfc/Ccr5/Ccl2/Cxcl12/Casp1/Lgals9/Ccl3/Kdr/Cd74/Ccl7/Thbs4/Sell/Aif1/Pla2g7/Tiam1/Sema5a/Ano6/Nckap1l/Slit2/Pf4/Rac2/Ptk2b/Ccr1/Nr4a3/Ccr2/Csf1/Ccl5/Ptger4	29	biological_process	4.10162
GO:0050670	regulation of lymphocyte proliferation	37 / 932	189 / 19509	1.8e-13	1.09e-09	5.68e-12	Ptpn6/Coro1a/Cd40/Igf1/Ptprc/Spn/Cd1d1/Syk/Cdkn2a/Vcam1/Cd80/Lgals9/Cd74/Fcgr2b/Spta1/Gal/Mzb1/Il18/Aif1/RT1-Db1/Ptpn22/Gpam/Zc3h12d/Prdm1/Nckap1l/Foxp3/Sash3/Tnfrsf14/Rac2/Cd274/Cd86/Ccr2/Lst1/Bst1/Lyn/Ccl5/Ihh	37	biological_process	4.09788
GO:0050707	regulation of cytokine secretion	26 / 932	134 / 19509	8.69e-10	5.26e-06	1.6e-08	Fcnb/Ccr5/Syk/Casp1/Socs1/Lgals9/Ccl3/RT1-Db1/C1qtnf3/Ptpn22/Gpam/RGD1561778/Tlr2/Camp/Foxp3/Tlr9/Postn/Cadm1/Tnfrsf14/Cd2/Cd274/Srgn/Fgr/Lyn/Fcna/Ptger4	26	biological_process	4.06151
GO:0050729	positive regulation of inflammatory response	18 / 932	93 / 19509	3.5e-07	0.0021207	4.2e-06	S100a8/Fcgr2a/Ccr5/C3/Fcer1g/Ccl3/Ccl6/Aoc3/Fcgr1a/Alox5ap/Tlr2/Il17ra/Tlr9/Ctss/Ccr2/Ccl5/Ptger4/S100a9	18	biological_process	4.05143
GO:0002429	immune response-activating cell surface receptor signaling pathway	23 / 932	119 / 19509	8.76e-09	5.3e-05	1.34e-07	C5ar1/Fcnb/Ptpn6/Lcp2/Cd79b/Ptprc/Prkcb/Syk/Fcer1g/Myo1g/Ptpn22/Stap1/Tlr2/Nckap1l/Foxp3/Lat2/Blk/Btk/Nr4a3/Kcnn4/Lyn/Fcna/Tec	23	biological_process	4.04576
GO:0050920	regulation of chemotaxis	31 / 932	161 / 19509	2.58e-11	1.56e-07	5.95e-10	C5ar1/Vegfc/Ccr5/Hrg/Ccl2/Cxcl12/Lgals9/Ccl3/Kdr/Cd74/Ccl7/Thbs4/Sell/Aif1/Pla2g7/Mmp28/Tiam1/Stap1/Sema5a/Ano6/Nckap1l/Slit2/Pf4/Rac2/Ptk2b/Ccr1/Ccr2/Cxcr4/Csf1/Lyn/Ccl5	31	biological_process	4.03046
GO:0060759	regulation of response to cytokine stimulus	15 / 932	78 / 19509	3.57e-06	0.0216352	3.31e-05	Gfi1/Ptprc/Syk/Socs1/Cd74/Irf7/Mul1/Trem2/Stap1/Slit2/Irak2/Park2/Il1rn/Csf1/Ccl5	15	biological_process	4.02546
GO:1903901	negative regulation of viral life cycle	15 / 932	78 / 19509	3.57e-06	0.0216352	3.31e-05	Fcnb/Pou2f3/Oas1a/Ccl3/Ifitm1/Isg15/Trim11/Ifitm3/Bst2/Fam111a/Park2/Rsad2/Ccl5/Fcna/Slpi	15	biological_process	4.02546
GO:1902107	positive regulation of leukocyte differentiation	25 / 932	131 / 19509	2.62e-09	1.59e-05	4.35e-08	Gimap5/Ptprc/Cd1d1/Syk/Lgals9/Ccl3/Cd74/Hcls1/Ppargc1b/Dcstamp/Prdm1/Fos/Gpr68/Nckap1l/Foxp3/Sash3/Pf4/Cd83/Il36b/Car2/Ccr1/Kitlg/Csf1/Ccl5/Ihh	25	biological_process	3.99473
GO:0022409	positive regulation of cell-cell adhesion	35 / 932	186 / 19509	2.7e-12	1.64e-08	7.04e-11	Ccr5/Coro1a/Igf1/Gimap5/Ptprc/Ccl2/Spn/Cd1d1/Syk/Dpp4/Vcam1/Cd44/Cd80/Lgals9/Cd74/Spta1/Il18/Aif1/Ptpn22/Gpam/Itga4/Nckap1l/Foxp3/Sash3/Cd83/Il36b/Cd274/Lgals1/Cd86/Nr4a3/Ptafr/Ccr2/Alox15/Ccl5/Ihh	35	biological_process	3.93889
GO:0002824	positive regulation of adaptive immune response based on somatic recombination of immune receptors built from immunoglobulin superfamily domains	15 / 932	80 / 19509	4.97e-06	0.0300628	4.39e-05	Fcgr2a/Cd40/C3/Gimap5/Ptprc/Tap2/Cd1d1/Fcer1g/Tnfsf13/Fcgr1a/Slc11a1/Foxp3/Sash3/Ccr2/Rsad2	15	biological_process	3.92483
GO:0002253	activation of immune response	50 / 932	267 / 19509	6.63e-17	4.01e-13	3.14e-15	Ddx60/C5ar1/Fcnb/Ptpn6/C9/Lcp2/Cd79b/C1s/A2m/C2/C3/C6/Gfi1/Ptprc/Prkcb/Syk/Tyro3/Fcer1g/Lgals9/Myo1g/Irf7/Pik3ap1/Cfb/Ptpn22/Serping1/C1qb/C1qa/Nlrc4/Stap1/Tlr1/Tlr2/C1r/Nckap1l/Foxp3/Lat2/Tlr9/Irak2/C1qc/Blk/Btk/Cfd/Cd86/Nr4a3/Ptafr/Rsad2/Kcnn4/Lyn/Fcna/Pglyrp1/Tec	50	biological_process	3.91993
GO:0007229	integrin-mediated signaling pathway	17 / 932	91 / 19509	1.24e-06	0.0075255	1.31e-05	Itgam/Syk/Vav1/Fcer1g/Itgb7/Adamts2/Fermt3/Itgb2/Itga4/Tyrobp/Pram1/Plek/Ptk2b/Itga9/Fgr/Itga7/Tec	17	biological_process	3.91045
GO:0048525	negative regulation of viral process	15 / 932	81 / 19509	5.83e-06	0.0352857	5.06e-05	Fcnb/Pou2f3/Oas1a/Ccl3/Ifitm1/Isg15/Trim11/Ifitm3/Bst2/Fam111a/Park2/Rsad2/Ccl5/Fcna/Slpi	15	biological_process	3.87637
GO:0002764	immune response-regulating signaling pathway	44 / 932	238 / 19509	8.06e-15	4.88e-11	3e-13	Ddx60/C5ar1/Fcnb/Fcgr2a/Ptpn6/Lcp2/Cd79b/Cd40/Gfi1/Ptprc/Prkcb/Syk/Vav1/Tyro3/Ms4a2/Fcer1g/Lgals9/Myo1g/Irf7/Pik3ap1/Fcgr1a/Ptpn22/Stap1/Tlr1/Tlr2/Nckap1l/Foxp3/Lat2/Tlr9/Irak2/Clec4d/Blk/Btk/LOC498276/Cd86/Nr4a3/Ptafr/Kit/Rsad2/Kcnn4/Lyn/Fcna/Pglyrp1/Tec	44	biological_process	3.86986
GO:0019882	antigen processing and presentation	21 / 932	114 / 19509	9.21e-08	0.000557655	1.22e-06	Fcgr2a/Tap2/Psmb9/Psmb8/RT1-Db2/Cd1d1/Ctse/Fcer1g/Cd74/Fcgr2b/Ifi30/RT1-S3/RT1-Da/RT1-Db1/Fcgr1a/Trem2/RT1-M4/Slc11a1/RT1-T24-1/Rab32/Ctss	21	biological_process	3.85597
GO:0032943	mononuclear cell proliferation	47 / 932	256 / 19509	1.28e-15	7.72e-12	5.27e-14	LOC100911527/Ptpn6/Coro1a/Cd40/Igf1/Ptprc/Cxcl12/Spn/Itgam/Cd1d1/Syk/Cdkn2a/Vcam1/Cd80/Lgals9/Cd74/Fcgr2b/Spta1/Gal/Mzb1/Il18/Aif1/RT1-Db1/Ptpn22/Rag2/Gpam/Elf4/Fcgr3a/Zc3h12d/Itgb2/Prdm1/Nckap1l/Slc11a1/Foxp3/Sash3/Tnfrsf14/Rac2/Cd274/Cd86/Ccr2/Cxcr4/Lst1/Csf1/Bst1/Lyn/Ccl5/Ihh	47	biological_process	3.84306
GO:0002695	negative regulation of leukocyte activation	26 / 932	142 / 19509	3.18e-09	1.93e-05	5.26e-08	Ptpn6/Adgrf5/Gimap5/Spn/Cdkn2a/Tyro3/Lgals9/Cd74/Fcgr2b/Gal/Cd37/RT1-Db1/Ptpn22/Zc3h12d/Prdm1/Tnfaip8l2/Foxp3/Tbc1d10c/Tnfrsf14/Cd274/Ccr2/Lst1/Foxf1/Lyn/Pglyrp1/Ihh	26	biological_process	3.83269
GO:0002821	positive regulation of adaptive immune response	15 / 932	82 / 19509	6.82e-06	0.041302	5.85e-05	Fcgr2a/Cd40/C3/Gimap5/Ptprc/Tap2/Cd1d1/Fcer1g/Tnfsf13/Fcgr1a/Slc11a1/Foxp3/Sash3/Ccr2/Rsad2	15	biological_process	3.8291
GO:0034341	response to interferon-gamma	17 / 932	93 / 19509	1.71e-06	0.0103256	1.73e-05	Gbp2/Ccl2/Socs1/Lgals9/Ccl3/Ass1/Ccl7/Ccl6/Mrc1/Il18/Aif1/RT1-Db1/Slc11a1/Ifitm3/Bst2/Cd86/Ccl5	17	biological_process	3.82635
GO:0045087	innate immune response	86 / 932	471 / 19509	1.63e-27	9.84e-24	3.99e-25	Fcnb/S100a8/Ptpn6/C9/Coro1a/Lcn2/Gbp2/C1s/Ear11/Oas1a/A2m/C3/C6/Gimap5/Ccl2/Tap2/Cd1d1/Syk/Vav1/Tyro3/Socs1/Fcer1g/Lgals9/Ccl3/Ass1/Hck/Np4/Defa5/Ccl7/Ccl6/Mrc1/Il18/Gzmm/Irf7/Hmgb2/Pik3ap1/Cfb/Aif1/RT1-Db1/Padi4/Hist2h2be/Serping1/C1qb/C1qa/Mul1/Isg15/Nlrc4/Sp110/Irgm/Nrros/Oasl2/Tlr1/Tlr2/Tnfaip8l2/Samhd1/Camp/Slc11a1/Tlr9/Trim11/Fes/Ifitm3/Irak2/Clec4d/C1qc/Cadm1/Havcr2/Blk/Pik3cd/Btk/Bst2/Ptk…	86	biological_process	3.82205
GO:0002366	leukocyte activation involved in immune response	35 / 932	192 / 19509	6.99e-12	4.23e-08	1.7e-10	LOC100911527/Coro1a/Cd40/Ptprc/Syk/Anxa3/Ms4a2/Fcer1g/Lgals9/Ccl3/Tnfsf13/Exo1/Lcp1/Apbb1ip/Slc11a1/Foxp3/Lat2/Tyrobp/Fes/Clec4d/Pram1/Rac2/Btk/Ptk2b/Lgals1/Cd86/Nr4a3/Ptafr/Ccr2/Kit/Foxf1/Fgr/Lyn/Ptger4/Pglyrp1	35	biological_process	3.8158
GO:0046651	lymphocyte proliferation	46 / 932	254 / 19509	4.39e-15	2.66e-11	1.68e-13	LOC100911527/Ptpn6/Coro1a/Cd40/Igf1/Ptprc/Cxcl12/Spn/Itgam/Cd1d1/Syk/Cdkn2a/Vcam1/Cd80/Lgals9/Cd74/Fcgr2b/Spta1/Gal/Mzb1/Il18/Aif1/RT1-Db1/Ptpn22/Rag2/Gpam/Elf4/Fcgr3a/Zc3h12d/Itgb2/Prdm1/Nckap1l/Slc11a1/Foxp3/Sash3/Tnfrsf14/Rac2/Cd274/Cd86/Ccr2/Cxcr4/Lst1/Bst1/Lyn/Ccl5/Ihh	46	biological_process	3.79091
GO:0001776	leukocyte homeostasis	17 / 932	94 / 19509	1.99e-06	0.0120517	1.98e-05	Coro1a/Gimap5/Cd44/Fcer1g/Lgals9/Cd74/Fcgr2b/Spta1/Il18/Gpam/Nckap1l/Foxp3/Ccnb2/Pik3cd/Kitlg/Bcl2l11/Lyn	17	biological_process	3.78565
GO:2000106	regulation of leukocyte apoptotic process	17 / 932	94 / 19509	1.99e-06	0.0120517	1.98e-05	Aurkb/Ccr5/Cxcl12/Cdkn2a/Cd44/Fcer1g/Lgals9/Cd74/Hcls1/Fcgr2b/Il18/Gpam/Cd3g/Nr4a3/Kitlg/Lyn/Ccl5	17	biological_process	3.78565
GO:0050830	defense response to Gram-positive bacterium	15 / 932	83 / 19509	7.96e-06	0.0482145	6.71e-05	C5ar1/Ncf1/Gbp2/Ear11/Acp5/Hck/Np4/Ctsg/Hmgb2/Hist2h2be/Tlr2/Camp/Tnfrsf14/Fgr/Pglyrp1	15	biological_process	3.78296
GO:0070661	leukocyte proliferation	48 / 932	266 / 19509	1.28e-15	7.73e-12	5.27e-14	LOC100911527/Ptpn6/Coro1a/Cd40/Igf1/Ptprc/Cxcl12/Spn/Itgam/Cd1d1/Syk/Cdkn2a/Vcam1/Cd80/Lgals9/Cd74/Fcgr2b/Spta1/Gal/Mzb1/Il18/Aif1/RT1-Db1/Ptpn22/Rag2/Gpam/Elf4/Fcgr3a/Zc3h12d/Itgb2/Prdm1/Nckap1l/Slc11a1/Foxp3/Sash3/Tnfrsf14/Rac2/Cd274/Cd86/Kitlg/Ccr2/Cxcr4/Lst1/Csf1/Bst1/Lyn/Ccl5/Ihh	48	biological_process	3.77728
GO:0002263	cell activation involved in immune response	35 / 932	194 / 19509	9.51e-12	5.76e-08	2.28e-10	LOC100911527/Coro1a/Cd40/Ptprc/Syk/Anxa3/Ms4a2/Fcer1g/Lgals9/Ccl3/Tnfsf13/Exo1/Lcp1/Apbb1ip/Slc11a1/Foxp3/Lat2/Tyrobp/Fes/Clec4d/Pram1/Rac2/Btk/Ptk2b/Lgals1/Cd86/Nr4a3/Ptafr/Ccr2/Kit/Foxf1/Fgr/Lyn/Ptger4/Pglyrp1	35	biological_process	3.77646
GO:0050728	negative regulation of inflammatory response	18 / 932	100 / 19509	1.08e-06	0.00651393	1.15e-05	Wfdc1/Spn/Tyro3/Acp5/Serpinf1/Fcgr2b/Gpx2/RT1-Db1/C1qtnf3/Tnfaip8l2/Foxp3/Slit2/Mefv/Foxf1/Ptger4/Slpi/Pglyrp1/Tnfaip6	18	biological_process	3.76783
GO:0002684	positive regulation of immune system process	123 / 932	690 / 19509	3.58e-38	2.17e-34	2.98e-35	Ddx60/C5ar1/Fcnb/Vegfc/Fcgr2a/Ptpn6/C9/Coro1a/Lcp2/Hrg/Cd79b/Cd40/C1s/A2m/C2/C3/C6/Gfi1/Igf1/Gimap5/Ptprc/Ccl2/Cxcl12/Spn/Tap2/Prkcb/Cd1d1/Syk/Vav1/Tyro3/Dpp4/Ms4a2/Vcam1/Cd44/Cd80/Fcer1g/Lgals9/Ccl3/Cd74/Tnfsf13/Ccl7/Hcls1/Spta1/Myo1g/Ctsg/Ppargc1b/Mzb1/Cd37/Il18/Thbs4/Sell/Irf7/Hmgb2/Pik3ap1/Cfb/Aif1/Aoc3/Fcgr1a/Ptpn22/Serping1/Gpam/C1qb/C1qa/Isg15/Nlrc4/Elane/Dcstamp/Trem2/Pla2g7/Stap1/Tlr1/Pr…	123	biological_process	3.73143
GO:0051250	negative regulation of lymphocyte activation	22 / 932	124 / 19509	9.21e-08	0.00055731	1.22e-06	Ptpn6/Gimap5/Spn/Cdkn2a/Tyro3/Lgals9/Cd74/Fcgr2b/Gal/RT1-Db1/Ptpn22/Zc3h12d/Prdm1/Tnfaip8l2/Foxp3/Tbc1d10c/Tnfrsf14/Cd274/Lst1/Lyn/Pglyrp1/Ihh	22	biological_process	3.71381
GO:0002262	myeloid cell homeostasis	26 / 932	147 / 19509	6.81e-09	4.12e-05	1.06e-07	Cdk6/Heph/Hbb/Cd44/Fcer1g/Alas2/Hcls1/Fcgr2b/Il18/Ahsp/Hmgb2/Isg15/Klf1/Tal1/Nckap1l/Foxp3/Lmo2/Spi1/Srf/Exoc6/Rhd/Kitlg/Kit/Bcl2l11/Rhag/Lyn	26	biological_process	3.70233
GO:0043901	negative regulation of multi-organism process	26 / 932	147 / 19509	6.81e-09	4.12e-05	1.06e-07	Fcnb/Pou2f3/Oas1a/Igf1/Ccl3/Ctsg/Irf8/Ifitm1/Mul1/Isg15/Elane/Mpo/Prdm1/Tlr2/Camp/Trim11/Ifitm3/Arhgdib/Bst2/Fam111a/Park2/Hpgds/Rsad2/Ccl5/Fcna/Slpi	26	biological_process	3.70233
GO:0042742	defense response to bacterium	39 / 932	221 / 19509	1.28e-12	7.72e-09	3.5e-11	C5ar1/Ncf1/Ccr5/Gbp2/Ear11/Hp/Spn/Syk/Anxa3/Cebpe/Fcer1g/Lgals9/Acp5/Hck/Np4/Defa5/Ctsg/Irf8/Hmgb2/Hist2h2be/Fcgr1a/Isg15/Nlrc4/Elane/Trem1/Tlr2/Camp/Slc11a1/Tlr9/Plac8/Clec4d/Havcr2/Tnfrsf14/RatNP-3b/Prg2/Lyc2/Fgr/Slpi/Pglyrp1	39	biological_process	3.69395
GO:0032649	regulation of interferon-gamma production	16 / 932	91 / 19509	5.8e-06	0.0350891	5.04e-05	Gimap5/Cd1d1/Lgals9/Il18/Irf8/RT1-Db1/Ptpn22/Isg15/Slc11a1/Foxp3/Sash3/Tlr9/Cd2/Cd274/Ccr2/Pglyrp1	16	biological_process	3.68042
GO:1903708	positive regulation of hemopoiesis	29 / 932	165 / 19509	1.08e-09	6.53e-06	1.94e-08	Gimap5/Ptprc/Cd1d1/Syk/Lgals9/Ccl3/Cd74/Hcls1/Ppargc1b/Hmgb2/Isg15/Dcstamp/Prdm1/Tal1/Fos/Gpr68/Nckap1l/Foxp3/Sash3/Pf4/Cd83/Fes/Il36b/Car2/Ccr1/Kitlg/Csf1/Ccl5/Ihh	29	biological_process	3.67903
GO:0002449	lymphocyte mediated immunity	36 / 932	207 / 19509	1.45e-11	8.8e-08	3.42e-10	Fcgr2a/Ptpn6/Pou2f2/C9/Coro1a/Cd40/C1s/C3/C6/Gimap5/Ptprc/Spn/Tap2/Cd1d1/Vav1/Dpp4/Ctsc/Fcer1g/Lgals9/Cd74/Tnfsf13/Fcgr2b/Myo1g/Irf7/RT1-Db1/Fcgr1a/Serping1/C1qb/C1qa/Exo1/Slc11a1/Foxp3/Sash3/C1qc/Cadm1/Rsad2	36	biological_process	3.64042
GO:0050795	regulation of behavior	41 / 932	236 / 19509	5.76e-13	3.49e-09	1.63e-11	C5ar1/Vegfc/Ccr5/Hrg/Retn/Reln/Ccl2/Cxcl12/Casp1/Cort/Lgals9/Ccl3/Kdr/Cd74/Ccl7/Il18/Thbs4/Sell/Aif1/Pla2g7/Mmp28/Tiam1/Stap1/Sema5a/Ano6/Nckap1l/Slit2/Pf4/Rac2/Ptk2b/Ccr1/Nr4a3/Shank3/Nrxn1/Ccr2/Cxcr4/Csf1/Lyn/Ccl5/Ptger4/Pglyrp1	41	biological_process	3.63656
GO:0050776	regulation of immune response	91 / 932	525 / 19509	2.46e-27	1.49e-23	5.7e-25	Ddx60/C5ar1/Fcnb/Fcgr2a/Ptpn6/C9/Lcp2/Hrg/Cd79b/Cd40/C1s/A2m/C2/C3/C6/Gfi1/Gimap5/Ptprc/Spn/Tap2/Prkcb/Cd1d1/Syk/Vav1/Tyro3/Dpp4/Socs1/Ms4a2/Fcer1g/Lgals9/Cd74/Tnfsf13/Fcgr2b/Myo1g/Ctsg/Gal/Cd37/Gpx2/Irf7/Hmgb2/Pik3ap1/Cfb/RT1-Db1/Fcgr1a/Ptpn22/Serping1/C1qb/C1qa/Mul1/Nlrc4/Elane/Stap1/Tlr1/Tlr2/Samhd1/C1r/Nckap1l/Slc11a1/Foxp3/Sash3/Lat2/Tlr9/Fes/Irak2/Clec4d/C1qc/Pram1/Cadm1/Havcr2/Blk/Tnfrsf14…	91	biological_process	3.62828
GO:0002700	regulation of production of molecular mediator of immune response	18 / 932	104 / 19509	1.95e-06	0.0117801	1.95e-05	Cd40/Gimap5/Ptprc/Fcer1g/Cd74/Tnfsf13/Fcgr2b/Mzb1/Cd37/Ptpn22/Tlr2/Foxp3/Sash3/Tlr9/Tnfrsf14/Bst2/Nr4a3/Rsad2	18	biological_process	3.62292
GO:0050778	positive regulation of immune response	71 / 932	412 / 19509	2.36e-21	1.43e-17	2.14e-19	Ddx60/C5ar1/Fcnb/Fcgr2a/Ptpn6/C9/Lcp2/Hrg/Cd79b/Cd40/C1s/A2m/C2/C3/C6/Gfi1/Gimap5/Ptprc/Tap2/Prkcb/Cd1d1/Syk/Vav1/Tyro3/Ms4a2/Fcer1g/Lgals9/Cd74/Tnfsf13/Myo1g/Ctsg/Irf7/Hmgb2/Pik3ap1/Cfb/Fcgr1a/Ptpn22/Serping1/C1qb/C1qa/Nlrc4/Elane/Stap1/Tlr1/Tlr2/C1r/Nckap1l/Slc11a1/Foxp3/Sash3/Lat2/Tlr9/Irak2/C1qc/Cadm1/Havcr2/Blk/Tnfrsf14/Btk/Cfd/Cd86/Nr4a3/Ptafr/Ccr2/Rsad2/Kcnn4/Fgr/Lyn/Fcna/Pglyrp1/Tec	71	biological_process	3.60728
GO:1903037	regulation of leukocyte cell-cell adhesion	42 / 932	245 / 19509	4.77e-13	2.89e-09	1.38e-11	Ptpn6/Coro1a/Igf1/Gimap5/Ptprc/Ccl2/Cxcl12/Spn/Cd1d1/Syk/Cdkn2a/Dpp4/Vcam1/Cd44/Cd80/Lgals9/Cd74/Ass1/Spta1/Il18/Aif1/RT1-Db1/Ptpn22/Gpam/Zc3h12d/Tnfaip8l2/Itga4/Nckap1l/Foxp3/Sash3/Cd83/Il36b/Tnfrsf14/Rac2/Cd274/Lgals1/Cd86/Nr4a3/Ptafr/Ccr2/Ccl5/Ihh	42	biological_process	3.58841
GO:0030218	erythrocyte differentiation	19 / 932	111 / 19509	1.21e-06	0.00732439	1.28e-05	Cdk6/Heph/Hbb/Alas2/Hcls1/Ahsp/Hmgb2/Isg15/Klf1/Tal1/Nckap1l/Lmo2/Spi1/Srf/Exoc6/Rhd/Kit/Rhag/Lyn	19	biological_process	3.58302
GO:0002221	pattern recognition receptor signaling pathway	18 / 932	106 / 19509	2.59e-06	0.0156514	2.52e-05	Ddx60/Fcnb/Gfi1/Tyro3/Lgals9/Irf7/Pik3ap1/Ptpn22/Tlr1/Tlr2/Tlr9/Irak2/Cd86/Ptafr/Rsad2/Lyn/Fcna/Pglyrp1	18	biological_process	3.55456
GO:0042107	cytokine metabolic process	18 / 932	106 / 19509	2.59e-06	0.0156514	2.52e-05	Fcgr2a/Spn/Cd1d1/Syk/Cebpe/Cma1/Il18/Irf7/Elane/Trem1/Tlr1/Tlr2/Foxp3/Tlr9/Ltb/Prg2/Ptafr/Ccr2	18	biological_process	3.55456
GO:0002696	positive regulation of leukocyte activation	40 / 932	236 / 19509	2.5e-12	1.52e-08	6.65e-11	Coro1a/Cd40/Igf1/Gimap5/Ptprc/Ccl2/Spn/Cd1d1/Syk/Dpp4/Ms4a2/Vcam1/Cd80/Fcer1g/Lgals9/Cd74/Tnfsf13/Spta1/Il18/Aif1/Ptpn22/Gpam/Stap1/Prdm1/Nckap1l/Foxp3/Sash3/Cd83/Il36b/Havcr2/Cd274/Lgals1/Cd86/Nr4a3/Ptafr/Ccr2/Fgr/Bst1/Ccl5/Ihh	40	biological_process	3.54786
GO:0050727	regulation of inflammatory response	42 / 932	248 / 19509	7.27e-13	4.4e-09	2.03e-11	S100a8/Fcgr2a/Ccr5/Wfdc1/A2m/C3/C6/Spn/Casp1/Tyro3/Fcer1g/Ccl3/Acp5/Serpinf1/Ccl6/Fcgr2b/Gpx2/Pik3ap1/RT1-Db1/Aoc3/C1qtnf3/Fcgr1a/Serping1/Alox5ap/Tlr2/Tnfaip8l2/Il17ra/Foxp3/Tlr9/Slit2/Ctss/Ednrb/Mefv/Ccr2/Foxf1/Lyn/Ccl5/Ptger4/Slpi/Pglyrp1/Tnfaip6/S100a9	42	biological_process	3.545
GO:0002250	adaptive immune response	47 / 932	280 / 19509	4.32e-14	2.62e-10	1.46e-12	LOC100911527/Fcgr2a/Ptpn6/Pou2f2/C9/Cd40/C1s/C3/C6/Gimap5/Ptprc/Spn/Tap2/Prkcb/Camk4/Cd1d1/Syk/Dpp4/Ctsc/Fcer1g/Cd74/Tnfsf13/Fcgr2b/Myo1g/Il18/Irf7/RT1-Db1/Fcgr1a/Serping1/C1qb/C1qa/Exo1/Slc11a1/Foxp3/Sash3/Lat2/Clec4d/C1qc/Pik3cd/Btk/Ptk2b/Ctss/Ccr2/Rsad2/Lyn/Alox15/Tec	47	biological_process	3.51365
GO:0031348	negative regulation of defense response	24 / 932	143 / 19509	7.31e-08	0.00044254	9.93e-07	Wfdc1/A2m/Spn/Tap2/Tyro3/Lgals9/Acp5/Serpinf1/Fcgr2b/Gpx2/RT1-Db1/C1qtnf3/Serping1/Mul1/Tnfaip8l2/Foxp3/Slit2/Ccr1/Mefv/Foxf1/Ptger4/Slpi/Pglyrp1/Tnfaip6	24	biological_process	3.51313
GO:0032103	positive regulation of response to external stimulus	44 / 932	263 / 19509	3.19e-13	1.93e-09	9.55e-12	Ddx60/C5ar1/Vegfc/S100a8/Fcgr2a/Ccr5/C3/Ccl2/Cxcl12/Fcer1g/Lgals9/Ccl3/Kdr/Cd74/Ccl7/Ccl6/Rab3gap2/Ly86/Thbs4/Sell/Aif1/Aoc3/Fcgr1a/Alox5ap/Pla2g7/Tiam1/Sema5a/Tlr2/Il17ra/Ano6/Nckap1l/Tlr9/Slit2/Pf4/Havcr2/Rac2/Ptk2b/Ctss/Ccr1/Ccr2/Csf1/Ccl5/Ptger4/S100a9	44	biological_process	3.502
GO:0042089	cytokine biosynthetic process	17 / 932	102 / 19509	6.34e-06	0.0383525	5.48e-05	Fcgr2a/Spn/Cd1d1/Syk/Cebpe/Cma1/Il18/Irf7/Elane/Tlr1/Tlr2/Foxp3/Tlr9/Ltb/Prg2/Ptafr/Ccr2	17	biological_process	3.48873
GO:0002819	regulation of adaptive immune response	21 / 932	126 / 19509	5.33e-07	0.00322934	6.04e-06	Fcgr2a/Ptpn6/Cd40/C3/Gimap5/Ptprc/Spn/Tap2/Cd1d1/Dpp4/Fcer1g/Tnfsf13/Fcgr2b/Irf7/Fcgr1a/Slc11a1/Foxp3/Sash3/Ccr2/Rsad2/Alox15	21	biological_process	3.48873
GO:0006954	inflammatory response	90 / 932	540 / 19509	9.13e-26	5.53e-22	1.73e-23	C5ar1/Ncf1/S100a8/Fcgr2a/Ccr5/Wfdc1/Cd40/A2m/C3/C6/Hp/Orm1/Ccl2/Spn/Tf/Itgam/Camk4/Kng2/Syk/Casp1/Tyro3/Alox5/Ms4a2/Vcam1/Cd44/Fcer1g/Lgals9/Ccl3/Ass1/Acp5/Hck/Serpinf1/Ccl7/Ccl6/Kng1l1/Fcgr2b/Gal/Il18/Gpx2/Hmgb2/Pik3ap1/Aif1/RT1-Db1/Aoc3/C1qtnf3/Fcgr1a/Serping1/Alox5ap/Nlrc4/Elane/Nrros/Itgb2/Tlr2/Tnfaip8l2/Ngf/Il17ra/Ano6/Camp/Slc11a1/Foxp3/Tlr9/Slit2/Igfbp4/Pf4/Il36b/Il1f10/Pik3cd/Btk/Ctss/Edn…	90	biological_process	3.48873
GO:0048771	tissue remodeling	28 / 932	169 / 19509	8.16e-09	4.94e-05	1.26e-07	Hrg/Igf1/Tf/LOC24906/Syk/Cdkn2a/Acp5/Capn1/Ppargc1b/Ctsk/Il18/Thbs4/Dcstamp/Itga4/Rassf2/Rac2/Ptk2b/Ctss/Car2/Ccr2/Clec10a/Mepe/Mmp9/Ptger4/Ihh/Ncdn/Sfrp4/Spp2	28	biological_process	3.46809
GO:0050867	positive regulation of cell activation	41 / 932	248 / 19509	3.07e-12	1.86e-08	7.9e-11	Coro1a/Cd40/Igf1/Gimap5/Ptprc/Ccl2/Spn/Cd1d1/Syk/Dpp4/Ms4a2/Vcam1/Cd80/Fcer1g/Lgals9/Cd74/Tnfsf13/Spta1/Il18/Aif1/Ptpn22/Gpam/Stap1/Prdm1/Nckap1l/Foxp3/Sash3/Cd83/Il36b/Havcr2/Plek/Cd274/Lgals1/Cd86/Nr4a3/Ptafr/Ccr2/Fgr/Bst1/Ccl5/Ihh	41	biological_process	3.4606
GO:0046631	alpha-beta T cell activation	19 / 932	115 / 19509	2.1e-06	0.0127264	2.08e-05	Gimap5/Ptprc/Cd1d1/Syk/Cd80/Lgals9/Il18/Ptpn22/Elf4/Fcgr3a/Nckap1l/Foxp3/Sash3/Cd83/Tnfrsf14/Ccr2/Rsad2/Ptger4/Ihh	19	biological_process	3.4584
GO:0002757	immune response-activating signal transduction	36 / 932	218 / 19509	6.73e-11	4.08e-07	1.48e-09	Ddx60/C5ar1/Fcnb/Ptpn6/Lcp2/Cd79b/Gfi1/Ptprc/Prkcb/Syk/Tyro3/Fcer1g/Lgals9/Myo1g/Irf7/Pik3ap1/Ptpn22/Stap1/Tlr1/Tlr2/Nckap1l/Foxp3/Lat2/Tlr9/Irak2/Blk/Btk/Cd86/Nr4a3/Ptafr/Rsad2/Kcnn4/Lyn/Fcna/Pglyrp1/Tec	36	biological_process	3.45673
GO:0002758	innate immune response-activating signal transduction	18 / 932	109 / 19509	3.9e-06	0.0236322	3.58e-05	Ddx60/Fcnb/Gfi1/Tyro3/Lgals9/Irf7/Pik3ap1/Ptpn22/Tlr1/Tlr2/Tlr9/Irak2/Cd86/Ptafr/Rsad2/Lyn/Fcna/Pglyrp1	18	biological_process	3.45673
GO:0001819	positive regulation of cytokine production	55 / 932	334 / 19509	6.7e-16	4.06e-12	2.82e-14	Ddx60/C5ar1/Fcnb/Fcgr2a/Ccr5/Cd40/C3/Gimap5/Ccl2/Spn/Cd1d1/Syk/Casp1/Fcer1g/Lgals9/Ccl3/Cd74/Gdf2/Il18/Irf8/Irf7/Hmgb2/C1qtnf3/Ptpn22/Elane/Epx/RGD1561778/Tlr1/Tlr2/Il17ra/Camp/Slc11a1/Foxp3/Sash3/Tlr9/Pf4/Cd83/Ltb/Postn/Il36b/Cadm1/Havcr2/Tnfrsf14/Cd2/Cd274/Prg2/Nr4a3/Ptafr/Ccr2/Rsad2/Fgr/Atf2/Lum/Fcna/Ptger4	55	biological_process	3.44695
GO:0050866	negative regulation of cell activation	26 / 932	158 / 19509	3.2e-08	0.000193702	4.58e-07	Ptpn6/Adgrf5/Gimap5/Spn/Cdkn2a/Tyro3/Lgals9/Cd74/Fcgr2b/Gal/Cd37/RT1-Db1/Ptpn22/Zc3h12d/Prdm1/Tnfaip8l2/Foxp3/Tbc1d10c/Tnfrsf14/Cd274/Ccr2/Lst1/Foxf1/Lyn/Pglyrp1/Ihh	26	biological_process	3.44457
GO:0007159	leukocyte cell-cell adhesion	70 / 932	426 / 19509	7.12e-20	4.31e-16	5.2e-18	LOC100911527/Cdk6/S100a8/Ptpn6/Coro1a/Igf1/Gimap5/Ptprc/Ccl2/Cxcl12/Spn/Wnt1/Itgam/Cd1d1/Syk/Vav1/Cdkn2a/Dpp4/Vcam1/Cd44/Cd80/Fcer1g/Lgals9/Cd74/Ass1/Itgb7/Spta1/Il18/Aif1/RT1-Db1/Ptpn22/Rag2/Gpam/Elf4/Fcgr3a/Rhoh/Lcp1/Apbb1ip/Zc3h12d/Fermt3/Itgb2/Tnfaip8l2/Itga4/Gimap1/Chd7/Nckap1l/Slc11a1/Foxp3/Sash3/Cd83/Il36b/Clec4d/Blk/Tnfrsf14/Rac2/Cd2/Cd274/Srf/Lgals1/Cd86/Nr4a3/Ptafr/Ccr2/Cxcr4/Kit/Rsad2/…	70	biological_process	3.4396
GO:0070486	leukocyte aggregation	65 / 932	397 / 19509	1.9e-18	1.15e-14	1.1e-16	LOC100911527/Cdk6/S100a8/Ptpn6/Coro1a/Igf1/Gimap5/Ptprc/Ccl2/Cxcl12/Spn/Wnt1/Itgam/Cd1d1/Syk/Vav1/Cdkn2a/Dpp4/Vcam1/Cd44/Cd80/Fcer1g/Lgals9/Cd74/Spta1/Il18/Aif1/RT1-Db1/Ptpn22/Rag2/Gpam/Elf4/Fcgr3a/Rhoh/Lcp1/Apbb1ip/Zc3h12d/Itgb2/Tnfaip8l2/Gimap1/Chd7/Nckap1l/Slc11a1/Foxp3/Sash3/Cd83/Il36b/Clec4d/Blk/Tnfrsf14/Rac2/Cd2/Cd274/Srf/Lgals1/Cd86/Nr4a3/Ccr2/Cxcr4/Kit/Rsad2/Ccl5/Ptger4/Ihh/S100a9	65	biological_process	3.42722
GO:1903036	positive regulation of response to wounding	23 / 932	141 / 19509	2.32e-07	0.00140532	2.85e-06	S100a8/Fcgr2a/Ccr5/Hrg/Hopx/C3/Hbegf/Fcer1g/Ccl3/Ccl6/Aoc3/Fcgr1a/Alox5ap/Tlr2/Il17ra/Ano6/Tlr9/Plek/Ctss/Ccr2/Ccl5/Ptger4/S100a9	23	biological_process	3.41451
GO:0002218	activation of innate immune response	19 / 932	117 / 19509	2.74e-06	0.0166031	2.65e-05	Ddx60/Fcnb/Gfi1/Tyro3/Lgals9/Irf7/Pik3ap1/Ptpn22/Nlrc4/Tlr1/Tlr2/Tlr9/Irak2/Cd86/Ptafr/Rsad2/Lyn/Fcna/Pglyrp1	19	biological_process	3.39928
GO:0002706	regulation of lymphocyte mediated immunity	20 / 932	124 / 19509	1.68e-06	0.0101985	1.72e-05	Fcgr2a/Ptpn6/Cd40/C3/Gimap5/Ptprc/Spn/Tap2/Cd1d1/Vav1/Dpp4/Fcer1g/Lgals9/Tnfsf13/Fcgr2b/Fcgr1a/Foxp3/Sash3/Cadm1/Rsad2	20	biological_process	3.37619
GO:0006955	immune response	166 / 932	1030 / 19509	8.13e-46	4.92e-42	1.13e-42	LOC100911527/C5ar1/Fcnb/S100a8/Fcgr2a/Ptpn6/Ccr5/Pou2f2/C9/Coro1a/Lcp2/Lcn2/Hrg/Cd79b/Gbp2/Cd40/C1s/Ear11/Oas1a/A2m/C2/C3/C6/Orm1/Gimap5/Ptprc/Ccl2/Cxcl12/Spn/Tap2/RT1-Db2/Prkcb/Camk4/Cd1d1/Syk/Vav1/Tyro3/Dpp4/Anxa3/Socs1/Ms4a2/Ctsc/Fcer1g/Lgals9/Ccl3/Cd74/Ass1/Hck/Np4/Defa5/Tnfsf13/Ccl7/Ccl6/Fcgr2b/Myo1g/Ctsg/Mrc1/Gal/Cd37/Il18/Irf8/Gzmm/Mcpt8/Gpx2/Irf7/Hmgb2/Pik3ap1/RT1-S3/Cfb/RT1-Da/Aif1/RT1-D…	166	biological_process	3.37357
GO:0002460	adaptive immune response based on somatic recombination of immune receptors built from immunoglobulin superfamily domains	34 / 932	211 / 19509	4.47e-10	2.71e-06	8.62e-09	Fcgr2a/Ptpn6/Pou2f2/C9/Cd40/C1s/C3/C6/Gimap5/Ptprc/Spn/Tap2/Cd1d1/Dpp4/Ctsc/Fcer1g/Cd74/Tnfsf13/Fcgr2b/Myo1g/Il18/Irf7/RT1-Db1/Fcgr1a/Serping1/C1qb/C1qa/Exo1/Slc11a1/Foxp3/Sash3/C1qc/Ccr2/Rsad2	34	biological_process	3.37299
GO:0002440	production of molecular mediator of immune response	26 / 932	162 / 19509	5.41e-08	0.000327288	7.49e-07	Pou2f2/Cd40/Gimap5/Ptprc/Fcer1g/Cd74/Tnfsf13/Fcgr2b/Mzb1/Cd37/RT1-Db1/Ptpn22/Trem1/Exo1/Tlr2/Slc11a1/Foxp3/Sash3/Tlr9/Vpreb3/Tnfrsf14/Bst2/Nr4a3/Kit/Rsad2/RGD1565617	26	biological_process	3.35952
GO:0002237	response to molecule of bacterial origin	67 / 932	418 / 19509	1.76e-18	1.06e-14	1.03e-16	C5ar1/Ltc4s/S100a8/Ccr5/Il10ra/Lcn2/Gbp2/Mgst1/Cd40/Gfi1/Hp/Igf1/Orm1/Ccl2/Tap2/Cckar/Casp1/Pcsk1/Fmo1/Socs1/Vcam1/Cd80/Cebpe/Lgals9/Ccl3/Ass1/Acp5/Fcgr2b/Ctsg/Mrc1/Ly86/Dcn/Il18/Irf8/Ptgir/Hmgb2/Cfb/Ptpn22/Irf5/Elane/Trem2/Mpo/Fcgr3a/Stap1/Tlr1/Prdm1/Tlr2/Ngf/Fos/Camp/Slc11a1/Tlr9/Pf4/Irak2/Ednrb/Cd86/Mefv/Ptafr/Ptges/Il1rn/Bdkrb1/Lyn/Mmp9/Ccl5/Thbd/Ptger4/S100a9	67	biological_process	3.35519
GO:0002252	immune effector process	100 / 932	624 / 19509	3.52e-27	2.13e-23	7.73e-25	Ddx60/LOC100362814/LOC100911527/Fcnb/Ncf1/Fcgr2a/Ptpn6/Pou2f2/C9/Coro1a/Cd40/C1s/Oas1a/A2m/C2/C3/C6/Gimap5/Ptprc/Ccl2/Spn/Tap2/Cd1d1/Syk/Vav1/Dpp4/Anxa3/Ms4a2/Apobec1/Ctsc/Fcer1g/Lgals9/Ccl3/Cd74/Serpinb10/Tnfsf13/Fcgr2b/Myo1g/Ctsg/Mzb1/Cd37/Ifitm1/Irf7/Cfb/RT1-Db1/Fcgr1a/Ptpn22/Serping1/Gpam/C1qb/Irf5/C1qa/Mul1/Isg15/Elane/Trem1/Mpo/Oas1i/Oasl2/Exo1/Stap1/Lcp1/Apbb1ip/Tlr2/Samhd1/C1r/Slc11a1/Myo…	100	biological_process	3.35455
GO:0050714	positive regulation of protein secretion	33 / 932	206 / 19509	9.41e-10	5.7e-06	1.72e-08	Fcnb/Vegfc/Ccr5/Nr0b2/Mmp13/Igf1/Adrb1/Glul/Syk/Casp1/Pcsk1/Lgals9/Ccl3/RT1-Db1/Trpm2/C1qtnf3/Ptpn22/RGD1561778/Tlr2/Gpr68/Camp/Pck2/Postn/Cadm1/Blk/Tnfrsf14/Cd2/Cd274/Nkx6-1/Kcnn4/Fgr/Fcna/Ptger4	33	biological_process	3.35325
GO:0051251	positive regulation of lymphocyte activation	33 / 932	206 / 19509	9.41e-10	5.7e-06	1.72e-08	Coro1a/Cd40/Igf1/Gimap5/Ptprc/Ccl2/Spn/Cd1d1/Syk/Dpp4/Vcam1/Cd80/Lgals9/Cd74/Tnfsf13/Spta1/Il18/Aif1/Ptpn22/Gpam/Prdm1/Nckap1l/Foxp3/Sash3/Cd83/Il36b/Cd274/Lgals1/Cd86/Ccr2/Bst1/Ccl5/Ihh	33	biological_process	3.35325
GO:0002822	regulation of adaptive immune response based on somatic recombination of immune receptors built from immunoglobulin superfamily domains	19 / 932	119 / 19509	3.55e-06	0.0215193	3.31e-05	Fcgr2a/Ptpn6/Cd40/C3/Gimap5/Ptprc/Spn/Tap2/Cd1d1/Dpp4/Fcer1g/Tnfsf13/Fcgr2b/Fcgr1a/Slc11a1/Foxp3/Sash3/Ccr2/Rsad2	19	biological_process	3.34215
GO:0002573	myeloid leukocyte differentiation	30 / 932	188 / 19509	5.96e-09	3.61e-05	9.41e-08	Calcr/Gimap5/Tf/Itgam/Camk4/Cebpe/Ccl3/Acp5/Hcls1/Ppargc1b/Snx10/Dcstamp/Rassf2/Tal1/Fos/Gpr68/Prtn3/Pf4/Tyrobp/C1qc/Spi1/Car2/Cd86/Ccr1/Kitlg/Kit/Csf1/Hhex/Lyn/Ccl5	30	biological_process	3.34028
GO:0045321	leukocyte activation	108 / 932	678 / 19509	4.22e-29	2.55e-25	1.26e-26	LOC100911527/Cdk6/Fcgr2a/Ptpn6/Pou2f2/Coro1a/Lcp2/Cd40/Igf1/Adgrf5/Gimap5/Ptprc/Ccl2/Cxcl12/Spn/Wnt1/Itgam/Prkcb/Camk4/Cd1d1/Syk/Vav1/Cdkn2a/Casp1/Tyro3/Dpp4/Anxa3/Ms4a2/Vcam1/Cd80/Fcer1g/Lgals9/Ccl3/Cd74/Tnfsf13/Fcgr2b/Spta1/Gal/Mzb1/Cd37/Adgrg3/Il18/Pla2g10/Aif1/RT1-Db1/Ptpn22/Rag2/Gpam/Klra5/Dcstamp/Elf4/Fcgr3a/Exo1/Stap1/Rhoh/Tlr1/Lcp1/Apbb1ip/Zc3h12d/Itgb2/Prdm1/Tlr2/Tnfaip8l2/Gimap1/Chd7/Nc…	108	biological_process	3.33437
GO:0032496	response to lipopolysaccharide	64 / 932	403 / 19509	1.7e-17	1.03e-13	8.42e-16	C5ar1/Ltc4s/S100a8/Ccr5/Il10ra/Lcn2/Gbp2/Mgst1/Cd40/Gfi1/Hp/Igf1/Orm1/Ccl2/Cckar/Casp1/Pcsk1/Fmo1/Socs1/Vcam1/Cd80/Cebpe/Lgals9/Ccl3/Ass1/Acp5/Fcgr2b/Ctsg/Mrc1/Ly86/Dcn/Il18/Irf8/Ptgir/Hmgb2/Cfb/Ptpn22/Elane/Trem2/Mpo/Fcgr3a/Stap1/Prdm1/Tlr2/Ngf/Fos/Camp/Slc11a1/Tlr9/Pf4/Irak2/Ednrb/Cd86/Mefv/Ptafr/Ptges/Il1rn/Bdkrb1/Lyn/Mmp9/Ccl5/Thbd/Ptger4/S100a9	64	biological_process	3.32425
GO:0031349	positive regulation of defense response	40 / 932	252 / 19509	2.1e-11	1.27e-07	4.86e-10	Ddx60/Fcnb/S100a8/Fcgr2a/Ccr5/C3/Gfi1/Gimap5/Vav1/Tyro3/Fcer1g/Lgals9/Ccl3/Ccl6/Irf7/Hmgb2/Pik3ap1/Aoc3/Fcgr1a/Ptpn22/Alox5ap/Nlrc4/Tlr1/Tlr2/Il17ra/Tlr9/Irak2/Cadm1/Havcr2/Ctss/Cd86/Ptafr/Ccr2/Rsad2/Lyn/Ccl5/Fcna/Ptger4/Pglyrp1/S100a9	40	biological_process	3.3226
GO:0045088	regulation of innate immune response	32 / 932	202 / 19509	2.25e-09	1.36e-05	3.79e-08	Ddx60/Fcnb/A2m/Gfi1/Gimap5/Tap2/Vav1/Tyro3/Socs1/Lgals9/Irf7/Hmgb2/Pik3ap1/Ptpn22/Serping1/Mul1/Nlrc4/Tlr1/Tlr2/Samhd1/Tlr9/Irak2/Cadm1/Havcr2/Cd86/Ccr1/Ptafr/Rsad2/Fgr/Lyn/Fcna/Pglyrp1	32	biological_process	3.31602
GO:0050777	negative regulation of immune response	19 / 932	121 / 19509	4.58e-06	0.027716	4.08e-05	Ptpn6/A2m/Ptprc/Spn/Tap2/Tyro3/Lgals9/Fcgr2b/Gpx2/RT1-Db1/Serping1/Mul1/Foxp3/Bst2/Ccr1/Ccr2/Foxf1/Alox15/Pglyrp1	19	biological_process	3.28691
GO:0042110	T cell activation	61 / 932	389 / 19509	1.84e-16	1.11e-12	8.06e-15	LOC100911527/Cdk6/Ptpn6/Coro1a/Igf1/Gimap5/Ptprc/Ccl2/Cxcl12/Spn/Wnt1/Itgam/Cd1d1/Syk/Vav1/Cdkn2a/Dpp4/Vcam1/Cd80/Fcer1g/Lgals9/Cd74/Spta1/Il18/Aif1/RT1-Db1/Ptpn22/Rag2/Gpam/Elf4/Fcgr3a/Rhoh/Lcp1/Apbb1ip/Zc3h12d/Itgb2/Tnfaip8l2/Gimap1/Chd7/Nckap1l/Slc11a1/Foxp3/Sash3/Cd83/Il36b/Clec4d/Blk/Tnfrsf14/Rac2/Cd2/Cd274/Srf/Lgals1/Cd86/Ccr2/Cxcr4/Kit/Rsad2/Ccl5/Ptger4/Ihh	61	biological_process	3.28246
GO:0070489	T cell aggregation	61 / 932	389 / 19509	1.84e-16	1.11e-12	8.06e-15	LOC100911527/Cdk6/Ptpn6/Coro1a/Igf1/Gimap5/Ptprc/Ccl2/Cxcl12/Spn/Wnt1/Itgam/Cd1d1/Syk/Vav1/Cdkn2a/Dpp4/Vcam1/Cd80/Fcer1g/Lgals9/Cd74/Spta1/Il18/Aif1/RT1-Db1/Ptpn22/Rag2/Gpam/Elf4/Fcgr3a/Rhoh/Lcp1/Apbb1ip/Zc3h12d/Itgb2/Tnfaip8l2/Gimap1/Chd7/Nckap1l/Slc11a1/Foxp3/Sash3/Cd83/Il36b/Clec4d/Blk/Tnfrsf14/Rac2/Cd2/Cd274/Srf/Lgals1/Cd86/Ccr2/Cxcr4/Kit/Rsad2/Ccl5/Ptger4/Ihh	61	biological_process	3.28246
GO:0002694	regulation of leukocyte activation	62 / 932	396 / 19509	1.11e-16	6.74e-13	5.1e-15	Ptpn6/Coro1a/Cd40/Igf1/Adgrf5/Gimap5/Ptprc/Ccl2/Spn/Cd1d1/Syk/Cdkn2a/Tyro3/Dpp4/Ms4a2/Vcam1/Cd80/Fcer1g/Lgals9/Cd74/Tnfsf13/Fcgr2b/Spta1/Gal/Mzb1/Cd37/Il18/Pla2g10/Aif1/RT1-Db1/Ptpn22/Gpam/Stap1/Zc3h12d/Prdm1/Tnfaip8l2/Nckap1l/Foxp3/Sash3/Tlr9/Cd83/Fes/Tbc1d10c/Il36b/Pram1/Havcr2/Tnfrsf14/Rac2/Cd274/Lgals1/Cd86/Nr4a3/Ptafr/Ccr2/Lst1/Foxf1/Fgr/Bst1/Lyn/Ccl5/Pglyrp1/Ihh	62	biological_process	3.2773
GO:0071593	lymphocyte aggregation	61 / 932	390 / 19509	2.08e-16	1.26e-12	8.94e-15	LOC100911527/Cdk6/Ptpn6/Coro1a/Igf1/Gimap5/Ptprc/Ccl2/Cxcl12/Spn/Wnt1/Itgam/Cd1d1/Syk/Vav1/Cdkn2a/Dpp4/Vcam1/Cd80/Fcer1g/Lgals9/Cd74/Spta1/Il18/Aif1/RT1-Db1/Ptpn22/Rag2/Gpam/Elf4/Fcgr3a/Rhoh/Lcp1/Apbb1ip/Zc3h12d/Itgb2/Tnfaip8l2/Gimap1/Chd7/Nckap1l/Slc11a1/Foxp3/Sash3/Cd83/Il36b/Clec4d/Blk/Tnfrsf14/Rac2/Cd2/Cd274/Srf/Lgals1/Cd86/Ccr2/Cxcr4/Kit/Rsad2/Ccl5/Ptger4/Ihh	61	biological_process	3.27404
GO:0034101	erythrocyte homeostasis	19 / 932	122 / 19509	5.18e-06	0.0313824	4.57e-05	Cdk6/Heph/Hbb/Alas2/Hcls1/Ahsp/Hmgb2/Isg15/Klf1/Tal1/Nckap1l/Lmo2/Spi1/Srf/Exoc6/Rhd/Kit/Rhag/Lyn	19	biological_process	3.25996
GO:0034109	homotypic cell-cell adhesion	72 / 932	464 / 19509	5.67e-19	3.43e-15	3.58e-17	LOC100911527/Cdk6/S100a8/Ptpn6/Coro1a/Hbb/Igf1/Gimap5/Ptprc/Ccl2/Cxcl12/Spn/Wnt1/Itgam/Cd1d1/Syk/Vav1/Cdkn2a/Tyro3/Dpp4/Vcam1/Cd44/Cd80/Fcer1g/Lgals9/Cd74/Spta1/Megf10/Il18/Aif1/RT1-Db1/Ptpn22/Rag2/Gpam/Elf4/Fcgr3a/Rhoh/Lcp1/Dsp/Apbb1ip/Zc3h12d/Fermt3/Itgb2/Tnfaip8l2/Gimap1/Chd7/Nckap1l/Slc11a1/Foxp3/Sash3/Cd83/Il36b/Clec4d/Plek/Blk/Tnfrsf14/Rac2/Cd2/Cd274/Srf/Lgals1/Cd86/Nr4a3/Ccr2/Cxcr4/Kit/Rsa…	72	biological_process	3.24813
GO:0043903	regulation of symbiosis, encompassing mutualism through parasitism	27 / 932	174 / 19509	6.21e-08	0.000375952	8.52e-07	Fcnb/Pou2f3/Ccr5/Oas1a/Tap2/Lgals9/Ccl3/Ctsg/Irf8/Ifitm1/Isg15/Elane/Mpo/Tlr2/Camp/Top2a/Trim11/Ifitm3/Bst2/Fam111a/Lgals1/Park2/Bcl2l11/Rsad2/Ccl5/Fcna/Slpi	27	biological_process	3.24813
GO:0006935	chemotaxis	69 / 932	446 / 19509	3.73e-18	2.26e-14	2.05e-16	C5ar1/Vegfc/S100a8/Fcgr2a/Nfasc/Ccr5/Coro1a/Efna3/Hrg/Foxd1/C3/Reln/Ccl2/Cxcl12/Itgam/Syk/Vav1/Gdf7/Vcam1/Dpysl2/Hbegf/Fcer1g/Lgals9/Ccl3/Kdr/Cd74/Ccl7/Ccl6/Retnlg/Thbs4/Sell/Pla2g10/Hmgb2/Aif1/Trem1/Pla2g7/Mmp28/Tiam1/Gli2/Stap1/Itgb2/Sema5a/Ephb2/Ano6/Nckap1l/Slit2/Pf4/Sema6a/Fes/Pip5k1a/Pik3cd/Rac2/Rnase2/Ptk2b/Ednrb/Ptpro/Ccr1/Nr4a3/Ptafr/Ccr2/Cxcr4/Kit/Itga9/Csf1/Nr4a1/Lyn/Ccl5/Chl1/S100a9	69	biological_process	3.23842
GO:0009617	response to bacterium	94 / 932	608 / 19509	2.12e-24	1.28e-20	3.16e-22	C5ar1/Ltc4s/Ncf1/S100a8/Ccr5/Il10ra/Lcn2/Gbp2/Mgst1/Cd40/Ear11/Gfi1/Hp/Igf1/Orm1/Ccl2/Spn/Tap2/Cckar/Syk/Casp1/Pcsk1/Fmo1/Anxa3/Socs1/Vcam1/Cd80/Cebpe/Fcer1g/Lgals9/Ccl3/Ass1/Acp5/Hck/Np4/Defa5/Fcgr2b/Ctsg/Mrc1/Ly86/Dcn/Il18/Irf8/Ptgir/Gpx2/Hmgb2/Cfb/RT1-Db1/Hist2h2be/Fcgr1a/Ptpn22/Irf5/Isg15/Nlrc4/Elane/Trem2/Trem1/Sp110/Mpo/Fcgr3a/Stap1/Tlr1/Prdm1/Tlr2/Ngf/Fos/Camp/Slc11a1/Tlr9/Plac8/Pf4/Irak2/…	94	biological_process	3.23626
GO:0042330	taxis	69 / 932	447 / 19509	4.22e-18	2.55e-14	2.28e-16	C5ar1/Vegfc/S100a8/Fcgr2a/Nfasc/Ccr5/Coro1a/Efna3/Hrg/Foxd1/C3/Reln/Ccl2/Cxcl12/Itgam/Syk/Vav1/Gdf7/Vcam1/Dpysl2/Hbegf/Fcer1g/Lgals9/Ccl3/Kdr/Cd74/Ccl7/Ccl6/Retnlg/Thbs4/Sell/Pla2g10/Hmgb2/Aif1/Trem1/Pla2g7/Mmp28/Tiam1/Gli2/Stap1/Itgb2/Sema5a/Ephb2/Ano6/Nckap1l/Slit2/Pf4/Sema6a/Fes/Pip5k1a/Pik3cd/Rac2/Rnase2/Ptk2b/Ednrb/Ptpro/Ccr1/Nr4a3/Ptafr/Ccr2/Cxcr4/Kit/Itga9/Csf1/Nr4a1/Lyn/Ccl5/Chl1/S100a9	69	biological_process	3.23118
GO:0045766	positive regulation of angiogenesis	19 / 932	124 / 19509	6.62e-06	0.0400558	5.71e-05	C5ar1/Vegfc/Ccr5/C3/C6/Prkcb/Aqp1/Anxa3/Kdr/Cma1/Gdf2/Itgb2/Sema5a/Sfrp2/Camp/Ptk2b/Mmp9/Ccl5/Chi3l1	19	biological_process	3.20738
GO:0050863	regulation of T cell activation	36 / 932	235 / 19509	5.83e-10	3.53e-06	1.11e-08	Ptpn6/Coro1a/Igf1/Gimap5/Ptprc/Ccl2/Spn/Cd1d1/Syk/Cdkn2a/Dpp4/Vcam1/Cd80/Lgals9/Cd74/Spta1/Il18/Aif1/RT1-Db1/Ptpn22/Gpam/Zc3h12d/Tnfaip8l2/Nckap1l/Foxp3/Sash3/Cd83/Il36b/Tnfrsf14/Rac2/Cd274/Lgals1/Cd86/Ccr2/Ccl5/Ihh	36	biological_process	3.20667
GO:0002683	negative regulation of immune system process	57 / 932	373 / 19509	5.89e-15	3.57e-11	2.23e-13	Cdk6/Ptpn6/A2m/Adgrf5/Gimap5/Ptprc/Ccl2/Cxcl12/Spn/Tap2/Cdkn2a/Tyro3/Cd44/Fcer1g/Lgals9/Ccl3/Cd74/Fcgr2b/Gal/Cd37/Il18/Gpx2/Pik3ap1/RT1-Db1/Ptpn22/Serping1/Gpam/Mul1/Mmp28/Stap1/Zc3h12d/Prdm1/Tnfaip8l2/Gpr68/Foxp3/Tlr9/Slit2/Pf4/Tbc1d10c/Lmo2/C1qc/Tnfrsf14/Bst2/Cd274/Ptk2b/Cd86/Ccr1/Twist2/Kitlg/Ccr2/Lst1/Foxf1/Lyn/Alox15/Ptger4/Pglyrp1/Ihh	57	biological_process	3.19879
GO:0071219	cellular response to molecule of bacterial origin	33 / 932	216 / 19509	3.25e-09	1.97e-05	5.35e-08	Ltc4s/Ccr5/Lcn2/Gbp2/Cd40/Gfi1/Ccl2/Cd80/Cebpe/Ccl3/Ass1/Fcgr2b/Mrc1/Ly86/Il18/Irf8/Hmgb2/Ptpn22/Trem2/Fcgr3a/Stap1/Tlr1/Prdm1/Tlr2/Camp/Tlr9/Irak2/Ednrb/Cd86/Ptafr/Lyn/Mmp9/Ccl5	33	biological_process	3.19801
GO:0034110	regulation of homotypic cell-cell adhesion	39 / 932	257 / 19509	1.49e-10	9.03e-07	3.08e-09	Ptpn6/Coro1a/Igf1/Gimap5/Ptprc/Ccl2/Spn/Cd1d1/Syk/Cdkn2a/Dpp4/Vcam1/Cd44/Cd80/Lgals9/Cd74/Spta1/Il18/Aif1/RT1-Db1/Ptpn22/Gpam/Zc3h12d/Tnfaip8l2/Nckap1l/Foxp3/Sash3/Cd83/Il36b/Tnfrsf14/Rac2/Cd274/Lgals1/Cd86/Nr4a3/Ccr2/Lyn/Ccl5/Ihh	39	biological_process	3.17651
GO:0050865	regulation of cell activation	65 / 932	430 / 19509	1.19e-16	7.22e-13	5.4e-15	Ptpn6/Coro1a/Hrg/Cd40/Igf1/Adgrf5/Gimap5/Ptprc/Ccl2/Spn/Cd1d1/Syk/Cdkn2a/Tyro3/Dpp4/Ms4a2/Vcam1/Cd80/Fcer1g/Lgals9/Cd74/Tnfsf13/Fcgr2b/Spta1/Gal/Mzb1/Cd37/Il18/Pla2g10/Aif1/RT1-Db1/Ptpn22/Gpam/Stap1/Zc3h12d/Prdm1/Tnfaip8l2/Nckap1l/Foxp3/Sash3/Tlr9/Cd83/Fes/Tbc1d10c/Il36b/Pram1/Havcr2/Plek/Tnfrsf14/Rac2/Cd274/Lgals1/Cd86/Nr4a3/Ptafr/Ccr2/Lst1/Foxf1/Fgr/Bst1/Lyn/Ccl5/Pglyrp1/Ihh/Tec	65	biological_process	3.1642
GO:0046649	lymphocyte activation	85 / 932	564 / 19509	2.2e-21	1.33e-17	2.04e-19	LOC100911527/Cdk6/Ptpn6/Pou2f2/Coro1a/Cd40/Igf1/Gimap5/Ptprc/Ccl2/Cxcl12/Spn/Wnt1/Itgam/Prkcb/Cd1d1/Syk/Vav1/Cdkn2a/Tyro3/Dpp4/Vcam1/Cd80/Fcer1g/Lgals9/Cd74/Tnfsf13/Fcgr2b/Spta1/Gal/Mzb1/Adgrg3/Il18/Aif1/RT1-Db1/Ptpn22/Rag2/Gpam/Klra5/Elf4/Fcgr3a/Exo1/Rhoh/Lcp1/Apbb1ip/Zc3h12d/Itgb2/Prdm1/Tnfaip8l2/Gimap1/Chd7/Nckap1l/Slc11a1/Foxp3/Sash3/Lat2/Tlr9/Cd83/Tbc1d10c/Il36b/Clec4d/Blk/Spi1/Pik3cd/Tnfrsf…	85	biological_process	3.15471
GO:0002521	leukocyte differentiation	68 / 932	456 / 19509	4.69e-17	2.84e-13	2.25e-15	LOC100911527/Cdk6/Calcr/Ptpn6/Pou2f2/Coro1a/Gimap5/Ptprc/Spn/Tf/Wnt1/Itgam/Camk4/Cd1d1/Syk/Vav1/Cdkn2a/Tyro3/Cebpe/Fcer1g/Lgals9/Ccl3/Cd74/Acp5/Hcls1/Ppargc1b/Adgrg3/Ptpn22/Rag2/Snx10/Dcstamp/Trem2/Rhoh/Prdm1/Rassf2/Gimap1/Chd7/Tal1/Fos/Gpr68/Prtn3/Nckap1l/Foxp3/Sash3/Pf4/Cd83/Tyrobp/Il36b/Clec4d/C1qc/Blk/Spi1/Srf/Ptk2b/Car2/Lgals1/Cd86/Ccr1/Kitlg/Kit/Rsad2/Csf1/Hhex/Lyn/Ccl5/Ptger4/Pglyrp1/Ihh	68	biological_process	3.1215
GO:0030335	positive regulation of cell migration	57 / 932	383 / 19509	1.91e-14	1.16e-10	6.8e-13	C5ar1/Vegfc/Ccr5/P2ry6/Coro1a/Igf1/Retn/Ptprc/Reln/Ccl2/Cxcl12/Aqp1/Anxa3/Hbegf/Lgals9/Ccl3/Kdr/Cd74/Acp5/Ccl7/Atp8a1/Il18/Thbs4/Sell/Col1a1/Aif1/Aoc3/Pla2g7/Tiam1/Sema5a/Tlr2/Itga4/Sema6d/Ano6/Nckap1l/Pf4/Sema6a/Postn/Pik3cd/Tnfrsf14/Rac2/Cd274/Ptk2b/Ccr1/Ptafr/Kitlg/Ccr2/Kit/Foxf1/Csf1/Fgr/Bdkrb1/Lyn/Mmp9/Ccl5/Ptger4/Tnfaip6	57	biological_process	3.11527
GO:0071216	cellular response to biotic stimulus	35 / 932	236 / 19509	2.44e-09	1.48e-05	4.08e-08	Ltc4s/Ccr5/Lcn2/Gbp2/Cd40/Gfi1/Ccl2/Syk/Cd80/Cebpe/Ccl3/Ass1/Fcgr2b/Mrc1/Ly86/Il18/Irf8/Hmgb2/Ptpn22/Trem2/Fcgr3a/Stap1/Tlr1/Prdm1/Tlr2/Camp/Tlr9/Irak2/Btk/Ednrb/Cd86/Ptafr/Lyn/Mmp9/Ccl5	35	biological_process	3.10438
GO:0042113	B cell activation	32 / 932	216 / 19509	1.21e-08	7.3e-05	1.82e-07	LOC100911527/Ptpn6/Pou2f2/Cd40/Ptprc/Prkcb/Syk/Cdkn2a/Cd74/Tnfsf13/Fcgr2b/Mzb1/Adgrg3/Rag2/Exo1/Prdm1/Gimap1/Nckap1l/Foxp3/Sash3/Lat2/Tlr9/Tbc1d10c/Pik3cd/Blnk/Ptk2b/Lgals1/Cd86/Kit/Hhex/Bst1/Lyn	32	biological_process	3.1011
GO:0098542	defense response to other organism	69 / 932	467 / 19509	4.48e-17	2.71e-13	2.2e-15	Ddx60/LOC100362814/LOC100911527/C5ar1/Ncf1/Ccr5/Hrg/Gbp2/Cd40/Ear11/Oas1a/Hp/Ptprc/Spn/Syk/Anxa3/Apobec1/Cebpe/Fcer1g/Lgals9/Acp5/Hck/Serpinb10/Np4/Defa5/Ctsg/Cd37/Irf8/Ifitm1/Hmgb2/Hist2h2be/Fcgr1a/Ptpn22/Gpam/Irf5/Mul1/Isg15/Nlrc4/Elane/Trem1/Mpo/Epx/Oas1i/Oasl2/Tlr2/Samhd1/Camp/Slc11a1/Myom1/Tlr9/Trim11/Plac8/Cotl1/Ifitm3/Clec4d/Havcr2/Pik3cd/Tnfrsf14/Bst2/RatNP-3b/Cd86/Prg2/Rsad2/Lyc2/Fgr/Fcn…	69	biological_process	3.0928
GO:0001775	cell activation	118 / 932	799 / 19509	1.07e-28	6.48e-25	2.97e-26	LOC100911527/Cdk6/Fcgr2a/Vwf/Ptpn6/Pou2f2/Coro1a/Lcp2/Hrg/Cd40/Hbb/Igf1/Adgrf5/Gimap5/Ptprc/Ccl2/Cxcl12/Spn/Wnt1/Itgam/Prkcb/Camk4/Cd1d1/Syk/Vav1/Cdkn2a/Casp1/Tyro3/Dpp4/Anxa3/Ms4a2/Vcam1/Cd80/Fcer1g/Lgals9/Ccl3/Cd74/Tnfsf13/Fcgr2b/Spta1/Gal/Megf10/Mzb1/Cd37/Adgrg3/Il18/Pla2g10/Aif1/RT1-Db1/Ptpn22/Rag2/Gpam/Klra5/Dcstamp/Elf4/Fcgr3a/Exo1/Stap1/Rhoh/Tlr1/Lcp1/Apbb1ip/Zc3h12d/Fermt3/Itgb2/Prdm1/Tlr…	118	biological_process	3.09139
GO:0001818	negative regulation of cytokine production	28 / 932	190 / 19509	1.09e-07	0.000662541	1.43e-06	Gpnmb/Cdh3/Orm1/Gimap5/Lgals9/Acp5/Fcgr2b/RT1-Db1/C1qtnf3/Ptpn22/Mul1/Elane/Epx/Tlr2/Nckap1l/Slc11a1/Foxp3/Tlr9/Cd83/Havcr2/Bst2/Cd274/Srgn/Prg2/Mefv/Twist2/Ptger4/Pglyrp1	28	biological_process	3.08478
GO:0040017	positive regulation of locomotion	61 / 932	414 / 19509	3.6e-15	2.18e-11	1.43e-13	C5ar1/Vegfc/Ccr5/P2ry6/Coro1a/Igf1/Retn/Ptprc/Reln/Ccl2/Cxcl12/Tf/Aqp1/Anxa3/Hbegf/Lgals9/Ccl3/Kdr/Cd74/Acp5/Ccl7/Atp8a1/Il18/Thbs4/Sell/Col1a1/Aif1/Aoc3/Pla2g7/Tiam1/Sema5a/Tlr2/Itga4/Sema6d/Ano6/Nckap1l/Slit2/Trim11/Pf4/Sema6a/Postn/Pik3cd/Tnfrsf14/Rac2/Cd274/Ptk2b/Lgals1/Ccr1/Ptafr/Kitlg/Ccr2/Kit/Foxf1/Csf1/Fgr/Bdkrb1/Lyn/Mmp9/Ccl5/Ptger4/Tnfaip6	61	biological_process	3.08424
GO:2000147	positive regulation of cell motility	58 / 932	394 / 19509	1.82e-14	1.1e-10	6.56e-13	C5ar1/Vegfc/Ccr5/P2ry6/Coro1a/Igf1/Retn/Ptprc/Reln/Ccl2/Cxcl12/Tf/Aqp1/Anxa3/Hbegf/Lgals9/Ccl3/Kdr/Cd74/Acp5/Ccl7/Atp8a1/Il18/Thbs4/Sell/Col1a1/Aif1/Aoc3/Pla2g7/Tiam1/Sema5a/Tlr2/Itga4/Sema6d/Ano6/Nckap1l/Pf4/Sema6a/Postn/Pik3cd/Tnfrsf14/Rac2/Cd274/Ptk2b/Ccr1/Ptafr/Kitlg/Ccr2/Kit/Foxf1/Csf1/Fgr/Bdkrb1/Lyn/Mmp9/Ccl5/Ptger4/Tnfaip6	58	biological_process	3.08142
GO:0022407	regulation of cell-cell adhesion	49 / 932	333 / 19509	2.07e-12	1.26e-08	5.63e-11	Ptpn6/Ccr5/Coro1a/Igf1/Gimap5/Ptprc/Ccl2/Cxcl12/Spn/Wnt1/Cd1d1/Syk/Cdkn2a/Dpp4/Vcam1/Cd44/Cd80/Lgals9/Cd74/Ass1/Spta1/Il18/Aif1/RT1-Db1/Ptpn22/Gpam/Zc3h12d/Fermt3/Tnfaip8l2/Itga4/Nckap1l/Foxp3/Sash3/Cd83/Il36b/Tnfrsf14/Rac2/Cd274/Lgals1/Cd86/Nr4a3/Ptafr/Ccr2/Il1rn/Lyn/Alox15/Ccl5/Cdh1/Ihh	49	biological_process	3.08014
GO:0030099	myeloid cell differentiation	52 / 932	354 / 19509	4.63e-13	2.81e-09	1.35e-11	Cdk6/Calcr/Ptpn6/Heph/Gfi1/Hbb/Gimap5/Tf/Itgam/Camk4/Cebpe/Ccl3/Acp5/Alas2/Hcls1/Ppargc1b/Irf8/Ahsp/Hmgb2/Snx10/Isg15/Dcstamp/Klf1/Rassf2/Tal1/Fos/Gpr68/Prtn3/Nckap1l/Nbeal2/Pf4/Tyrobp/Fes/Lmo2/C1qc/Spi1/Clec1b/Srf/Exoc6/Ptk2b/Car2/Cd86/Ccr1/Twist2/Rhd/Kitlg/Kit/Rhag/Csf1/Hhex/Lyn/Ccl5	52	biological_process	3.07482
GO:0045785	positive regulation of cell adhesion	49 / 932	334 / 19509	2.32e-12	1.41e-08	6.25e-11	Vegfc/Cdk6/Ptpn6/Ccr5/Coro1a/Hrg/Igf1/Gimap5/Ptprc/Ccl2/Cxcl12/Spn/Tpm1/Cd1d1/Syk/Vav1/Dpp4/Vcam1/Cd44/Cd80/Lgals9/Kdr/Cd74/Spta1/Il18/Aif1/Ptpn22/Gpam/Apbb1ip/Itga4/Ndnf/Nckap1l/Foxp3/Sash3/Cd83/Il36b/Cd274/Ptk2b/Lgals1/Cd86/Nr4a3/Ptafr/Ccr2/Foxf1/Csf1/Alox15/Ccl5/Ptger4/Ihh	49	biological_process	3.07092
GO:0051272	positive regulation of cellular component movement	59 / 932	403 / 19509	1.38e-14	8.37e-11	5.01e-13	C5ar1/Vegfc/Ccr5/P2ry6/Coro1a/Igf1/Retn/Ptprc/Reln/Ccl2/Cxcl12/Tf/Aqp1/Anxa3/Hbegf/Lgals9/Ccl3/Kdr/Cd74/Acp5/Ccl7/Atp8a1/Il18/Thbs4/Sell/Stmn1/Col1a1/Aif1/Aoc3/Pla2g7/Tiam1/Sema5a/Tlr2/Itga4/Sema6d/Ano6/Nckap1l/Pf4/Sema6a/Postn/Pik3cd/Tnfrsf14/Rac2/Cd274/Ptk2b/Ccr1/Ptafr/Kitlg/Ccr2/Kit/Foxf1/Csf1/Fgr/Bdkrb1/Lyn/Mmp9/Ccl5/Ptger4/Tnfaip6	59	biological_process	3.06455
GO:0050708	regulation of protein secretion	54 / 932	369 / 19509	1.91e-13	1.15e-09	5.97e-12	Fcnb/Vegfc/Mtnr1a/Ccr5/Nr0b2/Mmp13/Cd40/Igf1/Adrb1/Glul/Syk/Casp1/Pcsk1/Socs1/Sstr5/Lgals9/Ccl3/Hnf4a/Pde4c/RT1-Db1/Trpm2/C1qtnf3/Ptpn22/Gpam/RGD1561778/Tiam1/Tlr2/Gpr68/Camp/Foxp3/Tlr9/Pck2/Ndufaf2/Postn/Cadm1/Blk/Tnfrsf14/Cd2/Rab11fip1/Cd274/Cacna1e/Ucp2/Srgn/Park2/Nrxn1/Birc5/Rsad2/Nkx6-1/Kcnn4/Fgr/Lyn/Ccl5/Fcna/Ptger4	54	biological_process	3.06328
GO:0051249	regulation of lymphocyte activation	49 / 932	335 / 19509	2.6e-12	1.57e-08	6.81e-11	Ptpn6/Coro1a/Cd40/Igf1/Gimap5/Ptprc/Ccl2/Spn/Cd1d1/Syk/Cdkn2a/Tyro3/Dpp4/Vcam1/Cd80/Lgals9/Cd74/Tnfsf13/Fcgr2b/Spta1/Gal/Mzb1/Il18/Aif1/RT1-Db1/Ptpn22/Gpam/Zc3h12d/Prdm1/Tnfaip8l2/Nckap1l/Foxp3/Sash3/Tlr9/Cd83/Tbc1d10c/Il36b/Tnfrsf14/Rac2/Cd274/Lgals1/Cd86/Ccr2/Lst1/Bst1/Lyn/Ccl5/Pglyrp1/Ihh	49	biological_process	3.06175
GO:0071222	cellular response to lipopolysaccharide	30 / 932	206 / 19509	5.09e-08	0.000308236	7.07e-07	Ltc4s/Ccr5/Lcn2/Gbp2/Cd40/Gfi1/Ccl2/Cd80/Cebpe/Ccl3/Ass1/Fcgr2b/Mrc1/Ly86/Il18/Irf8/Hmgb2/Ptpn22/Fcgr3a/Stap1/Prdm1/Camp/Tlr9/Irak2/Ednrb/Cd86/Ptafr/Lyn/Mmp9/Ccl5	30	biological_process	3.04841
GO:0006952	defense response	173 / 932	1191 / 19509	1.63e-41	9.87e-38	1.7e-38	Ddx60/LOC100362814/LOC100911527/C5ar1/Fcnb/Ncf1/S100a8/Fcgr2a/Ptpn6/Ccr5/C9/Coro1a/Lcn2/Hrg/Wfdc1/Gbp2/Cd40/C1s/Ear11/Oas1a/A2m/C3/C6/Hp/Orm1/Ifi47/Gimap5/Ptprc/Ccl2/Spn/Tap2/Tf/Itgam/Camk4/Kng2/Cd1d1/Syk/Vav1/Casp1/Tyro3/Dpp4/Alox5/Anxa3/Socs1/Ms4a2/Vcam1/Apobec1/Cd44/Cebpe/Fcer1g/Lgals9/Ccl3/Cd74/Ass1/Acp5/Hck/Serpinb10/Np4/Defa5/Serpinf1/Ccl7/Ccl6/Kng1l1/Fcgr2b/Ctsg/Mrc1/Gal/Cd37/Il18/Irf8/Gzm…	173	biological_process	3.04056
GO:0002682	regulation of immune system process	158 / 932	1089 / 19509	1.09e-37	6.57e-34	7.54e-35	Ddx60/LOC100362814/C5ar1/Fcnb/Vegfc/Cdk6/Fcgr2a/Ptpn6/C9/Coro1a/Lcp2/Hrg/Cd79b/Cd40/C1s/A2m/C2/C3/C6/Gfi1/Igf1/Adgrf5/Orm1/Gimap5/Ptprc/Ccl2/Cxcl12/Spn/Tap2/Prkcb/Cd1d1/Syk/Vav1/Cdkn2a/Tyro3/Dpp4/Socs1/Ms4a2/Vcam1/Cd44/Cd80/Fcer1g/Lgals9/Ccl3/Kdr/Cd74/Serpinb10/Tnfsf13/Ccl7/Hcls1/Fcgr2b/Spta1/Myo1g/Ctsg/Gal/Ppargc1b/Mzb1/Cd37/Il18/Thbs4/Sell/Gpx2/Pla2g10/Irf7/Hmgb2/Pik3ap1/Cfb/Aif1/RT1-Db1/Aoc3/F…	158	biological_process	3.03702
GO:0030217	T cell differentiation	30 / 932	207 / 19509	5.69e-08	0.00034437	7.85e-07	Cdk6/Coro1a/Gimap5/Ptprc/Spn/Wnt1/Cd1d1/Syk/Vav1/Cdkn2a/Fcer1g/Lgals9/Cd74/Ptpn22/Rag2/Rhoh/Gimap1/Chd7/Nckap1l/Foxp3/Sash3/Cd83/Il36b/Clec4d/Blk/Srf/Kit/Rsad2/Ptger4/Ihh	30	biological_process	3.03368
GO:0045089	positive regulation of innate immune response	24 / 932	166 / 19509	1.24e-06	0.00751159	1.31e-05	Ddx60/Fcnb/Gfi1/Gimap5/Vav1/Tyro3/Lgals9/Irf7/Hmgb2/Pik3ap1/Ptpn22/Nlrc4/Tlr1/Tlr2/Tlr9/Irak2/Cadm1/Havcr2/Cd86/Ptafr/Rsad2/Lyn/Fcna/Pglyrp1	24	biological_process	3.02637
GO:1990267	response to transition metal nanoparticle	25 / 932	173 / 19509	7.56e-07	0.00457554	8.33e-06	S100a8/Hrg/Cp/Hp/Lipc/Mbp/Tf/Tk1/Ccnb1/Aqp1/Bglap/Vcam1/Apobec1/Otc/Ass1/Acp5/C1qa/Mpo/Rad51/Car2/Hcn4/Crip1/Gatm/Mmp9/S100a9	25	biological_process	3.02491
GO:0001817	regulation of cytokine production	72 / 932	502 / 19509	4.65e-17	2.82e-13	2.25e-15	Ddx60/Gpnmb/C5ar1/Fcnb/Fcgr2a/Cdh3/Ccr5/Cd40/C3/Orm1/Gimap5/Ccl2/Spn/Cd1d1/Syk/Casp1/Socs1/Fcer1g/Lgals9/Ccl3/Cd74/Acp5/Fcgr2b/Gdf2/Il18/Irf8/Irf7/Hmgb2/RT1-Db1/C1qtnf3/Ptpn22/Gpam/Mul1/Isg15/Elane/Epx/RGD1561778/Tlr1/Tlr2/Il17ra/Nckap1l/Camp/Slc11a1/Foxp3/Sash3/Tlr9/Pf4/Cd83/Ltb/Postn/Il36b/Cadm1/Havcr2/Tnfrsf14/Bst2/Cd2/Cd274/Srgn/Prg2/Nr4a3/Mefv/Ptafr/Twist2/Ccr2/Rsad2/Fgr/Lyn/Atf2/Lum/Fcna/Pt…	72	biological_process	3.00226
GO:1902105	regulation of leukocyte differentiation	33 / 932	231 / 19509	1.79e-08	0.000108117	2.63e-07	Ptpn6/Gimap5/Ptprc/Cd1d1/Syk/Cdkn2a/Lgals9/Ccl3/Cd74/Hcls1/Ppargc1b/Dcstamp/Prdm1/Rassf2/Tal1/Fos/Gpr68/Nckap1l/Foxp3/Sash3/Pf4/Cd83/Tyrobp/Il36b/C1qc/Car2/Ccr1/Kitlg/Csf1/Lyn/Ccl5/Pglyrp1/Ihh	33	biological_process	2.99034
GO:0051707	response to other organism	129 / 932	907 / 19509	9.51e-30	5.76e-26	3.61e-27	Ddx60/LOC100362814/LOC100911527/C5ar1/Ltc4s/Cdk6/Ncf1/S100a8/Ccr5/Hmga1/Il10ra/Lcn2/Hrg/Gbp2/Mgst1/Cd40/Ear11/Oas1a/Gfi1/Hp/Igf1/Orm1/Ptprc/Ccl2/Spn/Tap2/Cckar/Psmb9/Syk/Casp1/Pcsk1/Fmo1/Anxa3/Socs1/Vcam1/Apobec1/Cd80/Cebpe/Fcer1g/Lgals9/Ccl3/Ass1/Acp5/Hck/Serpinb10/Np4/Defa5/Fcgr2b/Ctsg/Mrc1/Ly86/Dcn/Cd37/Il18/Irf8/Ptgir/Gpx2/Stmn1/Ifitm1/Hmgb2/Ifit2/Cfb/RT1-Db1/Hist2h2be/Fcgr1a/Ptpn22/Gpam/Irf5…	129	biological_process	2.97716
GO:0045637	regulation of myeloid cell differentiation	26 / 932	183 / 19509	6.38e-07	0.0038613	7.09e-06	Cdk6/Ccl3/Hcls1/Ppargc1b/Hmgb2/Isg15/Dcstamp/Rassf2/Tal1/Fos/Gpr68/Nckap1l/Pf4/Tyrobp/Fes/Lmo2/C1qc/Spi1/Ptk2b/Car2/Ccr1/Twist2/Kitlg/Csf1/Lyn/Ccl5	26	biological_process	2.974
GO:0048754	branching morphogenesis of an epithelial tube	25 / 932	176 / 19509	1.05e-06	0.00633889	1.12e-05	Wnt2/Foxd1/Igf1/Cxcl12/Wnt1/Gdf7/Ctsz/Cd44/Kdr/Gdf2/Rasip1/Celsr1/Gli2/Sema5a/Sfrp2/Slit2/Spi1/Six2/Tacstd2/Srf/Cxcr4/Foxf1/Csf1/Hhex/Ihh	25	biological_process	2.97335
GO:0048639	positive regulation of developmental growth	24 / 932	169 / 19509	1.72e-06	0.0104084	1.74e-05	Wnt2/Hopx/C3/Igf1/Cxcl12/Syt2/Adrb1/Ccnb1/Dio3/Rag2/Gpam/Cpne9/Mul1/Tbx2/Cpne5/Sema5a/Ngf/Chd7/Sash3/Srf/Park2/Lpar3/Csf1/Ptger4	24	biological_process	2.97265
GO:0016337	single organismal cell-cell adhesion	93 / 932	655 / 19509	1.82e-21	1.1e-17	1.72e-19	LOC100911527/LOC100911790/Cdk6/S100a8/Ptpn6/Nfasc/Cdh3/Ccr5/Coro1a/Hbb/Igf1/Gimap5/Ptprc/Ccl2/Cxcl12/Spn/Wnt1/Itgam/Cd1d1/Syk/Vav1/Cdkn2a/Tyro3/Dpp4/Vcam1/Cd44/Cd80/Fcer1g/Lgals9/Cd74/Ass1/Itgb7/Spta1/Megf10/Il18/Thbs4/Aif1/RT1-Db1/Ptpn22/Rag2/Gpam/Esam/Elf4/Cyfip2/Fcgr3a/Rhoh/Lcp1/Dsp/Apbb1ip/Zc3h12d/Fermt3/Itgb2/Tnfaip8l2/Itga4/Gimap1/Chd7/Nckap1l/Slc11a1/Foxp3/Sash3/Slit2/Icam2/Cd83/Il36b/Clec…	93	biological_process	2.97208
GO:0043207	response to external biotic stimulus	129 / 932	909 / 19509	1.18e-29	7.17e-26	4.11e-27	Ddx60/LOC100362814/LOC100911527/C5ar1/Ltc4s/Cdk6/Ncf1/S100a8/Ccr5/Hmga1/Il10ra/Lcn2/Hrg/Gbp2/Mgst1/Cd40/Ear11/Oas1a/Gfi1/Hp/Igf1/Orm1/Ptprc/Ccl2/Spn/Tap2/Cckar/Psmb9/Syk/Casp1/Pcsk1/Fmo1/Anxa3/Socs1/Vcam1/Apobec1/Cd80/Cebpe/Fcer1g/Lgals9/Ccl3/Ass1/Acp5/Hck/Serpinb10/Np4/Defa5/Fcgr2b/Ctsg/Mrc1/Ly86/Dcn/Cd37/Il18/Irf8/Ptgir/Gpx2/Stmn1/Ifitm1/Hmgb2/Ifit2/Cfb/RT1-Db1/Hist2h2be/Fcgr1a/Ptpn22/Gpam/Irf5…	129	biological_process	2.97061
GO:0001816	cytokine production	79 / 932	557 / 19509	2.5e-18	1.51e-14	1.39e-16	Gpnmb/C5ar1/Fcnb/Fcgr2a/Cdh3/Ccr5/Lcp2/Cd40/C3/Orm1/Gimap5/Ccl2/Spn/Cd1d1/Syk/Casp1/Socs1/Ms4a2/Cebpe/Fcer1g/Lgals9/Ccl3/Cd74/Cma1/Acp5/Fcgr2b/Gdf2/Il18/Irf8/Irf7/Hmgb2/RT1-Db1/C1qtnf3/Ptpn22/Gpam/Mul1/Isg15/Nlrc4/Elane/Trem1/Epx/RGD1561778/Tlr1/Tlr2/Il17ra/Nckap1l/Camp/Slc11a1/Foxp3/Sash3/Tlr9/Pf4/Cd83/Ltb/Postn/Il36b/Cadm1/Havcr2/Tnfrsf14/Bst2/Cd2/Cd274/Srgn/Prg2/Nr4a3/Mefv/Ptafr/Twist2/Ccr2/Ki…	79	biological_process	2.96887
GO:0045765	regulation of angiogenesis	29 / 932	205 / 19509	1.61e-07	0.000971914	2e-06	C5ar1/Vegfc/Ccr5/Hrg/C3/C6/Ccl2/Prkcb/Aqp1/Anxa3/Kdr/Cma1/Serpinf1/Gdf2/Thbs4/Ngp/Adgrb3/Foxo4/Itgb2/Sema5a/Sfrp2/Camp/Pf4/Ptk2b/Ccr2/Hhex/Mmp9/Ccl5/Chi3l1	29	biological_process	2.96117
GO:0048872	homeostasis of number of cells	37 / 932	264 / 19509	4.18e-09	2.53e-05	6.73e-08	Cdk6/Heph/Coro1a/Hbb/Gimap5/Cd44/Fcer1g/Lgals9/Cd74/Alas2/Hcls1/Fcgr2b/Spta1/Il18/Ahsp/Hmgb2/Gpam/Isg15/Klf1/Rassf2/Tal1/Nckap1l/Foxp3/Sash3/Lmo2/Ccnb2/Spi1/Pik3cd/Srf/Exoc6/Rhd/Kitlg/Kit/Bcl2l11/Rhag/Csf1/Lyn	37	biological_process	2.93371
GO:0002697	regulation of immune effector process	52 / 932	378 / 19509	6.08e-12	3.68e-08	1.5e-10	Ddx60/LOC100362814/Fcgr2a/Ptpn6/Cd40/A2m/C3/C6/Gimap5/Ptprc/Ccl2/Spn/Tap2/Cd1d1/Syk/Vav1/Dpp4/Ms4a2/Fcer1g/Lgals9/Cd74/Serpinb10/Tnfsf13/Fcgr2b/Mzb1/Cd37/Fcgr1a/Ptpn22/Serping1/Mul1/Trem1/Stap1/Tlr2/Myom1/Foxp3/Sash3/Tlr9/Fes/Pram1/Cadm1/Tnfrsf14/Rac2/Bst2/Nr4a3/Ptafr/Ccr2/Rsad2/Foxf1/Fgr/Lyn/Pglyrp1/Cd93	52	biological_process	2.87959
GO:0009607	response to biotic stimulus	129 / 932	938 / 19509	2.62e-28	1.58e-24	6.81e-26	Ddx60/LOC100362814/LOC100911527/C5ar1/Ltc4s/Cdk6/Ncf1/S100a8/Ccr5/Hmga1/Il10ra/Lcn2/Hrg/Gbp2/Mgst1/Cd40/Ear11/Oas1a/Gfi1/Hp/Igf1/Orm1/Ptprc/Ccl2/Spn/Tap2/Cckar/Psmb9/Syk/Casp1/Pcsk1/Fmo1/Anxa3/Socs1/Vcam1/Apobec1/Cd80/Cebpe/Fcer1g/Lgals9/Ccl3/Ass1/Acp5/Hck/Serpinb10/Np4/Defa5/Fcgr2b/Ctsg/Mrc1/Ly86/Dcn/Cd37/Il18/Irf8/Ptgir/Gpx2/Stmn1/Ifitm1/Hmgb2/Ifit2/Cfb/RT1-Db1/Hist2h2be/Fcgr1a/Ptpn22/Gpam/Irf5…	129	biological_process	2.87876
GO:0007596	blood coagulation	24 / 932	175 / 19509	3.22e-06	0.0194744	3.04e-05	Vwf/Ptpn6/C9/Hrg/C3/Hbb/Kng2/Syk/Tyro3/Fcer1g/Hnf4a/Serping1/Fermt3/Ano6/Nbeal2/Pf4/Plek/Pik3cd/Treml1/Srf/Lyn/Thbd/Tec/S100a9	24	biological_process	2.87073
GO:0030098	lymphocyte differentiation	41 / 932	299 / 19509	1.18e-09	7.17e-06	2.1e-08	LOC100911527/Cdk6/Ptpn6/Pou2f2/Coro1a/Gimap5/Ptprc/Spn/Wnt1/Cd1d1/Syk/Vav1/Cdkn2a/Tyro3/Fcer1g/Lgals9/Cd74/Adgrg3/Ptpn22/Rag2/Rhoh/Prdm1/Gimap1/Chd7/Nckap1l/Foxp3/Sash3/Cd83/Il36b/Clec4d/Blk/Spi1/Srf/Ptk2b/Lgals1/Kit/Rsad2/Hhex/Ptger4/Pglyrp1/Ihh	41	biological_process	2.87033
GO:0002376	immune system process	278 / 932	2040 / 19509	1.28e-63	7.73e-60	5.32e-60	Ddx60/LOC100362814/LOC100911527/C5ar1/Fcnb/Vegfc/Cdk6/Ncf1/Calcr/S100a8/Fcgr2a/Ptpn6/Ccr5/Pou2f2/Heph/C9/Coro1a/Lcp2/Lcn2/Hrg/Cd79b/Gbp2/Cd40/C1s/Ear11/Oas1a/A2m/Add2/C2/C3/C6/Gfi1/Hbb/Hp/Igf1/Adgrf5/Orm1/Gimap5/Ptprc/Ccl2/Cxcl12/Spn/Tap2/Tf/Wnt1/Psmb9/Psmb8/RT1-Db2/Itgam/Prkcb/Camk4/Cd1d1/Syk/Vav1/Cdkn2a/Casp1/Tyro3/Dpp4/Anxa3/Socs1/Ms4a2/Vcam1/Apobec1/Cd44/Cd80/Cebpe/Ctsc/Ctse/Fcer1g/Lgals9/Ccl…	278	biological_process	2.85255
GO:0009306	protein secretion	63 / 932	463 / 19509	5.51e-14	3.33e-10	1.84e-12	Fcnb/Vegfc/Mtnr1a/Ccr5/Pou2f2/Nr0b2/Lcp2/Mmp13/Cd40/Igf1/Cckar/Adrb1/Glul/Syk/Casp1/Pcsk1/Socs1/Ms4a2/Sstr5/Lgals9/Ccl3/Hnf4a/Pde4c/RT1-Db1/Trpm2/C1qtnf3/Ptpn22/Gpam/Nlrc4/Trem1/RGD1561778/Tiam1/Tlr2/Gpr68/Camp/Foxp3/Tlr9/Pck2/Ndufaf2/Postn/Cadm1/Plek/Blk/Tnfrsf14/Cd2/Rab11fip1/Cd274/Cacna1e/Ucp2/Srgn/Park2/Nrxn1/Il1rn/Birc5/Rsad2/Nkx6-1/Kcnn4/Fgr/Lyn/Ccl5/Fcna/Ptger4/Chi3l1	63	biological_process	2.84825
GO:0031347	regulation of defense response	73 / 932	537 / 19509	5.26e-16	3.19e-12	2.24e-14	Ddx60/LOC100362814/Fcnb/S100a8/Fcgr2a/Ccr5/Wfdc1/A2m/C3/C6/Gfi1/Gimap5/Spn/Tap2/Vav1/Casp1/Tyro3/Socs1/Fcer1g/Lgals9/Ccl3/Acp5/Serpinb10/Serpinf1/Ccl6/Fcgr2b/Cd37/Gpx2/Irf7/Hmgb2/Pik3ap1/RT1-Db1/Aoc3/C1qtnf3/Fcgr1a/Ptpn22/Serping1/Alox5ap/Mul1/Nlrc4/Trem1/Tlr1/Tlr2/Tnfaip8l2/Samhd1/Il17ra/Myom1/Foxp3/Tlr9/Slit2/Irak2/Cadm1/Havcr2/Ctss/Ednrb/Cd86/Ccr1/Mefv/Ptafr/Shank3/Ccr2/Rsad2/Foxf1/Fgr/Lyn/Ccl…	73	biological_process	2.84556
GO:0007599	hemostasis	24 / 932	177 / 19509	3.93e-06	0.0238221	3.6e-05	Vwf/Ptpn6/C9/Hrg/C3/Hbb/Kng2/Syk/Tyro3/Fcer1g/Hnf4a/Serping1/Fermt3/Ano6/Nbeal2/Pf4/Plek/Pik3cd/Treml1/Srf/Lyn/Thbd/Tec/S100a9	24	biological_process	2.83829
GO:0098602	single organism cell adhesion	96 / 932	708 / 19509	1.08e-20	6.55e-17	8.84e-19	LOC100911527/LOC100911790/Cdk6/S100a8/Ptpn6/Nfasc/Cdh3/Ccr5/Coro1a/Hbb/Igf1/Gimap5/Ptprc/Ccl2/Cxcl12/Spn/Wnt1/Itgam/Cd1d1/Syk/Vav1/Cdkn2a/Tyro3/Dpp4/Vcam1/Cd44/Cd80/Fcer1g/Lgals9/Cd74/Ass1/Itgb7/Spta1/Megf10/Il18/Thbs4/Aif1/RT1-Db1/Ptpn22/Rag2/Gpam/Esam/Elf4/Cyfip2/Fcgr3a/Rhoh/Lcp1/Dsp/Apbb1ip/Zc3h12d/Fermt3/Itgb2/Tnfaip8l2/Itga4/Gimap1/Chd7/Nckap1l/Slc11a1/Foxp3/Sash3/Slit2/Icam2/Kif14/Cd83/Post…	96	biological_process	2.83829
GO:1903034	regulation of response to wounding	50 / 932	369 / 19509	2.73e-11	1.65e-07	6.23e-10	S100a8/Fcgr2a/Ccr5/Hrg/Wfdc1/Hopx/A2m/C3/C6/Spn/Syk/Casp1/Tyro3/Hbegf/Fcer1g/Ccl3/Acp5/Serpinf1/Ccl6/Fcgr2b/Gpx2/Pik3ap1/RT1-Db1/Aoc3/C1qtnf3/Fcgr1a/Serping1/Alox5ap/Tlr2/Tnfaip8l2/Il17ra/Ano6/Foxp3/Tlr9/Slit2/Plek/Ctss/Ednrb/Mefv/Ccr2/Foxf1/Lyn/Ccl5/Thbd/Ptger4/Slpi/Pglyrp1/Tnfaip6/Tec/S100a9	50	biological_process	2.83637
GO:1901342	regulation of vasculature development	30 / 932	222 / 19509	2.73e-07	0.00165482	3.32e-06	C5ar1/Vegfc/Ccr5/Hrg/C3/C6/Ccl2/Prkcb/Aqp1/Anxa3/Kdr/Cma1/Serpinf1/Gdf2/Thbs4/Ngp/Adgrb3/Foxo4/Itgb2/Sema5a/Sfrp2/Camp/Pf4/Ptk2b/Ccr2/Hhex/Mmp9/Ccl5/Ptger4/Chi3l1	30	biological_process	2.8287
GO:0044403	symbiosis, encompassing mutualism through parasitism	38 / 932	283 / 19509	8.61e-09	5.21e-05	1.32e-07	Fcnb/Ncf1/Pou2f3/Ccr5/Gbp2/Oas1a/Tap2/Aqp1/Dpp4/Vcam1/Lgals9/Ccl3/Ctsg/Irf8/Tyms/Gpx2/Ifitm1/Isg15/Elane/Trem1/Mpo/Tlr2/Camp/Top2a/Trim11/Ifitm3/Bst2/Gucy1a3/Fam111a/Lgals1/Park2/Bcl2l11/Rsad2/Mmp9/Ccl5/Fcna/Slpi/Pglyrp1	38	biological_process	2.81071
GO:0044419	interspecies interaction between organisms	38 / 932	283 / 19509	8.61e-09	5.21e-05	1.32e-07	Fcnb/Ncf1/Pou2f3/Ccr5/Gbp2/Oas1a/Tap2/Aqp1/Dpp4/Vcam1/Lgals9/Ccl3/Ctsg/Irf8/Tyms/Gpx2/Ifitm1/Isg15/Elane/Trem1/Mpo/Tlr2/Camp/Top2a/Trim11/Ifitm3/Bst2/Gucy1a3/Fam111a/Lgals1/Park2/Bcl2l11/Rsad2/Mmp9/Ccl5/Fcna/Slpi/Pglyrp1	38	biological_process	2.81071
GO:0050817	coagulation	24 / 932	180 / 19509	5.29e-06	0.0320193	4.64e-05	Vwf/Ptpn6/C9/Hrg/C3/Hbb/Kng2/Syk/Tyro3/Fcer1g/Hnf4a/Serping1/Fermt3/Ano6/Nbeal2/Pf4/Plek/Pik3cd/Treml1/Srf/Lyn/Thbd/Tec/S100a9	24	biological_process	2.79099
GO:0030334	regulation of cell migration	85 / 932	638 / 19509	6.27e-18	3.79e-14	3.27e-16	C5ar1/Vegfc/Rap2a/Ccr5/P2ry6/Coro1a/Hrg/Igf1/Igfbp3/Retn/Ptprc/Reln/Ccl2/Cxcl12/Tpm1/Aqp1/Anxa3/Dpysl3/Hbegf/Lgals9/Ccl3/Kdr/Cd74/Acp5/Serpinf1/Ccl7/Kiss1/Atp8a1/Gdf2/Adgrg3/Il18/Thbs4/Sell/Phlda2/Col1a1/Aif1/Aoc3/Ptpn22/Pla2g7/Dock10/Mmp28/Tiam1/Stap1/Sema5a/Sfrp2/Tlr2/Itga4/Sema6d/Ano6/Nckap1l/Slit2/Kif14/Pf4/Sema6a/Postn/Arhgdib/Gsx2/Pik3cd/Tnfrsf14/Rac2/Bst2/Tacstd2/Cd274/Srf/Ptk2b/Ccr1/Ptafr…	85	biological_process	2.7888
GO:0098609	cell-cell adhesion	106 / 932	797 / 19509	3.93e-22	2.38e-18	4.09e-20	LOC100911527/LOC100911790/Cdk6/S100a8/Ptpn6/Nfasc/Cdh3/Ccr5/Cdh17/Coro1a/Hbb/Igf1/Gimap5/Ptprc/Ccl2/Cxcl12/Spn/Wnt1/Itgam/Cd1d1/Syk/Vav1/Cdkn2a/Tyro3/Dpp4/Vcam1/Cd44/Cd80/Fcer1g/Lgals9/Cd74/Ass1/Itgb7/Spta1/Megf10/Pcdhb5/Dsg1/Il18/Thbs4/Aif1/RT1-Db1/Ptpn22/Rag2/Gpam/Celsr1/Esam/Elf4/Cyfip2/Fcgr3a/Rhoh/Lcp1/Dsp/Apbb1ip/Pcdhb22/Zc3h12d/Fermt3/Itgb2/Cdh18/Tnfaip8l2/Itga4/Gimap1/Chd7/Nckap1l/Amigo3/S…	106	biological_process	2.78398
GO:0007162	negative regulation of cell adhesion	29 / 932	221 / 19509	8e-07	0.00484553	8.78e-06	Arhgap6/Ptpn6/St8sia4/Hrg/Gimap5/Ptprc/Cxcl12/Spn/Wnt1/Cdkn2a/Lgals9/Cd74/Ass1/Acp5/Col1a1/RT1-Db1/Ptpn22/Zc3h12d/Sema5a/Tnfaip8l2/Foxp3/Postn/Tnfrsf14/Tacstd2/Cd274/Lgals1/Il1rn/Cdh1/Ihh	29	biological_process	2.74679
GO:0090087	regulation of peptide transport	33 / 932	252 / 19509	1.49e-07	0.000900382	1.88e-06	Mtnr1a/S100a8/Nr0b2/Cckar/Glul/Sstr5/Lgals9/Cd74/Hnf4a/Kiss1/Pde4c/Il18/RT1-Db1/Trpm2/C1qtnf3/Tiam1/Tlr2/Chd7/Gpr68/Tlr9/Pck2/Ndufaf2/Blk/Car2/Cacna1e/Ucp2/Park2/Nrxn1/Birc5/Nkx6-1/Ccl5/Ptger4/S100a9	33	biological_process	2.74115
GO:0009611	response to wounding	95 / 932	728 / 19509	2.54e-19	1.54e-15	1.68e-17	Ltc4s/Pou2f3/S100a8/Fcgr2a/Vwf/Ptpn6/Cdh3/Ccr5/Mmp12/C9/Dmbt1/Hrg/Wfdc1/Hopx/A2m/C3/C6/Dhfr/Hbb/Igf1/Reln/Ccl2/Spn/Tpm1/Wnt1/Adrb1/Kng2/Syk/Casp1/Ccnb1/Pcsk1/Tyro3/Aqp1/Cd44/Dpysl3/Hbegf/Fcer1g/Ccl3/Acp5/Hnf4a/Serpinf1/Ccl6/Fcgr2b/Dcn/Gpx2/Col1a1/Pik3ap1/Aif1/RT1-Db1/Aoc3/C1qtnf3/Fcgr1a/Serping1/Alox5ap/Celsr1/Fcgr3a/Dsp/Fermt3/Tlr2/Tnfaip8l2/Il17ra/Ano6/Nbeal2/Dst/Slc11a1/Foxp3/Tlr9/Slit2/Pf4/Po…	95	biological_process	2.73156
GO:1903706	regulation of hemopoiesis	42 / 932	322 / 19509	3.43e-09	2.08e-05	5.63e-08	Cdk6/Ptpn6/Gimap5/Ptprc/Cd1d1/Syk/Cdkn2a/Lgals9/Ccl3/Kdr/Cd74/Hcls1/Ppargc1b/Hmgb2/Isg15/Dcstamp/Prdm1/Rassf2/Tal1/Fos/Gpr68/Nckap1l/Foxp3/Sash3/Pf4/Cd83/Tyrobp/Fes/Il36b/Lmo2/C1qc/Spi1/Ptk2b/Car2/Ccr1/Twist2/Kitlg/Csf1/Lyn/Ccl5/Pglyrp1/Ihh	42	biological_process	2.73031
GO:0051384	response to glucocorticoid	33 / 932	254 / 19509	1.79e-07	0.00108597	2.23e-06	Calcr/A2m/C3/Hp/Igf1/Lipc/Orm1/Reln/Ccl2/Tk1/Cckar/Abcb4/Pcsk1/Aqp1/Anxa3/Bglap/Sstr5/Ass1/Serpinf1/Ppargc1b/Tyms/Aif1/C1qb/Ngf/Fos/Slit2/Pck2/Park2/Ptafr/Il1rn/Birc5/Ccl5/Sfrp4	33	biological_process	2.71956
GO:2000145	regulation of cell motility	87 / 932	671 / 19509	1.39e-17	8.41e-14	7.07e-16	C5ar1/Vegfc/Rap2a/Ccr5/P2ry6/Coro1a/Hrg/Igf1/Igfbp3/Retn/Ptprc/Reln/Ccl2/Cxcl12/Tf/Tpm1/Aqp1/Anxa3/Dpysl3/Hbegf/Lgals9/Ccl3/Kdr/Cd74/Acp5/Serpinf1/Ccl7/Kiss1/Atp8a1/Gdf2/Adgrg3/Il18/Thbs4/Sell/Phlda2/Col1a1/Aif1/Aoc3/Ptpn22/Pla2g7/Dock10/Mmp28/Tiam1/Stap1/Sema5a/Sfrp2/Tlr2/Itga4/Sema6d/Ano6/Nckap1l/Slit2/Kif14/Pf4/Sema6a/Fes/Postn/Arhgdib/Gsx2/Pik3cd/Tnfrsf14/Rac2/Bst2/Tacstd2/Cd274/Srf/Ptk2b/Ccr…	87	biological_process	2.71404
GO:0030097	hemopoiesis	98 / 932	765 / 19509	2.43e-19	1.47e-15	1.66e-17	LOC100911527/Cdk6/Calcr/Ptpn6/Pou2f2/Heph/Coro1a/Add2/Gfi1/Hbb/Gimap5/Ptprc/Spn/Tf/Wnt1/Itgam/Camk4/Cd1d1/Syk/Vav1/Cdkn2a/Tyro3/Cebpe/Fcer1g/Lgals9/Ccl3/Kdr/Cd74/Acp5/Alas2/Hcls1/Spta1/Ppargc1b/Adgrg3/Irf8/Siglec10/Ahsp/Hmgb2/Ptpn22/Rag2/Snx10/Kcnab2/Isg15/Dcstamp/Trem2/Klf1/Rhoh/Prdm1/Sfrp2/Rassf2/Gimap1/Chd7/Tal1/Fos/Gpr68/Prtn3/Nckap1l/Nbeal2/Foxp3/Sash3/Top2a/Pf4/Cd83/Tyrobp/Fes/Il36b/Lmo2/Mf…	98	biological_process	2.68154
GO:0042060	wound healing	50 / 932	391 / 19509	2.21e-10	1.34e-06	4.39e-09	Pou2f3/S100a8/Vwf/Ptpn6/Cdh3/Mmp12/C9/Dmbt1/Hrg/Wfdc1/Hopx/C3/Hbb/Igf1/Tpm1/Adrb1/Kng2/Syk/Ccnb1/Tyro3/Aqp1/Cd44/Hbegf/Fcer1g/Hnf4a/Dcn/Col1a1/Serping1/Celsr1/Fcgr3a/Dsp/Fermt3/Ano6/Nbeal2/Slc11a1/Pf4/Postn/Plek/Pik3cd/Treml1/Srf/Clec10a/Itga9/Lyn/Alox15/Gatm/Thbd/Ptger4/Tec/S100a9	50	biological_process	2.67678
GO:0009615	response to virus	40 / 932	313 / 19509	1.45e-08	8.79e-05	2.18e-07	Ddx60/LOC100362814/LOC100911527/Cdk6/Hmga1/Lcn2/Cd40/Oas1a/Ptprc/Spn/Psmb9/Apobec1/Lgals9/Serpinb10/Cd37/Stmn1/Ifitm1/Ifit2/Ptpn22/Gpam/Irf5/Mul1/Isg15/Trem1/Oas1i/Oasl2/Gli2/Samhd1/Myom1/Foxp3/Tlr9/Trim11/Ifitm3/Bst2/Cd86/Bcl2l11/Rsad2/Ccl5/Fcna/Cd93	40	biological_process	2.67507
GO:0031960	response to corticosteroid	35 / 932	274 / 19509	1.17e-07	0.000707203	1.51e-06	Calcr/A2m/C3/Hp/Igf1/Lipc/Orm1/Reln/Ccl2/Tk1/Cckar/Abcb4/Pcsk1/Aqp1/Anxa3/Bglap/Sstr5/Ass1/Serpinf1/Ppargc1b/Tyms/Col1a1/Aif1/C1qb/Ngf/Fos/Slit2/Pck2/Park2/Ptafr/Hcn4/Il1rn/Birc5/Ccl5/Sfrp4	35	biological_process	2.67385
GO:0071345	cellular response to cytokine stimulus	65 / 932	509 / 19509	4.3e-13	2.6e-09	1.26e-11	LOC100911527/Ccr5/Mt3/Il10ra/Coro1a/Lcn2/Gbp2/Oas1a/Gfi1/Ptprc/Ccl2/Cxcl12/Psmb9/Syk/Socs1/Vcam1/Cd44/Dpysl3/Lgals9/Ccl3/Cd74/Ass1/Ccl7/Ccl6/Hcls1/Mrc1/Il18/Rnf4/Irf7/Col1a1/Ifit2/Aif1/Irf5/Mul1/Dcstamp/Trem2/Stap1/Itga4/Il17ra/Camp/Slit2/Pf4/Ifitm3/Rps6ka4/Postn/Il36b/Il1f10/Irak2/Ptk2b/Park2/Cd86/Ccr1/Ccr2/Il1rn/Cxcr4/Kit/Birc5/Nkx6-1/Foxf1/Csf1/Alox15/Mmp9/Ccl5/Ptger4/Chi3l1	65	biological_process	2.6731
GO:0002791	regulation of peptide secretion	27 / 932	212 / 19509	3.39e-06	0.0205267	3.18e-05	Mtnr1a/S100a8/Nr0b2/Cckar/Glul/Sstr5/Cd74/Hnf4a/Kiss1/Pde4c/RT1-Db1/Trpm2/Tiam1/Chd7/Gpr68/Pck2/Ndufaf2/Blk/Cacna1e/Ucp2/Park2/Nrxn1/Birc5/Nkx6-1/Ccl5/Ptger4/S100a9	27	biological_process	2.66592
GO:0050730	regulation of peptidyl-tyrosine phosphorylation	28 / 932	220 / 19509	2.28e-06	0.0137788	2.24e-05	Vegfc/Ptpn6/Hrg/Cd40/Igf1/Ptprc/Reln/Syk/Socs1/Cd44/Cd80/Cd74/Hnf4a/Hcls1/Il18/Thbs4/Trem2/Stap1/Itgb2/Sfrp2/Tnfrsf14/Ptk2b/Kitlg/Kit/Lyn/Ccl5/Ptger4/Tec	28	biological_process	2.66412
GO:0051047	positive regulation of secretion	49 / 932	385 / 19509	3.96e-10	2.4e-06	7.71e-09	Fcnb/Vegfc/S100a8/Ccr5/Nr0b2/Mmp13/Igf1/Retn/Cxcl12/Cckar/Adrb1/Glul/Syk/Casp1/Pcsk1/Aqp1/Ms4a2/Dpysl2/Fcer1g/Lgals9/Ccl3/Kiss1/Gal/Pla2g10/RT1-Db1/Trpm2/C1qtnf3/Ptpn22/RGD1561778/Tlr2/Gpr68/Camp/Pck2/Postn/Cadm1/Blk/Tnfrsf14/Cd2/Cd274/Cyp4a1/Ednrb/Ptafr/Htr6/Nkx6-1/Kcnn4/Fgr/Fcna/Ptger4/S100a9	49	biological_process	2.66412
GO:0061138	morphogenesis of a branching epithelium	27 / 932	213 / 19509	3.71e-06	0.0224601	3.42e-05	Wnt2/Foxd1/Igf1/Cxcl12/Wnt1/Gdf7/Ctsz/Cd44/Kdr/Gdf2/Rasip1/Celsr1/Gli2/Sema5a/Sfrp2/Slit2/Spi1/Six2/Tacstd2/Rspo3/Srf/Cxcr4/Foxf1/Csf1/Hhex/Cdh1/Ihh	27	biological_process	2.6534
GO:0019221	cytokine-mediated signaling pathway	37 / 932	292 / 19509	6.3e-08	0.000381426	8.61e-07	LOC100911527/Ccr5/Mt3/Il10ra/Gfi1/Ptprc/Ccl2/Cxcl12/Syk/Socs1/Cd44/Ccl3/Cd74/Ccl7/Ccl6/Irf7/Irf5/Mul1/Trem2/Stap1/Il17ra/Slit2/Pf4/Ifitm3/Rps6ka4/Il36b/Il1f10/Irak2/Ptk2b/Park2/Ccr1/Ccr2/Il1rn/Cxcr4/Kit/Csf1/Ccl5	37	biological_process	2.65239
GO:0048534	hematopoietic or lymphoid organ development	103 / 932	816 / 19509	8.01e-20	4.85e-16	5.76e-18	LOC100911527/Cdk6/Calcr/Ptpn6/Pou2f2/Heph/Coro1a/Add2/Gfi1/Hbb/Gimap5/Ptprc/Spn/Tf/Wnt1/Psmb9/Itgam/Camk4/Cd1d1/Syk/Vav1/Cdkn2a/Tyro3/Cebpe/Fcer1g/Lgals9/Ccl3/Kdr/Cd74/Acp5/Alas2/Hcls1/Spta1/Ppargc1b/Adgrg3/Irf8/Siglec10/Ahsp/Hmgb2/Ptpn22/Rag2/Snx10/Kcnab2/Isg15/Dcstamp/Trem2/Klf1/Rhoh/Prdm1/Sfrp2/Rassf2/Gimap1/Chd7/Tal1/Fos/Gpr68/Prtn3/Nckap1l/Nbeal2/Foxp3/Sash3/Top2a/Pf4/Cd83/Tyrobp/Fes/Ltb/Il3…	103	biological_process	2.6422
GO:0002520	immune system development	108 / 932	862 / 19509	1.64e-20	9.94e-17	1.29e-18	LOC100911527/Cdk6/Calcr/Ptpn6/Pou2f2/Heph/Coro1a/Cd40/Add2/C3/Gfi1/Hbb/Gimap5/Ptprc/Spn/Tf/Wnt1/Psmb9/Itgam/Camk4/Cd1d1/Syk/Vav1/Cdkn2a/Tyro3/Cebpe/Fcer1g/Lgals9/Ccl3/Kdr/Cd74/Acp5/Alas2/Tnfsf13/Hcls1/Spta1/Ppargc1b/Adgrg3/Irf8/Siglec10/Ahsp/Hmgb2/Ptpn22/Rag2/Snx10/Kcnab2/Isg15/Dcstamp/Trem2/Klf1/Exo1/Rhoh/Prdm1/Sfrp2/Rassf2/Gimap1/Chd7/Tal1/Fos/Gpr68/Prtn3/Nckap1l/Nbeal2/Foxp3/Sash3/Top2a/Pf4/Cd…	108	biological_process	2.62262
GO:0040012	regulation of locomotion	93 / 932	744 / 19509	1.1e-17	6.68e-14	5.68e-16	C5ar1/Fcnb/Vegfc/Rap2a/Ccr5/P2ry6/Coro1a/Hrg/Igf1/Igfbp3/Retn/Ptprc/Reln/Ccl2/Cxcl12/Tf/Tpm1/Aqp1/Anxa3/Dpysl3/Hbegf/Lgals9/Ccl3/Kdr/Cd74/Acp5/Serpinf1/Ccl7/Kiss1/Atp8a1/Gdf2/Adgrg3/Il18/Thbs4/Sell/Ifitm1/Phlda2/Col1a1/Aif1/Aoc3/Ptpn22/Pla2g7/Dock10/Mmp28/Tiam1/Stap1/Sema5a/Sfrp2/Tlr2/Itga4/Sema6d/Ano6/Nckap1l/Slit2/Trim11/Kif14/Pf4/Sema6a/Fes/Ifitm3/Postn/Arhgdib/Gsx2/Pik3cd/Tnfrsf14/Rac2/Bst2/T…	93	biological_process	2.61655
GO:0043900	regulation of multi-organism process	49 / 932	395 / 19509	9.57e-10	5.79e-06	1.74e-08	Ddx60/LOC100362814/Fcnb/Pou2f3/Ccr5/Oas1a/Igf1/Spn/Tap2/Lgals9/Ccl3/Aurka/Serpinb10/Ctsg/Ly86/Cd37/Il18/Irf8/Ifitm1/Ptpn22/Mul1/Isg15/Elane/Trem1/Tekt4/Mpo/Zan/Prdm1/Tlr2/Camp/Myom1/Top2a/Trim11/Ifitm3/Arhgdib/Havcr2/Bst2/Fam111a/Ednrb/Lgals1/Park2/Ptafr/Hpgds/Bcl2l11/Rsad2/Ccl5/Fcna/Slpi/Cd93	49	biological_process	2.59668
GO:0048871	multicellular organismal homeostasis	40 / 932	323 / 19509	3.51e-08	0.000212786	4.98e-07	Poc1b/Cdh3/Ccr5/Coro1a/Adgrf5/Gimap5/Tf/Cckar/Adrb1/Syk/Aqp1/Kdr/Acp5/Ppargc1b/Ctsk/Gpx2/Dcstamp/Slc11a1/Sash3/Tlr9/Rac2/Srf/Cyp4a1/Ptk2b/Ctss/Ednrb/Car2/Nr4a3/Prom1/Rhd/Slc28a2/Napsa/Il1rn/Rhag/Csf1/Ccl5/Cdh1/Ptger4/Ihh/Ncdn	40	biological_process	2.59225
GO:0070371	ERK1 and ERK2 cascade	30 / 932	243 / 19509	1.9e-06	0.0114891	1.91e-05	C5ar1/Rgs14/Ptpn6/Mt3/C3/Igf1/Ccl2/Tf/Syk/Cd44/Lgals9/Ccl3/Kdr/Cd74/Ccl7/Ccl6/C1qtnf3/Ptpn22/Pla2g2a/C1ql4/Trem2/Tiam1/Tbc1d10c/Ptk2b/Ccr1/Lyn/Alox15/Ccl5/Ptger4/Chi3l1	30	biological_process	2.58425
GO:0070372	regulation of ERK1 and ERK2 cascade	28 / 932	227 / 19509	4.21e-06	0.025507	3.83e-05	C5ar1/Rgs14/Ptpn6/Mt3/C3/Igf1/Ccl2/Syk/Cd44/Lgals9/Ccl3/Kdr/Cd74/Ccl7/Ccl6/C1qtnf3/Ptpn22/Pla2g2a/C1ql4/Trem2/Tiam1/Tbc1d10c/Ptk2b/Ccr1/Lyn/Alox15/Ccl5/Chi3l1	28	biological_process	2.58197
GO:0032844	regulation of homeostatic process	48 / 932	390 / 19509	1.85e-09	1.12e-05	3.21e-08	Cdk6/Ptpn6/Ccr5/Coro1a/Gimap5/Ptprc/Tf/Syk/Ms4a2/Cd44/Fcer1g/Lgals9/Ccl3/Cd74/Hnf4a/Fcgr2b/Ppargc1b/Il18/Hmgb2/RT1-Db1/Ube2c/Gpam/Isg15/Dcstamp/Tiam1/Ngf/Tal1/Gpr68/Nckap1l/Ndufaf2/Lmo2/Spi1/Ptk2b/Ednrb/Car2/Cacna1e/Ucp2/Park2/Nr4a3/Hcn4/Nrxn1/Kitlg/Birc5/Casq1/Bdkrb1/Lyn/Ccl5/Ptger4	48	biological_process	2.5763
GO:0001763	morphogenesis of a branching structure	28 / 932	228 / 19509	4.59e-06	0.0277829	4.08e-05	Wnt2/Foxd1/Igf1/Cxcl12/Wnt1/Gdf7/Ctsz/Cd44/Kdr/Gdf2/Rasip1/Celsr1/Gli2/Prdm1/Sema5a/Sfrp2/Slit2/Spi1/Six2/Tacstd2/Rspo3/Srf/Cxcr4/Foxf1/Csf1/Hhex/Cdh1/Ihh	28	biological_process	2.57065
GO:0030155	regulation of cell adhesion	71 / 932	581 / 19509	3.04e-13	1.84e-09	9.2e-12	Arhgap6/Vegfc/Cdk6/Ptpn6/St8sia4/Ccr5/Coro1a/Hrg/Igf1/Gimap5/Ptprc/Ccl2/Cxcl12/Spn/Tpm1/Wnt1/Cd1d1/Syk/Vav1/Cdkn2a/Dpp4/Vcam1/Cd44/Cd80/Lgals9/Kdr/Cd74/Ass1/Acp5/Spta1/Il18/Col1a1/Aif1/RT1-Db1/Ptpn22/Gpam/Apbb1ip/Zc3h12d/Fermt3/Sema5a/Tnfaip8l2/Itga4/Ndnf/Nckap1l/Foxp3/Sash3/Kif14/Cd83/Fes/Postn/Il36b/Tnfrsf14/Rac2/Tacstd2/Cd274/Srf/Ptk2b/Lgals1/Cd86/Nr4a3/Ptafr/Ccr2/Il1rn/Foxf1/Csf1/Lyn/Alox15/C…	71	biological_process	2.558
GO:0051270	regulation of cellular component movement	91 / 932	749 / 19509	1.56e-16	9.46e-13	7e-15	C5ar1/Vegfc/Rap2a/Ccr5/P2ry6/Coro1a/Hrg/Igf1/Igfbp3/Retn/Ptprc/Reln/Ccl2/Cxcl12/Tf/Tpm1/Adrb1/Aqp1/Anxa3/Dpysl3/Hbegf/Kcna5/Lgals9/Ccl3/Kdr/Cd74/Acp5/Serpinf1/Ccl7/Kiss1/Atp8a1/Gdf2/Adgrg3/Il18/Thbs4/Sell/Stmn1/Phlda2/Col1a1/Aif1/Aoc3/Ptpn22/Pla2g7/Dock10/Mmp28/Tiam1/Stap1/Dsp/Sema5a/Sfrp2/Tlr2/Itga4/Sema6d/Ano6/Nckap1l/Slit2/Kif14/Pf4/Sema6a/Fes/Postn/Arhgdib/Gsx2/Pik3cd/Tnfrsf14/Rac2/Bst2/Tacst…	91	biological_process	2.54319
GO:0034097	response to cytokine	78 / 932	644 / 19509	3.12e-14	1.89e-10	1.08e-12	LOC100911527/Ccr5/Mt3/Il10ra/Coro1a/Lcn2/Gbp2/Oas1a/Gfi1/Mbp/Ptprc/Ccl2/Cxcl12/Psmb9/Syk/Pcsk1/Socs1/Vcam1/Cd44/Dpysl3/Lgals9/Ccl3/Cd74/Ass1/Acp5/Ccl7/Ccl6/Hcls1/Mrc1/Il18/Tyms/Rnf4/Irf7/Col1a1/Ifit2/Aif1/RT1-Db1/Irf5/Mul1/Isg15/Dcstamp/Trem2/Stap1/Itga4/Il17ra/Fos/Camp/Slc11a1/Slit2/Pf4/Ifitm3/Rps6ka4/Postn/Il36b/Il1f10/Irak2/Mthfr/Bst2/Cd274/Srf/Ptk2b/Park2/Cd86/Ccr1/Ptges/Ccr2/Il1rn/Cxcr4/Kit/…	78	biological_process	2.53529
GO:0015833	peptide transport	38 / 932	314 / 19509	1.41e-07	0.000854329	1.79e-06	Mtnr1a/S100a8/Cdh17/Nr0b2/Slc15a3/Tap2/Cckar/Glul/Aqp1/Sstr5/Lgals9/Cd74/Hnf4a/Kiss1/Pde4c/Il18/RT1-Db1/Trpm2/C1qtnf3/Tiam1/Tlr2/Chd7/Gpr68/Tlr9/Pck2/Ndufaf2/Blk/Car2/Cacna1e/Ucp2/Park2/Nrxn1/Il1rn/Birc5/Nkx6-1/Ccl5/Ptger4/S100a9	38	biological_process	2.53322
GO:1903532	positive regulation of secretion by cell	43 / 932	356 / 19509	2.27e-08	0.000137135	3.27e-07	Fcnb/Vegfc/Ccr5/Nr0b2/Mmp13/Igf1/Retn/Cxcl12/Cckar/Adrb1/Glul/Syk/Casp1/Pcsk1/Ms4a2/Dpysl2/Fcer1g/Lgals9/Ccl3/Kiss1/Gal/RT1-Db1/Trpm2/C1qtnf3/Ptpn22/RGD1561778/Tlr2/Gpr68/Camp/Pck2/Postn/Cadm1/Blk/Tnfrsf14/Cd2/Cd274/Ptafr/Htr6/Nkx6-1/Kcnn4/Fgr/Fcna/Ptger4	43	biological_process	2.52835
GO:0001525	angiogenesis	47 / 932	391 / 19509	5.86e-09	3.55e-05	9.29e-08	C5ar1/Vegfc/Ccr5/Hrg/C3/C6/Ccl2/Cxcl12/Prkcb/Syk/Aqp1/Anxa3/Kdr/Cma1/Serpinf1/Gdf2/Il18/Thbs4/Rasip1/Ngp/Adgrb3/Foxo4/Plxdc1/E2f8/Itgb2/Sema5a/Sfrp2/Sox18/Tal1/Ephb2/Ptprb/Camp/Slit2/Pf4/Spi1/Rspo3/Srf/Ptk2b/Nrxn1/Ccr2/Cxcr4/Hhex/Nr4a1/Mmp9/Ccl5/Ihh/Chi3l1	47	biological_process	2.51617
GO:0051046	regulation of secretion	85 / 932	709 / 19509	3.67e-15	2.22e-11	1.44e-13	Fcnb/Vegfc/Mtnr1a/S100a8/Ccr5/Nr0b2/Mmp13/Cd40/Igf1/Retn/Cxcl12/Syt2/Cckar/Adrb1/Glul/Prkcb/Syk/Casp1/Pcsk1/Aqp1/Socs1/Ms4a2/Sstr5/Camk2a/Dpysl2/Fcer1g/Lgals9/Ccl3/Cd74/Hnf4a/Unc13c/Kiss1/Pde4c/Gal/Npy1r/Pla2g10/Doc2g/RT1-Db1/Trpm2/C1qtnf3/Ptpn22/Gpam/RGD1561778/Tiam1/Tlr2/Ngf/Chd7/Gpr68/Camp/Foxp3/Tlr9/Pck2/Fes/Ndufaf2/Postn/Pram1/Cadm1/Blk/Tnfrsf14/Rac2/Cd2/Rab11fip1/Cd274/Cyp4a1/Ednrb/Cacna1e/…	85	biological_process	2.50953
GO:0031589	cell-substrate adhesion	34 / 932	284 / 19509	8.18e-07	0.00495357	8.95e-06	Arhgap6/Vegfc/Cdk6/Vwf/Coro1a/Hrg/Wnt1/Cdkn2a/Tyro3/Vcam1/Kdr/Marcks/Itgb7/Myo1g/Actn2/Col1a1/Tiam1/Fermt3/Itgb2/Itga4/Ndnf/Kif14/Postn/Pip5k1a/Rac2/Tacstd2/Srf/Ptk2b/Lgals1/Col5a3/Bcl2l11/Foxf1/Csf1/Alox15	34	biological_process	2.50599
GO:1903530	regulation of secretion by cell	78 / 932	656 / 19509	8.37e-14	5.06e-10	2.77e-12	Fcnb/Vegfc/Mtnr1a/Ccr5/Nr0b2/Mmp13/Cd40/Igf1/Retn/Cxcl12/Syt2/Cckar/Adrb1/Glul/Prkcb/Syk/Casp1/Pcsk1/Socs1/Ms4a2/Sstr5/Camk2a/Dpysl2/Fcer1g/Lgals9/Ccl3/Hnf4a/Unc13c/Kiss1/Pde4c/Gal/Npy1r/Doc2g/RT1-Db1/Trpm2/C1qtnf3/Ptpn22/Gpam/RGD1561778/Tiam1/Tlr2/Ngf/Chd7/Gpr68/Camp/Foxp3/Tlr9/Pck2/Fes/Ndufaf2/Postn/Pram1/Cadm1/Blk/Tnfrsf14/Rac2/Cd2/Rab11fip1/Cd274/Cacna1e/Ucp2/Srgn/Park2/Ptafr/Nrxn1/Ccr2/Il1rn…	78	biological_process	2.48891
GO:0040013	negative regulation of locomotion	30 / 932	255 / 19509	5.11e-06	0.0309215	4.51e-05	Fcnb/Rap2a/Ccr5/Hrg/Igfbp3/Ccl2/Cxcl12/Tpm1/Dpysl3/Serpinf1/Kiss1/Gdf2/Ifitm1/Aif1/Mmp28/Stap1/Sema5a/Sfrp2/Sema6d/Slit2/Trim11/Ifitm3/Arhgdib/Bst2/Tacstd2/Srf/Il1rn/Fam60a/Fcna/Ptger4	30	biological_process	2.46264
GO:0032102	negative regulation of response to external stimulus	29 / 932	248 / 19509	8.22e-06	0.0497667	6.85e-05	Hrg/Wfdc1/Ccl2/Spn/Tyro3/Acp5/Serpinf1/Fcgr2b/Gpx2/Aif1/RT1-Db1/C1qtnf3/Serping1/Mul1/Mmp28/Stap1/Prdm1/Sema5a/Tnfaip8l2/Foxp3/Slit2/Mefv/Nrxn1/Foxf1/Thbd/Ptger4/Slpi/Pglyrp1/Tnfaip6	29	biological_process	2.44774
GO:0018108	peptidyl-tyrosine phosphorylation	38 / 932	325 / 19509	3.42e-07	0.0020734	4.11e-06	Vegfc/Ptpn6/Hrg/Cd40/Igf1/Ptprc/Reln/Syk/Tyro3/Socs1/Cd44/Cd80/Kdr/Cd74/Hck/Hnf4a/Hcls1/Il18/Thbs4/Trem2/Stap1/Efemp1/Itgb2/Sfrp2/Ltk/Ephb2/Fes/Blk/Tnfrsf14/Btk/Ptk2b/Kitlg/Kit/Fgr/Lyn/Ccl5/Ptger4/Tec	38	biological_process	2.44748
GO:0007155	cell adhesion	142 / 932	1216 / 19509	6.85e-24	4.15e-20	8.4e-22	Arhgap6/LOC100911527/LOC100911790/Gpnmb/Vegfc/Cdk6/Emb/S100a8/Vwf/Ptpn6/Nfasc/St8sia4/Cdh3/Ccr5/Cdh17/Coro1a/Hrg/Hbb/Igf1/Lgals3bp/Gimap5/Ptprc/Reln/Ccl2/Cxcl12/Spn/Tpm1/Wnt1/Itgam/Cd1d1/Syk/Vav1/Cdkn2a/Tyro3/Dpp4/Vcam1/Cd44/Cd80/Fcer1g/Lgals9/Kdr/Cd74/Marcks/Ass1/Itgb7/Acp5/Spta1/Myo1g/Actn2/Megf10/Pcdhb5/Dsg1/Il18/Thbs4/Sell/Col1a1/Aif1/RT1-Db1/Aoc3/Ptpn22/Rag2/Gpam/Celsr1/Esam/Elf4/Cyfip2/Tiam…	142	biological_process	2.44441
GO:0022610	biological adhesion	143 / 932	1226 / 19509	5.19e-24	3.14e-20	6.98e-22	Arhgap6/LOC100911527/LOC100911790/Gpnmb/Vegfc/Cdk6/Emb/S100a8/Vwf/Ptpn6/Nfasc/St8sia4/Cdh3/Ccr5/Cdh17/Coro1a/Hrg/Gbp2/Hbb/Igf1/Lgals3bp/Gimap5/Ptprc/Reln/Ccl2/Cxcl12/Spn/Tpm1/Wnt1/Itgam/Cd1d1/Syk/Vav1/Cdkn2a/Tyro3/Dpp4/Vcam1/Cd44/Cd80/Fcer1g/Lgals9/Kdr/Cd74/Marcks/Ass1/Itgb7/Acp5/Spta1/Myo1g/Actn2/Megf10/Pcdhb5/Dsg1/Il18/Thbs4/Sell/Col1a1/Aif1/RT1-Db1/Aoc3/Ptpn22/Rag2/Gpam/Celsr1/Esam/Elf4/Cyfip2…	143	biological_process	2.44154
GO:0016477	cell migration	129 / 932	1108 / 19509	1.41e-21	8.56e-18	1.4e-19	C5ar1/Vegfc/Rap2a/S100a8/Fcgr2a/Ccr5/Mmp12/P2ry6/Coro1a/Hrg/Igf1/Igfbp3/Retn/Ptprc/Reln/Ccl2/Cxcl12/Tpm1/Cckar/Itgam/Syk/Vav1/Tyro3/Aqp1/Dpp4/Anxa3/Vcam1/Cd44/Dpysl3/Hbegf/Fcer1g/Lgals9/Ccl3/Kdr/Cd74/Itgb7/Acp5/Serpinf1/Ccl7/Fmnl1/Ccl6/Retnlg/Kiss1/Aspm/Atp8a1/Myo1g/Gdf2/Adgrg3/Il18/Thbs4/Sell/Phlda2/Col1a1/Hmgb2/Aif1/Aoc3/Ptpn22/Elane/Celsr1/Pstpip1/Trem1/Pla2g7/Dock10/Mmp28/Epx/Tiam1/Stap1/Lcp1…	129	biological_process	2.43708
GO:0018212	peptidyl-tyrosine modification	38 / 932	327 / 19509	4e-07	0.00242303	4.73e-06	Vegfc/Ptpn6/Hrg/Cd40/Igf1/Ptprc/Reln/Syk/Tyro3/Socs1/Cd44/Cd80/Kdr/Cd74/Hck/Hnf4a/Hcls1/Il18/Thbs4/Trem2/Stap1/Efemp1/Itgb2/Sfrp2/Ltk/Ephb2/Fes/Blk/Tnfrsf14/Btk/Ptk2b/Kitlg/Kit/Fgr/Lyn/Ccl5/Ptger4/Tec	38	biological_process	2.43251
GO:0048870	cell motility	139 / 932	1203 / 19509	6.1e-23	3.7e-19	6.53e-21	C5ar1/Vegfc/Rap2a/S100a8/Fcgr2a/Ccr5/Mmp12/P2ry6/Coro1a/Hrg/Igf1/Igfbp3/Retn/Ptprc/Reln/Ccl2/Cxcl12/Tf/Tnp1/Tnp2/Tpm1/Cckar/Smcp/Itgam/Syk/Vav1/Tyro3/Aqp1/Dpp4/Anxa3/Vcam1/Cd44/Dpysl3/Hbegf/Fcer1g/Lgals9/Ccl3/Kdr/Cd74/Itgb7/Acp5/Ceacam10/Serpinf1/Ccl7/Fmnl1/Ccl6/Retnlg/Kiss1/Aspm/Atp8a1/Myo1g/Gdf2/Adgrg3/Il18/Thbs4/Sell/Phlda2/Col1a1/Hmgb2/Aif1/Aoc3/Ptpn22/Ldhc/Pltp/Elane/Celsr1/Pstpip1/Trem1/Pla…	139	biological_process	2.41862
GO:0051674	localization of cell	139 / 932	1203 / 19509	6.1e-23	3.7e-19	6.53e-21	C5ar1/Vegfc/Rap2a/S100a8/Fcgr2a/Ccr5/Mmp12/P2ry6/Coro1a/Hrg/Igf1/Igfbp3/Retn/Ptprc/Reln/Ccl2/Cxcl12/Tf/Tnp1/Tnp2/Tpm1/Cckar/Smcp/Itgam/Syk/Vav1/Tyro3/Aqp1/Dpp4/Anxa3/Vcam1/Cd44/Dpysl3/Hbegf/Fcer1g/Lgals9/Ccl3/Kdr/Cd74/Itgb7/Acp5/Ceacam10/Serpinf1/Ccl7/Fmnl1/Ccl6/Retnlg/Kiss1/Aspm/Atp8a1/Myo1g/Gdf2/Adgrg3/Il18/Thbs4/Sell/Phlda2/Col1a1/Hmgb2/Aif1/Aoc3/Ptpn22/Ldhc/Pltp/Elane/Celsr1/Pstpip1/Trem1/Pla…	139	biological_process	2.41862
GO:0048514	blood vessel morphogenesis	55 / 932	477 / 19509	1.36e-09	8.26e-06	2.4e-08	C5ar1/Vegfc/Ccr5/Hrg/C3/C6/Ccl2/Cxcl12/Prkcb/Syk/Aqp1/Anxa3/Kdr/Cma1/Serpinf1/Gdf2/Il18/Thbs4/Rasip1/Ngp/Adgrb3/Foxo4/Tbx2/Plxdc1/Tead2/E2f8/Itgb2/Prdm1/Sema5a/Sfrp2/Sox18/Chd7/Tal1/Ephb2/Ptprb/Camp/Slit2/Nprl3/Pf4/Spi1/Rspo3/Srf/Ptk2b/Nrxn1/Ccr2/Cxcr4/Foxf1/Hhex/Nr4a1/Itga7/Mmp9/Ccl5/Ptger4/Ihh/Chi3l1	55	biological_process	2.41359
GO:0042886	amide transport	38 / 932	332 / 19509	5.87e-07	0.00355246	6.56e-06	Mtnr1a/S100a8/Cdh17/Nr0b2/Slc15a3/Tap2/Cckar/Glul/Aqp1/Sstr5/Lgals9/Cd74/Hnf4a/Kiss1/Pde4c/Il18/RT1-Db1/Trpm2/C1qtnf3/Tiam1/Tlr2/Chd7/Gpr68/Tlr9/Pck2/Ndufaf2/Blk/Car2/Cacna1e/Ucp2/Park2/Nrxn1/Il1rn/Birc5/Nkx6-1/Ccl5/Ptger4/S100a9	38	biological_process	2.39588
GO:0048638	regulation of developmental growth	35 / 932	306 / 19509	1.65e-06	0.00999026	1.69e-05	Wnt2/Ccr5/Mt3/Hopx/C3/Igf1/Cxcl12/Syt2/Adrb1/Ccnb1/Dpysl2/Gal/Npy1r/Dio3/Rag2/Gpam/Cpne9/Colq/Mul1/Tbx2/Cpne5/Sema5a/Sfrp2/Ngf/Chd7/Sash3/Slit2/Plac8/Srf/Park2/Bcl2l11/Nkx6-1/Lpar3/Csf1/Ptger4	35	biological_process	2.39423
GO:0032940	secretion by cell	101 / 932	884 / 19509	1.99e-16	1.2e-12	8.64e-15	Fcnb/Vegfc/Mtnr1a/Fcgr2a/Ccr5/Pou2f2/Nr0b2/Coro1a/Lcp2/Mmp13/Foxd1/Cd40/Igf1/Retn/Cxcl12/Syt2/Tnp2/Cckar/Adrb1/Gcgr/Glul/Prkcb/Syk/Casp1/Pcsk1/Tyro3/Aqp1/Anxa3/Socs1/Ms4a2/Sstr5/Camk2a/Dpysl2/Fcer1g/Lgals9/Ccl3/Hck/Hnf4a/Unc13c/Kiss1/Myo1g/Pde4c/Gal/Npy1r/Doc2g/RT1-Db1/Trpm2/C1qtnf3/Ptpn22/Gpam/Nlrc4/Exoc3l4/Trem1/RGD1561778/Tiam1/Tlr2/Ngf/Chd7/Gpr68/Camp/Foxp3/Lat2/Tlr9/Pck2/Fes/Ndufaf2/Postn/Pr…	101	biological_process	2.3916
GO:0032101	regulation of response to external stimulus	90 / 932	790 / 19509	1.19e-14	7.19e-11	4.38e-13	Ddx60/LOC100362814/C5ar1/Vegfc/S100a8/Fcgr2a/Ccr5/Mt3/Hrg/Wfdc1/Hopx/A2m/C3/C6/Ccl2/Cxcl12/Spn/Syk/Casp1/Tyro3/Fcer1g/Lgals9/Ccl3/Kdr/Cd74/Acp5/Serpinb10/Serpinf1/Ccl7/Ccl6/Fcgr2b/Rab3gap2/Ly86/Ctsk/Cd37/Thbs4/Sell/Gpx2/Pik3ap1/Aif1/RT1-Db1/Aoc3/C1qtnf3/Fcgr1a/Ptpn22/Serping1/Alox5ap/Mul1/Trem1/Pla2g7/Mmp28/Tiam1/Stap1/Prdm1/Sema5a/Tlr2/Tnfaip8l2/Krcc1/Il17ra/Ano6/Nckap1l/Myom1/Foxp3/Tlr9/Slit2/P…	90	biological_process	2.3847
GO:0001558	regulation of cell growth	40 / 932	355 / 19509	4.49e-07	0.00271913	5.22e-06	Tro/Ccr5/Mt3/Hrg/Wfdc1/Igf1/Igfbp3/Cxcl12/Syt2/Adrb1/Cth/Cdkn2a/Cd44/Dpysl2/Hbegf/Igfbp6/Hnf4a/Gdf2/Gal/Cpne9/Mul1/Dcstamp/Zc3h12d/Cpne5/Sema5a/Sfrp2/Ngf/Slit2/Igfbp4/Kif14/Bst2/Srf/Ptk2b/Park2/Pttg1/Nkx6-1/Lpar3/Hist1h1b/Bdkrb1/Alox15	40	biological_process	2.35858
GO:0040011	locomotion	158 / 932	1415 / 19509	1.51e-24	9.13e-21	2.33e-22	C5ar1/Fcnb/Vegfc/Rap2a/S100a8/Fcgr2a/Nfasc/Ccr5/Mmp12/P2ry6/Rcan2/Coro1a/Efna3/Hrg/Foxd1/Atp2b2/C3/Igf1/Igfbp3/Retn/Ptprc/Reln/Ccl2/Cxcl12/Tf/Tnp1/Tnp2/Tpm1/Cckar/Smcp/Itgam/Syk/Vav1/Tyro3/Aqp1/Dpp4/Gdf7/Anxa3/Vcam1/Cd44/Dpysl2/Dpysl3/Hbegf/Fcer1g/Lgals9/Ccl3/Kdr/Cd74/Itgb7/Acp5/Ceacam10/Serpinf1/Ccl7/Fmnl1/Ccl6/Retnlg/Kiss1/Aspm/Atp8a1/Myo1g/Gdf2/Adgrg3/Il18/Thbs4/Sell/Pla2g10/Ifitm1/Phlda2/Col1…	158	biological_process	2.33733
GO:0040008	regulation of growth	66 / 932	596 / 19509	1.68e-10	1.02e-06	3.45e-09	Tro/Wnt2/Ccr5/Mt3/Hrg/Wfdc1/Hopx/C3/Igf1/Igfbp3/Cxcl12/Syt2/Adrb1/Cth/Prkcb/Cdkn2a/Ccnb1/Socs1/Cd44/Dpysl2/Hbegf/Igfbp6/Hnf4a/Ctsg/Gdf2/Gal/Irf8/Npy1r/Dio3/Rag2/Gpam/Cpne9/Colq/Mul1/Elane/Dcstamp/Tbx2/Mpo/Zc3h12d/Cpne5/Sema5a/Sfrp2/Tlr2/Ngf/Chd7/Camp/Sash3/Slit2/Igfbp4/Kif14/Plac8/Bnipl/Bst2/Srf/Ptk2b/Park2/Pttg1/Bcl2l11/Nkx6-1/Lpar3/Hist1h1b/Csf1/Bdkrb1/Alox15/Ptger4/Ihh	66	biological_process	2.31802
GO:0051240	positive regulation of multicellular organismal process	161 / 932	1472 / 19509	4.62e-24	2.8e-20	6.42e-22	Ddx60/C5ar1/Fcnb/Vegfc/Wnt2/Rgs14/Fcgr2a/Ccr5/Hrg/Mmp13/Foxd1/Foxe3/Cd40/C3/C6/Igf1/Retn/Gimap5/Ptprc/Reln/Ccl2/Cxcl12/Spn/Syt2/Tf/Thrb/Tpm1/Wnt1/Tbxas1/Adrb1/Prkcb/Cd1d1/Syk/Cdkn2a/Casp1/Ccnb1/Aqp1/Gdf7/Alox5/Anxa3/Dpysl3/Hbegf/Fcer1g/Lgals9/Ccl3/Kdr/Cd74/Marcks/Cma1/Aurka/Tnfsf13/Serpinf1/Hcls1/Kiss1/Aspm/Gdf2/Gal/Ppargc1b/Il18/Irf8/Npy1r/Irf7/Col1a1/Hmgb2/Aif1/Otp/Dio3/C1qtnf3/Ptpn22/Rag2/Ell3…	161	biological_process	2.28948
GO:0001568	blood vessel development	60 / 932	552 / 19509	2.39e-09	1.45e-05	4.02e-08	C5ar1/Vegfc/Wnt2/Ccr5/Hrg/C3/C6/Ccl2/Cxcl12/Chm/Prkcb/Syk/Aqp1/Anxa3/Cd44/Kdr/Cma1/Serpinf1/Gdf2/Il18/Thbs4/Rasip1/Col1a1/Ngp/Adgrb3/Foxo4/Tbx2/Plxdc1/Tead2/E2f8/Itgb2/Prdm1/Sema5a/Sfrp2/Sox18/Chd7/Tal1/Ephb2/Ptprb/Camp/Slit2/Nprl3/Pf4/Spi1/Nfe2/Rspo3/Srf/Ptk2b/Nrxn1/Ccr2/Cxcr4/Foxf1/Hhex/Nr4a1/Itga7/Mmp9/Ccl5/Ptger4/Ihh/Chi3l1	60	biological_process	2.27526
GO:0033993	response to lipid	120 / 932	1108 / 19509	1.41e-17	8.52e-14	7.07e-16	C5ar1/Ltc4s/Ccna2/Calcr/S100a8/Crym/Ccr5/P2ry6/Nr0b2/Il10ra/Lcn2/Dmbt1/Mmp13/Wfdc1/Gbp2/Mgst1/Cd40/A2m/C3/Gfi1/Hp/Igf1/Lipc/Mbp/Orm1/Reln/Ccl2/Thrb/Tk1/Cckar/Abcb4/Prkcb/Casp1/Ccnb1/Pcsk1/Aqp1/Arnt2/Fmo1/Anxa3/Bglap/Socs1/Sstr5/Vcam1/Cd44/Cd80/Cebpe/Lgals9/Ccl3/Ass1/Acp5/Hnf4a/Aurka/Serpinf1/Fcgr2b/Ctsg/Mrc1/Ly86/Dcn/Gal/Ppargc1b/Dsg1/Il18/Irf8/Sell/Tyms/Ptgir/Rnf4/Npy1r/Col1a1/Hmgb2/Cfb/Aif1/Fcg…	120	biological_process	2.26705
GO:0001944	vasculature development	62 / 932	576 / 19509	1.89e-09	1.14e-05	3.23e-08	C5ar1/Vegfc/Wnt2/Ccr5/Hrg/C3/C6/Igf1/Ccl2/Cxcl12/Chm/Prkcb/Syk/Aqp1/Anxa3/Cd44/Kdr/Cma1/Arhgef15/Serpinf1/Gdf2/Il18/Thbs4/Rasip1/Col1a1/Ngp/Adgrb3/Foxo4/Tbx2/Plxdc1/Tead2/E2f8/Itgb2/Prdm1/Sema5a/Sfrp2/Sox18/Chd7/Tal1/Ephb2/Ptprb/Camp/Slit2/Nprl3/Pf4/Spi1/Nfe2/Rspo3/Srf/Ptk2b/Nrxn1/Ccr2/Cxcr4/Foxf1/Hhex/Nr4a1/Itga7/Mmp9/Ccl5/Ptger4/Ihh/Chi3l1	62	biological_process	2.25314
GO:0050878	regulation of body fluid levels	37 / 932	347 / 19509	4.45e-06	0.0269546	3.98e-05	Vwf/Ptpn6/C9/Hrg/Mmp13/Atp2b2/C3/Hbb/Cckar/Adrb1/Kng2/Syk/Tyro3/Aqp1/Fcer1g/Hnf4a/Alas2/Serping1/Fermt3/Ephb2/Ano6/Nbeal2/Pf4/Plek/Pik3cd/Treml1/Srf/Cyp4a1/Ednrb/Ptpro/Kcnn4/Lyn/Cdh1/Thbd/Ptger4/Tec/S100a9	37	biological_process	2.23199
GO:0046903	secretion	110 / 932	1034 / 19509	1.31e-15	7.94e-12	5.36e-14	Fcnb/Vegfc/Mtnr1a/S100a8/Fcgr2a/Ccr5/Pou2f2/Nr0b2/Coro1a/Lcp2/Mmp13/Foxd1/Cd40/Atp2b2/Igf1/Retn/Cxcl12/Syt2/Tnp2/Cckar/Adrb1/Gcgr/Glul/Prkcb/Syk/Casp1/Pcsk1/Tyro3/Aqp1/Anxa3/Socs1/Ms4a2/Sstr5/Camk2a/Dpysl2/Fcer1g/Lgals9/Ccl3/Cd74/Hck/Hnf4a/Alas2/Unc13c/Kiss1/Myo1g/Pde4c/Gal/Npy1r/Pla2g10/Doc2g/RT1-Db1/Trpm2/C1qtnf3/Ptpn22/Gpam/Nlrc4/Exoc3l4/Trem1/RGD1561778/Tiam1/Tlr2/Ngf/Chd7/Gpr68/Camp/Foxp3/La…	110	biological_process	2.22685
GO:0042493	response to drug	67 / 932	632 / 19509	7.77e-10	4.71e-06	1.45e-08	Ltc4s/Vegfc/Rap2a/Cdh3/Mmp12/Mt3/Lcn2/Mmp13/Wfdc1/Mgst1/Cyp4a2/Hp/Lipc/Lpl/Orm1/Reln/Ccl2/Abcb4/Psmb9/Prkcb/Cdkn2a/Casp1/Ccnb1/Pcsk1/Aqp1/Bglap/Socs1/Amh/Apobec1/Dpysl2/Ccl3/Kdr/Otc/Ass1/Hnf4a/Alas2/Aldh1a3/Cyp3a2/Pfas/Gabra2/Gal/Tyms/Col1a1/Hmgb2/Sfrp2/Tlr2/Ngf/Smtnl1/Fos/Nckap1l/Top2a/Mthfr/Rad51/Ptk2b/Lgals1/Park2/Cd86/Il1rn/Birc5/Htr6/Nkx6-1/Cybb/Lyn/Mmp9/Ccl5/Cdh1/Ptger4	67	biological_process	2.2191
GO:0048584	positive regulation of response to stimulus	178 / 932	1688 / 19509	7.52e-25	4.56e-21	1.21e-22	Ddx60/C5ar1/Fcnb/Vegfc/Pde6h/Wnt2/S100a8/Fcgr2a/Ptpn6/Cdh3/Ccr5/Mt3/Hmga1/C9/Lcp2/Hrg/Cd79b/Hopx/Foxd1/Cd40/C1s/A2m/C2/C3/C6/Gfi1/Igf1/Igfbp3/Fgd4/Gimap5/Ptprc/Reln/Ccl2/Cxcl12/Tap2/Tf/Wnt1/Adrb1/Cth/Prkcb/Cd1d1/Syk/Vav1/Cdkn2a/Casp1/Tyro3/Gdf7/Socs1/Ms4a2/Atf3/Cd44/Ctsc/Hbegf/Fcer1g/Lgals9/Ccl3/Kdr/Cd74/Marcks/Hnf4a/Tnfsf13/Ccl7/Ccl6/Hcls1/Kiss1/Aspm/Rab3gap2/Myo1g/Ctsg/Gdf2/Ly86/Il18/Thbs4/Sell…	178	biological_process	2.20733
GO:0009605	response to external stimulus	239 / 932	2267 / 19509	3.53e-34	2.13e-30	1.84e-31	Ddx60/LOC100362814/LOC100911527/C5ar1/Ltc4s/Vegfc/Cdk6/Ncf1/S100a8/Fcgr2a/Nfasc/Crym/Ccr5/Mt3/Hmga1/Il10ra/Coro1a/Lcn2/Efna3/Hrg/Mmp13/Wfdc1/Hopx/Gbp2/Foxd1/Mgst1/Cd40/Ear11/Oas1a/A2m/Atp2b2/C2/C3/C6/Cp/Gfi1/Hp/Igf1/Lipc/Orm1/Retn/Ptprc/Reln/Ccl2/Cxcl12/Spn/Tap2/Tk1/Cckar/Adrb1/Gcgr/Glul/Psmb9/Itgam/Prkcb/Syk/Vav1/Casp1/Ccnb1/Pcsk1/Tyro3/Aqp1/Fmo1/Gdf7/Alox5/Anxa3/Bglap/Socs1/Vcam1/Apobec1/Atf3/C…	239	biological_process	2.20681
GO:0052548	regulation of endopeptidase activity	41 / 932	390 / 19509	1.97e-06	0.0119265	1.97e-05	LOC100911790/S100a8/Mt3/Hrg/Wfdc1/A2m/C3/Igf1/Kng2/Cdkn2a/Aqp1/Cd44/Ctsc/Lgals9/Serpinb10/Serpinf1/Kng1l1/Serpinb1a/Pidd1/Serping1/Cst7/Mul1/Nlrc4/Ngp/Cyfip2/Sfrp2/Ngf/Camp/Bst2/Stfa2l3/Mefv/Birc5/Pttg1/Bcl2l11/Bid/LOC689230/Nr4a1/Mmp9/Cdh1/Slpi/S100a9	41	biological_process	2.20059
GO:0072503	cellular divalent inorganic cation homeostasis	39 / 932	374 / 19509	4.24e-06	0.0256728	3.84e-05	C5ar1/Calcr/Ptpn6/Ccr5/Mt3/Cd52/Coro1a/Cd40/Atp2b2/Gimap5/Ptprc/Ccl2/Cckar/Prkcb/Ms4a2/Kcna5/Ocm2/Ccl3/Kdr/Gpr3/Kiss1/Npy1r/Trpm2/Jph2/Kel/Ngf/Slc11a1/Xk/Ptk2b/Ednrb/Ccr1/Ccr2/Lpar3/Casq1/Bdkrb1/Lyn/Ccl5/Calb1/Slc24a3	39	biological_process	2.18279
GO:0006874	cellular calcium ion homeostasis	37 / 932	356 / 19509	8.01e-06	0.0485154	6.72e-05	C5ar1/Calcr/Ptpn6/Ccr5/Cd52/Coro1a/Cd40/Atp2b2/Gimap5/Ptprc/Ccl2/Cckar/Prkcb/Ms4a2/Kcna5/Ocm2/Ccl3/Kdr/Gpr3/Kiss1/Npy1r/Trpm2/Jph2/Kel/Ngf/Xk/Ptk2b/Ednrb/Ccr1/Ccr2/Lpar3/Casq1/Bdkrb1/Lyn/Ccl5/Calb1/Slc24a3	37	biological_process	2.17556
GO:0072507	divalent inorganic cation homeostasis	41 / 932	396 / 19509	2.9e-06	0.0175314	2.77e-05	C5ar1/Calcr/Ptpn6/Ccr5/Mt3/Cd52/Coro1a/Cd40/Atp2b2/Gimap5/Ptprc/Ccl2/Cckar/Prkcb/Ms4a2/Kcna5/Ocm2/Ccl3/Kdr/Gpr3/Kiss1/Npy1r/Trpm2/Jph2/Kel/Fam20a/Ngf/Slc11a1/Xk/Ptk2b/Ednrb/Park2/Ccr1/Ccr2/Lpar3/Casq1/Bdkrb1/Lyn/Ccl5/Calb1/Slc24a3	41	biological_process	2.16724
GO:0055082	cellular chemical homeostasis	68 / 932	660 / 19509	1.92e-09	1.16e-05	3.27e-08	C5ar1/Calcr/Ptpn6/Ccr5/Mt3/Cd52/Heph/Coro1a/Cd40/Atp2b2/Ckb/Cp/Gimap5/Ptprc/Ccl2/Slc4a1/Tf/Tbxas1/Cckar/Prkcb/Hk3/Aqp1/Ms4a2/Vcam1/Kcna5/Ocm2/Ccl3/Kdr/Cma1/Alas2/Gpr3/Serpinf1/Kiss1/Npy1r/RT1-Db1/Trpm2/C1qtnf3/Jph2/Kel/RGD1563378/Tiam1/Ngf/Gpr68/Slc11a1/Pck2/Ndufaf2/Xk/Srf/Ptk2b/Ednrb/Slc6a12/Car2/Cacna1e/Ucp2/Lgals1/Ccr1/Nrxn1/Ccr2/Birc5/Rhag/Lpar3/Casq1/Bdkrb1/Lyn/Ccl5/Calb1/Ptger4/Slc24a3	68	biological_process	2.15667
GO:0055074	calcium ion homeostasis	38 / 932	369 / 19509	7.51e-06	0.0454777	6.36e-05	C5ar1/Calcr/Ptpn6/Ccr5/Cd52/Coro1a/Cd40/Atp2b2/Gimap5/Ptprc/Ccl2/Cckar/Prkcb/Ms4a2/Kcna5/Ocm2/Ccl3/Kdr/Gpr3/Kiss1/Npy1r/Trpm2/Jph2/Kel/Fam20a/Ngf/Xk/Ptk2b/Ednrb/Ccr1/Ccr2/Lpar3/Casq1/Bdkrb1/Lyn/Ccl5/Calb1/Slc24a3	38	biological_process	2.15564
GO:0006928	movement of cell or subcellular component	154 / 932	1499 / 19509	2.78e-20	1.68e-16	2.12e-18	C5ar1/Vegfc/Rap2a/S100a8/Fcgr2a/Nfasc/Ccr5/Mmp12/P2ry6/Kif1b/Coro1a/Efna3/Hrg/Foxd1/Kif11/Igf1/Igfbp3/Retn/Ptprc/Reln/Ccl2/Cxcl12/Tf/Tnp1/Tnp2/Tpm1/Cckar/Smcp/Adrb1/Itgam/Syk/Vav1/Tyro3/Aqp1/Dpp4/Gdf7/Anxa3/Vcam1/Cd44/Dpysl2/Dpysl3/Hbegf/Fcer1g/Lgals9/Ccl3/Kdr/Cd74/Itgb7/Acp5/Ceacam10/Serpinf1/Ccl7/Fmnl1/Ccl6/Retnlg/Kiss1/Aspm/Atp8a1/Myo1g/Gdf2/Adgrg3/Il18/Thbs4/Sell/Stmn1/Pla2g10/Phlda2/Col1a1/H…	154	biological_process	2.15049
GO:0008284	positive regulation of cell proliferation	87 / 932	854 / 19509	1.66e-11	1e-07	3.88e-10	C5ar1/Vegfc/Cdk6/Wnt2/Ccna2/Ptpn6/Cdh3/Mmp12/Coro1a/Foxe3/Cd40/Igf1/Retn/Ptprc/Ccl2/Cxcl12/Spn/Tf/Thrb/Wnt1/Glul/Cd1d1/Syk/Ccnb1/Aqp1/Arnt2/Dpp4/Vcam1/Atf3/Cd80/Hbegf/Kcna5/Kdr/Cd74/Hck/Tnfsf13/Hcls1/Aspm/Spta1/Gdf2/Mzb1/Il18/Thbs4/Hmgb2/Aif1/Otp/Ptpn22/Ell3/Gpam/Elane/Tert/Tbx2/Gli2/Sema5a/Sfrp2/Ngf/Dmrta2/Orc1/Nckap1l/Camp/Foxp3/Sash3/Kif14/Plac8/Rrm2/Six2/Rac2/Cd274/Lin28a/Ptk2b/Ednrb/Cd86/Nr4…	87	biological_process	2.13246
GO:0051050	positive regulation of transport	95 / 932	935 / 19509	2.08e-12	1.26e-08	5.63e-11	Fcnb/Vegfc/S100a8/Fcgr2a/Cdh3/Ccr5/Nr0b2/Mmp13/Atp2b2/C2/C3/Igf1/Slc36a2/Retn/Gimap5/Reln/Ccl2/Cxcl12/Tf/Cckar/Abcb4/Adrb1/Glul/Camk4/Syk/Casp1/Pcsk1/Aqp1/Ms4a2/Camk2a/Dpysl2/Fcer1g/Lgals9/Ccl3/Marcks/Hcls1/Kiss1/Fcgr2b/Atp8a1/Actn2/Gal/Ctsk/Il18/Pla2g10/RT1-Db1/Trpm2/Aoc3/C1qtnf3/Fcgr1a/Ptpn22/Jph2/Pltp/RGD1561778/Stap1/Sema5a/Sfrp2/Tlr2/Gpr68/Ano6/Nckap1l/Camp/Slc11a1/Tlr9/Pck2/Postn/Cadm1/Blk/…	95	biological_process	2.12682
GO:0007568	aging	39 / 932	384 / 19509	7.93e-06	0.0480376	6.7e-05	Mtnr1a/Cdk6/Aurkb/Ccr5/Hmga1/Bcl2a1/Cp/Igf1/Mbp/Retn/Ccl2/Wnt1/Adrb1/Cdkn2a/Bglap/Vcam1/Amh/Ctsc/Kdr/Ass1/Serpinf1/Dcn/Tyms/Aoc3/Serping1/C1qb/Tert/Tbx2/Mpo/Itgb2/Ngf/Fos/Top2a/Srf/Ednrb/Ucp2/Cd86/Mmp9/Ccl5	39	biological_process	2.12595
GO:0045597	positive regulation of cell differentiation	90 / 932	887 / 19509	8.98e-12	5.43e-08	2.16e-10	Vegfc/Wnt2/Rgs14/Ccr5/Dmbt1/Hopx/Gfi1/Igf1/Igfbp3/Lpl/Gimap5/Ptprc/Reln/Cxcl12/Syt2/Tf/Thrb/Adrb1/Cd1d1/Syk/Cdkn2a/Gdf7/Dpysl3/Lgals9/Ccl3/Kdr/Cd74/Marcks/Aurka/Serpinf1/Hcls1/Aspm/Gdf2/Ppargc1b/Col1a1/Hmgb2/Otp/Ell3/Cpne9/Mul1/Isg15/Dcstamp/Mmd/Tiam1/Gli2/Cpne5/Prdm1/Sema5a/Sfrp2/Tlr2/Ngf/Zeb2/Ltk/Ndnf/Dmrta2/Tal1/Ephb2/Fos/Gpr68/Nckap1l/Foxp3/Sash3/Pf4/Cd83/Sema6a/Fes/Il36b/Gsx2/Tacstd2/Msr1/Li…	90	biological_process	2.12392
GO:1901701	cellular response to oxygen-containing compound	102 / 932	1014 / 19509	5.47e-13	3.31e-09	1.56e-11	Ltc4s/Ccna2/Ccr5/Mt3/P2ry6/Lcn2/Gbp2/Mgst1/Cd40/Dhfr/Gfi1/Igf1/Orm1/Reln/Ccl2/Tf/Tpm1/Wnt1/Abcb4/Gcgr/Prkcb/Hk3/Egr4/Cdkn2a/Ccnb1/Aqp1/Bglap/Socs1/Sstr5/Vcam1/Apobec1/Cd80/Cebpe/Ccl3/Marcks/Cma1/Ass1/Hck/Shmt1/Serpinf1/Ccl7/Fcgr2b/Mrc1/Ly86/Ppargc1b/Mzb1/Il18/Irf8/Rnf4/Col1a1/Hmgb2/Aif1/RT1-Db1/Ptpn22/Gpam/Trem2/Foxo4/Mpo/Tiam1/Klf1/Fcgr3a/Stap1/Tead2/Prdm1/Tlr2/Ltk/Klf11/Fos/Gpr68/Camp/Tlr9/Slit…	102	biological_process	2.10563
GO:0071396	cellular response to lipid	53 / 932	527 / 19509	2.64e-07	0.00159831	3.22e-06	Ltc4s/Ccna2/Ccr5/P2ry6/Nr0b2/Lcn2/Gbp2/Cd40/Gfi1/Igf1/Orm1/Reln/Ccl2/Thrb/Abcb4/Ccnb1/Aqp1/Bglap/Sstr5/Cd80/Cebpe/Ccl3/Ass1/Hnf4a/Serpinf1/Fcgr2b/Mrc1/Ly86/Il18/Irf8/Rnf4/Col1a1/Hmgb2/Ptpn22/Fcgr3a/Stap1/Tead2/Prdm1/Ltk/Camp/Tlr9/Irak2/Ptk2b/Ednrb/Cd86/Nr4a3/Ptafr/Hcn4/Nr4a1/Lyn/Mmp9/Ccl5/Ptger4	53	biological_process	2.10516
GO:0016049	cell growth	45 / 932	448 / 19509	2.18e-06	0.0132064	2.15e-05	Tro/Ccr5/Mt3/Hrg/Wfdc1/Igf1/Igfbp3/Cxcl12/Syt2/Adrb1/Cth/Cdkn2a/Cd44/Dpysl2/Hbegf/Igfbp6/Hnf4a/Aurka/Gdf2/Gal/Cpne9/Mul1/Dcstamp/Tiam1/Zc3h12d/Cpne5/Sema5a/Sfrp2/Ngf/Ndnf/Slit2/Igfbp4/Kif14/Postn/Cadm1/Bst2/Srf/Ptk2b/Park2/Pttg1/Nkx6-1/Lpar3/Hist1h1b/Bdkrb1/Alox15	45	biological_process	2.10259
GO:0001934	positive regulation of protein phosphorylation	83 / 932	828 / 19509	1.13e-10	6.82e-07	2.37e-09	LOC100911527/C5ar1/Vegfc/Pde6h/Rap2a/Mt3/Lcp2/Cdc25b/Cd40/C3/Igf1/Igfbp3/Fgd4/Ptprc/Reln/Ccl2/Spn/Tf/Wnt1/Syk/Ccnb1/Gdf7/Socs1/Cd44/Cd80/Lgals9/Plk1/Ccl3/Kdr/Cd74/Marcks/Hnf4a/Ccl7/Ccl6/Hcls1/Kiss1/Gdf2/Il18/Thbs4/Aif1/C1qtnf3/Ptpn22/Eda2r/Pla2g2a/Mul1/Trem2/Mmd/Fam20a/Muc20/Tiam1/Stap1/Map3k10/Sfrp2/Ngf/Zeb2/Rassf2/Tpx2/Card10/Nckap1l/Camp/Slc11a1/Tlr9/Igfbp4/Kif14/Rps6ka4/Tnfrsf14/Ptk2b/Ednrb/C…	83	biological_process	2.0983
GO:0042592	homeostatic process	151 / 932	1507 / 19509	7.33e-19	4.44e-15	4.56e-17	Poc1b/C5ar1/Cdk6/Calcr/Ptpn6/Cdh3/Ccr5/Mt3/Cd52/Heph/Coro1a/Lcn2/Cd40/Oas1a/Atp2b2/Ckb/Cp/Hbb/Igf1/Lipc/Lpl/Adgrf5/Gimap5/Ptprc/Ccl2/Slc4a1/Slc9a2/Tap2/Tf/Tbxas1/Cckar/Abcb4/Adrb1/Gcgr/Prkcb/Hk3/Syk/Cdkn2a/Tyro3/Aqp1/Ms4a2/Sstr5/Vcam1/Cd44/Fcer1g/Kcna5/Lgals9/Ocm2/Ccl3/Kdr/Cd74/Otc/Cma1/Acp5/Hnf4a/Alas2/Gpr3/Serpinf1/Hcls1/Kiss1/Fcgr2b/Spta1/Ppargc1b/Ctsk/Il18/Gpx2/Ahsp/Npy1r/Pla2g10/Hmgb2/RT1-Db…	151	biological_process	2.09741
GO:0006897	endocytosis	49 / 932	490 / 19509	8.82e-07	0.00533991	9.53e-06	Fcnb/Calcr/Fcgr2a/Coro1a/Dmbt1/C2/C3/Lgals3bp/Ccl2/Syt2/Tf/Syk/Vav1/Tyro3/Anxa3/Cebpe/Dpysl2/Fcer1g/Hck/Ceacam10/Fcgr2b/Myo1g/Mrc1/Megf10/Irf8/Aif1/Susd2/Fcgr1a/Snx10/Elane/Pstpip1/Arhgap27/Stap1/Fcrl2/Itga4/Lrp1b/Dnajc6/Prtn3/Ano6/Nckap1l/Slc11a1/Elmo1/Ifitm3/Pld4/Msr1/Fgr/Alox15/Fcna/Sfrp4	49	biological_process	2.09324
GO:0051222	positive regulation of protein transport	44 / 932	440 / 19509	3.17e-06	0.0192174	3.01e-05	Fcnb/Vegfc/Ccr5/Nr0b2/Mmp13/Igf1/Ccl2/Adrb1/Glul/Camk4/Syk/Casp1/Pcsk1/Lgals9/Ccl3/Hcls1/Ctsk/Il18/RT1-Db1/Trpm2/C1qtnf3/Ptpn22/RGD1561778/Sema5a/Sfrp2/Tlr2/Gpr68/Camp/Tlr9/Pck2/Postn/Cadm1/Blk/Tnfrsf14/Rac2/Rnase2/Cd2/Cd274/Nkx6-1/Kcnn4/Fgr/Cdh1/Fcna/Ptger4	44	biological_process	2.09324
GO:0050769	positive regulation of neurogenesis	44 / 932	441 / 19509	3.37e-06	0.0203907	3.16e-05	Vegfc/Wnt2/Rgs14/Ccr5/Reln/Cxcl12/Syt2/Tf/Gdf7/Dpysl3/Kdr/Marcks/Serpinf1/Aspm/Otp/Ell3/Cpne9/Mul1/Mmd/Tiam1/Gli2/Cpne5/Sema5a/Tlr2/Ngf/Ltk/Ndnf/Dmrta2/Ephb2/Sema6a/Fes/Gsx2/Lin28a/Srf/Ptk2b/Park2/Shank3/Cxcr4/Kit/Nkx6-1/Lpar3/Csf1/Lyn/Ccl5	44	biological_process	2.08849
GO:0043410	positive regulation of MAPK cascade	43 / 932	431 / 19509	4.35e-06	0.0263335	3.91e-05	C5ar1/Pde6h/Mt3/Cd40/C3/Igf1/Igfbp3/Fgd4/Ptprc/Ccl2/Tf/Syk/Cd44/Lgals9/Ccl3/Kdr/Cd74/Ccl7/Ccl6/Kiss1/C1qtnf3/Ptpn22/Eda2r/Pla2g2a/Mul1/Trem2/Muc20/Tiam1/Map3k10/Zeb2/Rassf2/Tlr9/Igfbp4/Ptk2b/Ccr1/Kitlg/Ccr2/Il1rn/Kit/Lpar3/Alox15/Ccl5/Chi3l1	43	biological_process	2.08838
GO:0043547	positive regulation of GTPase activity	41 / 932	412 / 19509	7.69e-06	0.0465772	6.51e-05	Arhgap6/Rgs14/Cd40/Fgd4/Ccl2/Adrb1/Chm/Vav1/Ccl3/Arhgef15/Acap1/Ccl7/Ccl6/Rgs18/Rab3gap2/Adgrb3/Dock10/Arhgap27/Tiam1/Arhgef18/Arhgef37/Fgd2/Dennd2d/Dock11/Acap3/Rasal3/Racgap1/Nckap1l/Nprl3/Ranbp10/Sipa1/Rasgrp2/Arhgap9/Dennd1c/Tbc1d10b/Pip5k1a/Arhgap25/Ptk2b/Rgs3/Rgs5/Ccl5	41	biological_process	2.08308
GO:0052547	regulation of peptidase activity	41 / 932	413 / 19509	8.16e-06	0.0493953	6.82e-05	LOC100911790/S100a8/Mt3/Hrg/Wfdc1/A2m/C3/Igf1/Kng2/Cdkn2a/Aqp1/Cd44/Ctsc/Lgals9/Serpinb10/Serpinf1/Kng1l1/Serpinb1a/Pidd1/Serping1/Cst7/Mul1/Nlrc4/Ngp/Cyfip2/Sfrp2/Ngf/Camp/Bst2/Stfa2l3/Mefv/Birc5/Pttg1/Bcl2l11/Bid/LOC689230/Nr4a1/Mmp9/Cdh1/Slpi/S100a9	41	biological_process	2.07804
GO:0048545	response to steroid hormone	63 / 932	637 / 19509	3.61e-08	0.000218345	5.1e-07	Ccna2/Calcr/Nr0b2/Dmbt1/Mmp13/Wfdc1/A2m/C3/Hp/Igf1/Lipc/Mbp/Orm1/Reln/Ccl2/Thrb/Tk1/Cckar/Abcb4/Pcsk1/Aqp1/Arnt2/Anxa3/Bglap/Socs1/Sstr5/Ass1/Hnf4a/Aurka/Serpinf1/Fcgr2b/Gal/Ppargc1b/Dsg1/Tyms/Rnf4/Npy1r/Col1a1/Hmgb2/Aif1/Fcgr1a/C1qb/Tlr2/Ngf/Fos/Slit2/Pck2/Postn/Car2/Park2/Nr4a3/Ptafr/Hcn4/Il1rn/Birc5/Htr6/Bid/Nr4a1/Mmp9/Ccl5/Ptger4/Ihh/Sfrp4	63	biological_process	2.07024
GO:0055065	metal ion homeostasis	52 / 932	526 / 19509	5.81e-07	0.00351657	6.51e-06	C5ar1/Calcr/Ptpn6/Ccr5/Mt3/Cd52/Heph/Coro1a/Lcn2/Cd40/Atp2b2/Cp/Gimap5/Ptprc/Ccl2/Tf/Cckar/Prkcb/Ms4a2/Kcna5/Ocm2/Ccl3/Kdr/Alas2/Gpr3/Kiss1/Npy1r/Trpm2/Jph2/Kel/RGD1563378/Fam20a/Ngf/Slc11a1/Epb42/Xk/Cyp4a1/Ptk2b/Ednrb/Park2/Ccr1/Rhd/Ccr2/Rhag/Lpar3/Casq1/Bdkrb1/Lyn/Ccl5/Calb1/Ptger4/Slc24a3	52	biological_process	2.06936
GO:0080134	regulation of response to stress	116 / 932	1174 / 19509	3.97e-14	2.4e-10	1.36e-12	Parpbp/Ddx60/LOC100362814/Fcnb/Cdk6/Rap2a/S100a8/Fcgr2a/Ccr5/Mt3/Hmga1/Hrg/Wfdc1/Hopx/A2m/C3/C6/Dhfr/Gfi1/Hbb/Hp/Fgd4/Gimap5/Cxcl12/Spn/Tap2/Tf/Hk3/Syk/Vav1/Cdkn2a/Casp1/Tyro3/Socs1/Cd44/Hbegf/Fcer1g/Lgals9/Ccl3/Cd74/Acp5/Serpinb10/Serpinf1/Ccl6/Fcgr2b/Rab3gap2/Ctsk/Cd37/Gpx2/Irf7/Hmgb2/Pik3ap1/RT1-Db1/Trpm2/Sh3rf3/Aoc3/C1qtnf3/Fcgr1a/Ptpn22/Serping1/Ell3/Alox5ap/Eda2r/Mul1/Nlrc4/Trem1/Tert/Tiam1…	116	biological_process	2.06828
GO:0019725	cellular homeostasis	75 / 932	760 / 19509	1.88e-09	1.14e-05	3.23e-08	C5ar1/Calcr/Ptpn6/Ccr5/Mt3/Cd52/Heph/Coro1a/Cd40/Atp2b2/Ckb/Cp/Gimap5/Ptprc/Ccl2/Slc4a1/Tf/Tbxas1/Cckar/Prkcb/Hk3/Tyro3/Aqp1/Ms4a2/Vcam1/Kcna5/Ocm2/Ccl3/Kdr/Cma1/Alas2/Gpr3/Serpinf1/Kiss1/Npy1r/RT1-Db1/Trpm2/C1qtnf3/Jph2/Kel/RGD1563378/Tiam1/Ngf/Gpr68/Ano6/Slc11a1/Pck2/Ndufaf2/Dnajc16/Xk/Srf/Ptk2b/Ednrb/Slc6a12/Car2/Cacna1e/Ucp2/Lgals1/Park2/Ccr1/Shank3/Nrxn1/Ccr2/Birc5/Kcnn4/Rhag/Lpar3/Casq1/Bdk…	75	biological_process	2.0657
GO:0006875	cellular metal ion homeostasis	44 / 932	446 / 19509	4.51e-06	0.0273207	4.03e-05	C5ar1/Calcr/Ptpn6/Ccr5/Mt3/Cd52/Heph/Coro1a/Cd40/Atp2b2/Cp/Gimap5/Ptprc/Ccl2/Tf/Cckar/Prkcb/Ms4a2/Kcna5/Ocm2/Ccl3/Kdr/Alas2/Gpr3/Kiss1/Npy1r/Trpm2/Jph2/Kel/RGD1563378/Ngf/Slc11a1/Xk/Ptk2b/Ednrb/Ccr1/Ccr2/Lpar3/Casq1/Bdkrb1/Lyn/Ccl5/Calb1/Slc24a3	44	biological_process	2.06508
GO:0010562	positive regulation of phosphorus metabolic process	99 / 932	1006 / 19509	4.56e-12	2.76e-08	1.14e-10	LOC100911527/C5ar1/Vegfc/Mtnr1a/Pde6h/Rap2a/Calcr/Mt3/Lcp2/Cdc25b/Cd40/C3/Igf1/Igfbp3/Adgrf5/Npr1/Fgd4/Ptprc/Reln/Ccl2/Spn/Tf/Wnt1/Adrb1/Syk/Ccnb1/Gdf7/Socs1/Cd44/Cd80/Lgals9/Plk1/Ccl3/Kdr/Cd74/Marcks/Hnf4a/Gpr3/Ccl7/Ccl6/Hcls1/Mrap/Kiss1/Gdf2/Ppargc1b/Il18/Thbs4/Ptgir/Aif1/C1qtnf3/Ptpn22/Eda2r/Pla2g2a/Mul1/Trem2/Mmd/Fam20a/Muc20/Tiam1/Stap1/Cdca2/Map3k10/Sfrp2/Ngf/Zeb2/Rassf2/Tpx2/Card10/Nckap1l…	99	biological_process	2.05995
GO:0045937	positive regulation of phosphate metabolic process	99 / 932	1006 / 19509	4.56e-12	2.76e-08	1.14e-10	LOC100911527/C5ar1/Vegfc/Mtnr1a/Pde6h/Rap2a/Calcr/Mt3/Lcp2/Cdc25b/Cd40/C3/Igf1/Igfbp3/Adgrf5/Npr1/Fgd4/Ptprc/Reln/Ccl2/Spn/Tf/Wnt1/Adrb1/Syk/Ccnb1/Gdf7/Socs1/Cd44/Cd80/Lgals9/Plk1/Ccl3/Kdr/Cd74/Marcks/Hnf4a/Gpr3/Ccl7/Ccl6/Hcls1/Mrap/Kiss1/Gdf2/Ppargc1b/Il18/Thbs4/Ptgir/Aif1/C1qtnf3/Ptpn22/Eda2r/Pla2g2a/Mul1/Trem2/Mmd/Fam20a/Muc20/Tiam1/Stap1/Cdca2/Map3k10/Sfrp2/Ngf/Zeb2/Rassf2/Tpx2/Card10/Nckap1l…	99	biological_process	2.05995
GO:0098771	inorganic ion homeostasis	59 / 932	600 / 19509	1.21e-07	0.000730842	1.56e-06	C5ar1/Calcr/Ptpn6/Ccr5/Mt3/Cd52/Heph/Coro1a/Lcn2/Cd40/Atp2b2/Ckb/Cp/Gimap5/Ptprc/Ccl2/Slc4a1/Slc9a2/Tf/Tbxas1/Cckar/Prkcb/Ms4a2/Kcna5/Ocm2/Ccl3/Kdr/Otc/Alas2/Gpr3/Kiss1/Npy1r/Trpm2/Jph2/Kel/RGD1563378/Fam20a/Ngf/Slc11a1/Epb42/Xk/Cyp4a1/Ptk2b/Ednrb/Car2/Park2/Ccr1/Rhd/Ccr2/Rhag/Lpar3/Casq1/Bdkrb1/Lyn/Ccl5/Calb1/Ptger4/Slc24a3/Sfrp4	59	biological_process	2.05835
GO:0051094	positive regulation of developmental process	120 / 932	1223 / 19509	2.24e-14	1.35e-10	7.9e-13	C5ar1/Vegfc/Wnt2/Rgs14/Ccr5/Hmga1/Dmbt1/Hopx/Foxd1/Foxe3/Cd40/C3/C6/Gfi1/Igf1/Igfbp3/Lpl/Retn/Gimap5/Ptprc/Reln/Cxcl12/Syt2/Tf/Thrb/Wnt1/Adrb1/Prkcb/Cd1d1/Syk/Cdkn2a/Ccnb1/Aqp1/Gdf7/Anxa3/Dpysl3/Lgals9/Ccl3/Kdr/Cd74/Marcks/Cma1/Aurka/Tnfsf13/Serpinf1/Hcls1/Aspm/Gdf2/Gal/Ppargc1b/Col1a1/Hmgb2/Otp/Dio3/Rag2/Ell3/Gpam/Cpne9/Mul1/Isg15/Dcstamp/Adgrb3/Tbx2/Mmd/Tiam1/Gli2/Dmrt2/Cpne5/Itgb2/Prdm1/Sema5a…	120	biological_process	2.05387
GO:0042327	positive regulation of phosphorylation	85 / 932	867 / 19509	2.03e-10	1.23e-06	4.1e-09	LOC100911527/C5ar1/Vegfc/Pde6h/Rap2a/Mt3/Lcp2/Cdc25b/Cd40/C3/Igf1/Igfbp3/Fgd4/Ptprc/Reln/Ccl2/Spn/Tf/Wnt1/Syk/Ccnb1/Gdf7/Socs1/Cd44/Cd80/Lgals9/Plk1/Ccl3/Kdr/Cd74/Marcks/Hnf4a/Ccl7/Ccl6/Hcls1/Kiss1/Gdf2/Ppargc1b/Il18/Thbs4/Aif1/C1qtnf3/Ptpn22/Eda2r/Pla2g2a/Mul1/Trem2/Mmd/Fam20a/Muc20/Tiam1/Stap1/Map3k10/Sfrp2/Ngf/Zeb2/Rassf2/Tpx2/Card10/Nckap1l/Camp/Slc11a1/Tlr9/Igfbp4/Kif14/Rps6ka4/Tnfrsf14/Ptk2…	85	biological_process	2.0522
GO:0006873	cellular ion homeostasis	49 / 932	501 / 19509	1.67e-06	0.0101226	1.71e-05	C5ar1/Calcr/Ptpn6/Ccr5/Mt3/Cd52/Heph/Coro1a/Cd40/Atp2b2/Ckb/Cp/Gimap5/Ptprc/Ccl2/Slc4a1/Tf/Tbxas1/Cckar/Prkcb/Ms4a2/Kcna5/Ocm2/Ccl3/Kdr/Alas2/Gpr3/Kiss1/Npy1r/Trpm2/Jph2/Kel/RGD1563378/Ngf/Slc11a1/Xk/Ptk2b/Ednrb/Car2/Ccr1/Ccr2/Rhag/Lpar3/Casq1/Bdkrb1/Lyn/Ccl5/Calb1/Slc24a3	49	biological_process	2.04728
GO:0007169	transmembrane receptor protein tyrosine kinase signaling pathway	47 / 932	482 / 19509	2.95e-06	0.0178791	2.81e-05	Vegfc/Pde6h/Rgs14/Cdh3/Mt3/Lcp2/Efna3/Hrg/Igf1/Igfbp3/Ccl2/Wnt1/Prkcb/Syk/Socs1/Hbegf/Kdr/Igfbp6/Hck/Pilra/Ptgir/Foxo4/Muc20/Tiam1/Gigyf1/Stap1/Efemp1/Ngf/Ltk/Rassf2/Ephb2/Igfbp4/RGD1563400/Fes/Blk/Btk/Blnk/Ptk2b/Kit/LOC680910/LOC685157/Csf1/Fgr/Hhex/Lyn/Mmp9/Tec	47	biological_process	2.04113
GO:0014070	response to organic cyclic compound	112 / 932	1150 / 19509	3.02e-13	1.83e-09	9.19e-12	LOC100911527/Ccna2/Calcr/Crym/Ccr5/Mmp12/P2ry6/Nr0b2/Dmbt1/Hrg/Mmp13/Wfdc1/C1s/A2m/C3/Dhfr/Hp/Igf1/Lipc/Mbp/Orm1/Reln/Ccl2/Tf/Thrb/Tk1/Cckar/Abcb4/Psmb9/Prkcb/Egr4/Cdkn2a/Casp1/Ccnb1/Pcsk1/Aqp1/Arnt2/Anxa3/Bglap/Socs1/Sstr5/Vcam1/Amh/Cd44/Dpysl2/Ccl3/Otc/Ass1/Acp5/Hnf4a/Aurka/Shmt1/Serpinf1/Hid1/Fcgr2b/Mki67/Gal/Ppargc1b/Dsg1/Il18/Sell/Tyms/Rnf4/Npy1r/Col1a1/Hmgb2/Aif1/Fcgr1a/C1qb/Mul1/Tert/Tiam1…	112	biological_process	2.03863
GO:1901700	response to oxygen-containing compound	167 / 932	1722 / 19509	1.88e-19	1.14e-15	1.3e-17	C5ar1/Ltc4s/Ccna2/S100a8/Crym/Ccr5/Mt3/P2ry6/Nr0b2/Il10ra/Lcn2/Wfdc1/Gbp2/Mgst1/Cd40/C1s/A2m/C3/Dhfr/Gfi1/Hbb/Hp/Igf1/Lipc/Mbp/Orm1/Retn/Reln/Ccl2/Cxcl12/Tf/Tk1/Tpm1/Wnt1/Cckar/Abcb4/Gcgr/Glul/Prkcb/Hk3/Egr4/Cdkn2a/Casp1/Ccnb1/Pcsk1/Aqp1/Arnt2/Fmo1/Bglap/Socs1/Sstr5/Vcam1/Apobec1/Cd80/Cebpe/Dpysl2/Kcna5/Lgals9/Ccl3/Marcks/Otc/Cma1/Ass1/Acp5/Hck/Hnf4a/Aurka/Shmt1/Serpinf1/Ccl7/Hid1/Fcgr2b/Ctsg/Mrc…	167	biological_process	2.03003
GO:0051239	regulation of multicellular organismal process	245 / 932	2533 / 19509	3.49e-29	2.11e-25	1.12e-26	Ddx60/Hemgn/Gpnmb/C5ar1/Fcnb/Vegfc/Cdk6/Wnt2/Ncf1/Rap2a/Rgs14/Calcr/Fcgr2a/Ptpn6/Cdh3/Ccr5/Mt3/Dmbt1/Efna3/Hrg/Mmp13/Hopx/Foxd1/Foxe3/Cd40/C3/C6/Gfi1/Igf1/Mbp/Myl3/Orm1/Retn/Gimap5/Ptprc/Reln/Ccl2/Cxcl12/Spn/Syt2/Tf/Thrb/Tpm1/Wnt1/Tbxas1/Adrb1/Prkcb/Cd1d1/Syk/Cdkn2a/Casp1/Ccnb1/Aqp1/Gdf7/Alox5/Anxa3/Bglap/Socs1/Cort/Amh/Dpysl2/Dpysl3/Hbegf/Fcer1g/Kcna5/Lgals9/Ccl3/Kdr/Cd74/Marcks/Cma1/Acp5/Hnf4a/…	245	biological_process	2.02465
GO:0042127	regulation of cell proliferation	145 / 932	1501 / 19509	1.02e-16	6.19e-13	4.74e-15	C5ar1/Vegfc/Cdk6/Wnt2/Ccna2/Ptpn6/Cdh3/Ccr5/Mmp12/Hmga1/Coro1a/Hrg/Wfdc1/Foxe3/Cd40/Igf1/Igfbp3/Npr1/Retn/Ptprc/Ccl2/Cxcl12/Spn/Tf/Thrb/Wnt1/Glul/Cth/Cd1d1/Syk/Cdkn2a/Ccnb1/Aqp1/Arnt2/Dpp4/Sstr5/Vcam1/Apobec1/Atf3/Cd80/Hbegf/Kcna5/Lgals9/Kdr/Cd74/Hck/Hnf4a/Tnfsf13/Serpinf1/Hcls1/Kiss1/Aspm/Fcgr2b/Spta1/Ifi30/Gdf2/Gal/Mzb1/Cd37/Il18/Thbs4/Ptgir/Hmgb2/Aif1/RT1-Db1/Otp/Ptpn22/Ell3/Gpam/Pla2g2a/Elane…	145	biological_process	2.02212
GO:0007610	behavior	76 / 932	788 / 19509	4.04e-09	2.44e-05	6.52e-08	C5ar1/Vegfc/Rgs14/Ccr5/Gjb4/Rcan2/Hrg/Nav2/Atp2b2/Gfi1/Igf1/Retn/Reln/Ccl2/Cxcl12/Thrb/Cckar/Adrb1/Camk4/Casp1/Dpp4/Cort/Lgals9/Prkar1b/Ccl3/Kdr/Cd74/Aldh1a3/Serpinf1/Ccl7/Atp8a1/Gal/Il18/Thbs4/Sell/Npy1r/Sorcs3/Aif1/Aoc3/Celsr1/Pla2g7/Mmp28/Tiam1/Stap1/Myh14/Sema5a/Ngf/Chd7/Tal1/Ephb2/Fos/Ano6/Nckap1l/Slit2/Pf4/Rac2/Srf/Ptk2b/Cacna1e/Park2/Ccr1/Nr4a3/Shank3/Nrxn1/Ccr2/Il1rn/Cxcr4/Kit/Htr6/Csf1/L…	76	biological_process	2.01886
GO:2000026	regulation of multicellular organismal development	163 / 932	1691 / 19509	1.02e-18	6.18e-15	6.08e-17	C5ar1/Vegfc/Cdk6/Wnt2/Rap2a/Rgs14/Ptpn6/Cdh3/Ccr5/Mt3/Dmbt1/Efna3/Hrg/Hopx/Foxd1/Foxe3/Cd40/C3/C6/Gfi1/Igf1/Mbp/Retn/Gimap5/Ptprc/Reln/Ccl2/Cxcl12/Syt2/Tf/Thrb/Wnt1/Adrb1/Prkcb/Cd1d1/Syk/Cdkn2a/Ccnb1/Aqp1/Gdf7/Anxa3/Bglap/Amh/Dpysl2/Dpysl3/Lgals9/Ccl3/Kdr/Cd74/Marcks/Cma1/Hnf4a/Arhgef15/Tnfsf13/Serpinf1/Hcls1/Chodl/Aspm/Gdf2/Gal/Megf10/Ppargc1b/Thbs4/Phlda2/Col1a1/Hmgb2/Otp/Ell3/Jph2/Kel/Cpne9/Co…	163	biological_process	2.01773
GO:0048878	chemical homeostasis	97 / 932	1008 / 19509	2.74e-11	1.66e-07	6.23e-10	C5ar1/Calcr/Ptpn6/Ccr5/Mt3/Cd52/Heph/Coro1a/Lcn2/Cd40/Oas1a/Atp2b2/Ckb/Cp/Igf1/Lipc/Lpl/Adgrf5/Gimap5/Ptprc/Ccl2/Slc4a1/Slc9a2/Tap2/Tf/Tbxas1/Cckar/Abcb4/Adrb1/Gcgr/Prkcb/Hk3/Cdkn2a/Aqp1/Ms4a2/Sstr5/Vcam1/Kcna5/Ocm2/Ccl3/Kdr/Otc/Cma1/Hnf4a/Alas2/Gpr3/Serpinf1/Kiss1/Npy1r/Pla2g10/RT1-Db1/Trpm2/C1qtnf3/Jph2/Gpam/Kel/Gpihbp1/RGD1563378/Fam20a/Tiam1/Ngf/Gpr68/Slc11a1/Pck2/Ndufaf2/Epb42/Xk/Srf/Cyp4a1/…	97	biological_process	2.01433
GO:0055080	cation homeostasis	56 / 932	582 / 19509	5.14e-07	0.00311291	5.85e-06	C5ar1/Calcr/Ptpn6/Ccr5/Mt3/Cd52/Heph/Coro1a/Lcn2/Cd40/Atp2b2/Cp/Gimap5/Ptprc/Ccl2/Slc4a1/Slc9a2/Tf/Cckar/Prkcb/Ms4a2/Kcna5/Ocm2/Ccl3/Kdr/Otc/Alas2/Gpr3/Kiss1/Npy1r/Trpm2/Jph2/Kel/RGD1563378/Fam20a/Ngf/Slc11a1/Epb42/Xk/Cyp4a1/Ptk2b/Ednrb/Car2/Park2/Ccr1/Rhd/Ccr2/Rhag/Lpar3/Casq1/Bdkrb1/Lyn/Ccl5/Calb1/Ptger4/Slc24a3	56	biological_process	2.01411
GO:0050801	ion homeostasis	63 / 932	656 / 19509	1.06e-07	0.000640243	1.39e-06	C5ar1/Calcr/Ptpn6/Ccr5/Mt3/Cd52/Heph/Coro1a/Lcn2/Cd40/Atp2b2/Ckb/Cp/Gimap5/Ptprc/Ccl2/Slc4a1/Slc9a2/Tf/Tbxas1/Cckar/Prkcb/Ms4a2/Kcna5/Ocm2/Ccl3/Kdr/Otc/Hnf4a/Alas2/Gpr3/Kiss1/Npy1r/Trpm2/Jph2/Gpam/Kel/RGD1563378/Fam20a/Ngf/Slc11a1/Epb42/Xk/Cyp4a1/Ptk2b/Ednrb/Car2/Park2/Ccr1/Hcn4/Rhd/Ccr2/Rhag/Lpar3/Casq1/Bdkrb1/Lyn/Ccl5/Calb1/Ptger4/Abcg1/Slc24a3/Sfrp4	63	biological_process	2.01028
GO:0051223	regulation of protein transport	68 / 932	709 / 19509	3.42e-08	0.000207222	4.87e-07	Fcnb/Vegfc/Mtnr1a/Ccr5/Nr0b2/Mmp13/Cd40/Igf1/Ccl2/Adrb1/Glul/Camk4/Syk/Cdkn2a/Casp1/Pcsk1/Socs1/Sstr5/Lgals9/Ccl3/Hnf4a/Hcls1/Pde4c/Ctsk/Il18/RT1-Db1/Trpm2/C1qtnf3/Ptpn22/Gpam/RGD1561778/Tiam1/Lcp1/Sema5a/Sfrp2/Tlr2/Gpr68/Camp/Foxp3/Tlr9/Pck2/Tbc1d10c/Ndufaf2/Postn/Cadm1/Blk/Tnfrsf14/Rac2/Rnase2/Cd2/Rab11fip1/Cd274/Cacna1e/Ucp2/Srgn/Park2/Nrxn1/Birc5/Bard1/Rsad2/Nkx6-1/Kcnn4/Fgr/Lyn/Ccl5/Cdh1/Fcn…	68	biological_process	2.00762
GO:0008285	negative regulation of cell proliferation	59 / 932	623 / 19509	4.33e-07	0.00262062	5.05e-06	Vegfc/Cdk6/Ptpn6/Ccr5/Hmga1/Hrg/Wfdc1/Igf1/Igfbp3/Npr1/Spn/Cth/Cdkn2a/Sstr5/Lgals9/Hnf4a/Serpinf1/Kiss1/Fcgr2b/Ifi30/Gdf2/Gal/Cd37/Ptgir/Aif1/RT1-Db1/Pla2g2a/C1ql4/Foxo4/Slfn2/Hist1h2ac/Hist1h2an/Zc3h12d/Prdm1/Sfrp2/Tlr2/Klf11/Foxp3/Slit2/Ifitm3/Bnipl/Tnfrsf14/Cd274/Srf/Hist1h2ai/Ptk2b/Rassf5/Hpgds/Ptges/Twist2/Pttg1/Lst1/Hist1h2ak/Lyn/Atf2/Mmp9/Cdh1/Ihh/Sfrp4	59	biological_process	1.98236
GO:0022603	regulation of anatomical structure morphogenesis	85 / 932	898 / 19509	1.14e-09	6.9e-06	2.04e-08	C5ar1/Vegfc/Wnt2/Rap2a/Ccr5/Mt3/Coro1a/Hrg/C3/C6/Mbp/Fgd4/Reln/Ccl2/Cxcl12/Syt2/Prkcb/Cdkn2a/Aqp1/Gdf7/Anxa3/Dpysl2/Ccl3/Kdr/Marcks/Cma1/Hck/Hnf4a/Tnfsf13/Serpinf1/Ccl7/Fmnl1/Spta1/Gdf2/Gal/Il18/Thbs4/Col1a1/Ell3/Kel/Cpne9/Mul1/Dcstamp/Celsr1/Ngp/Adgrb3/Foxo4/Tbx2/Tiam1/Arhgef18/Dmrt2/Cpne5/Itgb2/Sema5a/Sfrp2/Ngf/Ephb2/Casz1/Camp/Slit2/Pf4/Fes/Postn/Six2/Nfe2/Tacstd2/Xk/Srf/Ptk2b/Park2/Shank3/Ccr…	85	biological_process	1.98135
GO:0051962	positive regulation of nervous system development	48 / 932	508 / 19509	5.51e-06	0.0333483	4.82e-05	Vegfc/Wnt2/Rgs14/Ccr5/Igf1/Reln/Cxcl12/Syt2/Tf/Gdf7/Dpysl3/Kdr/Marcks/Serpinf1/Aspm/Otp/Ell3/Cpne9/Mul1/Adgrb3/Mmd/Tiam1/Gli2/Cpne5/Sema5a/Tlr2/Ngf/Ltk/Ndnf/Dmrta2/Ephb2/Amigo3/Sema6a/Fes/Gsx2/Lin28a/Srf/Ptk2b/Park2/Shank3/Nrxn1/Cxcr4/Kit/Nkx6-1/Lpar3/Csf1/Lyn/Ccl5	48	biological_process	1.97786
GO:0097305	response to alcohol	50 / 932	533 / 19509	4.31e-06	0.0261119	3.9e-05	Ccna2/S100a8/Crym/Ccr5/Wfdc1/C3/Igf1/Reln/Ccl2/Tk1/Prkcb/Aqp1/Arnt2/Bglap/Socs1/Sstr5/Vcam1/Apobec1/Ccl3/Ass1/Acp5/Aurka/Serpinf1/Ccl7/Fcgr2b/Tyms/Rnf4/Npy1r/Col1a1/Fcgr1a/Fos/Slit2/Pck2/Postn/Spi1/Ptk2b/Car3/Park2/Ptafr/Hcn4/Birc5/Htr6/Bid/Htr3a/Mmp9/Ccl5/Cdh1/Ihh/Sfrp4/S100a9	50	biological_process	1.96364
GO:0031401	positive regulation of protein modification process	94 / 932	1006 / 19509	2.77e-10	1.68e-06	5.48e-09	Fanci/LOC100911527/C5ar1/Vegfc/Pde6h/Rap2a/Mt3/Lcp2/Cdc25b/Cd40/C3/Igf1/Igfbp3/Fgd4/Ptprc/Reln/Ccl2/Spn/Tf/Wnt1/Syk/Cdkn2a/Ccnb1/Gdf7/Socs1/Cd44/Cd80/Lgals9/Plk1/Ccl3/Kdr/Cd74/Marcks/Hnf4a/Ccl7/Ccl6/Hcls1/Kiss1/Rab3gap2/Gdf2/Ppargc1b/Il18/Thbs4/Aif1/C1qtnf3/Ptpn22/Eda2r/Pla2g2a/Mul1/Trem2/Mmd/Fam20a/Muc20/Tiam1/Stap1/Cdca2/Map3k10/Sfrp2/Ngf/Zeb2/Rassf2/Tpx2/Card10/Nckap1l/Camp/Slc11a1/Foxp3/Tlr9/…	94	biological_process	1.95591
GO:0008283	cell proliferation	170 / 932	1828 / 19509	5.61e-18	3.4e-14	3e-16	Poc1b/LOC100911527/C5ar1/Vegfc/Cdk6/Wnt2/Ccna2/Ncf1/Aurkb/Ptpn6/Cdh3/Ccr5/Mmp12/Hmga1/Coro1a/Dmbt1/Hrg/Wfdc1/Foxe3/Cd40/Igf1/Igfbp3/Npr1/Retn/Ptprc/Ccl2/Cxcl12/Spn/Tf/Thrb/Tk1/Wnt1/Glul/Cth/Itgam/Cd1d1/Syk/Cdkn2a/Ccnb1/Aqp1/Arnt2/Dpp4/Sstr5/Vcam1/Apobec1/Atf3/Cd80/Hbegf/Kcna5/Lgals9/Kdr/Cd74/Hck/Hnf4a/Tnfsf13/Serpinf1/Hcls1/Kiss1/Aspm/Fcgr2b/Spta1/Ifi30/Gdf2/Mki67/Gal/Megf10/Mzb1/Cd37/Il18/Thbs4/…	170	biological_process	1.94667
GO:0010720	positive regulation of cell development	50 / 932	538 / 19509	5.6e-06	0.0338734	4.89e-05	Vegfc/Wnt2/Rgs14/Ccr5/Reln/Cxcl12/Syt2/Tf/Adrb1/Cdkn2a/Gdf7/Dpysl3/Kdr/Marcks/Aurka/Serpinf1/Aspm/Col1a1/Otp/Ell3/Cpne9/Mul1/Mmd/Tiam1/Gli2/Cpne5/Sema5a/Tlr2/Ngf/Ltk/Ndnf/Dmrta2/Ephb2/Gpr68/Sema6a/Fes/Gsx2/Lin28a/Srf/Ptk2b/Park2/Shank3/Cxcr4/Kit/Cldn5/Nkx6-1/Lpar3/Csf1/Lyn/Ccl5	50	biological_process	1.94539
GO:0010035	response to inorganic substance	59 / 932	636 / 19509	8.56e-07	0.0051829	9.29e-06	Ltc4s/Ccna2/S100a8/Mt3/Lcn2/Hrg/C3/Cp/Dhfr/Hbb/Hp/Lipc/Mbp/Reln/Tf/Tk1/Hk3/Cdkn2a/Ccnb1/Pcsk1/Aqp1/Bglap/Vcam1/Apobec1/Kcna5/Otc/Ass1/Acp5/Alas2/Serpinf1/Il18/Rnf4/Col1a1/Alox5ap/Gria3/Gpam/C1qa/Mpo/Ngf/Fos/Tlr9/Sipa1/Rasgrp2/Rad51/Ptk2b/Car2/Ucp2/Cd86/Nr4a3/Mefv/Ptges/Crip1/Gja3/Alox15/Atf2/Gatm/Mmp9/Cdh1/S100a9	59	biological_process	1.94184
GO:0006950	response to stress	302 / 932	3260 / 19509	1.33e-33	8.05e-30	6.16e-31	Parpbp/Fanci/Ddx60/LOC100362814/Acot11/LOC100911527/C5ar1/Fcnb/Ltc4s/Cdk6/Ccna2/Ncf1/Rap2a/Rgs14/Pou2f3/S100a8/Fcgr2a/Vwf/Ptpn6/Cdh3/Ccr5/Mmp12/Mt3/Hmga1/C9/Rcan2/Coro1a/Lcn2/Dmbt1/Hrg/Mmp13/Wfdc1/Hopx/Gbp2/Mgst1/Cd40/C1s/Ear11/Oas1a/A2m/C3/C6/Dhfr/Hbb/Hp/Igf1/Lipc/Lpl/Orm1/Fgd4/Ifi47/Gimap5/Ptprc/Reln/Ccl2/Cxcl12/Spn/Tap2/Tf/Tnp1/Tpm1/Wnt1/Cckar/Adrb1/Gcgr/Glul/Itgam/Prkcb/Camk4/Hk3/Kng2/Cd1d1/S…	302	biological_process	1.93914
GO:0051704	multi-organism process	180 / 932	1945 / 19509	7.57e-19	4.58e-15	4.64e-17	Ddx60/LOC100362814/LOC100911527/C5ar1/Fcnb/Ltc4s/Cdk6/Ncf1/Pou2f3/S100a8/Ccr5/Hmga1/Il10ra/Lcn2/Hrg/Mmp13/Cdc25b/Gbp2/Mgst1/Cd40/Spata19/Ear11/Oas1a/Gfi1/Hp/Igf1/Odf1/Orm1/Ptprc/Reln/Ccl2/Cxcl12/Spn/Tap2/Thrb/Tk1/Tnp1/Tnp2/Cckar/Smcp/Psmb9/Syk/Casp1/Ccnb1/Pcsk1/Tyro3/Aqp1/Dpp4/Fmo1/Anxa3/Socs1/Vcam1/Amh/Apobec1/Cd80/Cebpe/Fcer1g/Lgals9/Ccl3/Ass1/Acp5/Hck/Alas2/Aurka/Serpinb10/Pcyt1b/Np4/Defa5/Ada…	180	biological_process	1.93719
GO:0071705	nitrogen compound transport	65 / 932	705 / 19509	2.93e-07	0.00177456	3.54e-06	Mtnr1a/Slc6a9/S100a8/Fcgr2a/Slc28a1/Crym/Cdh17/Nr0b2/Hrg/Slc36a2/Slc15a3/Cxcl12/Tap2/Cckar/Glul/Prkcb/Syk/Aqp1/Sstr5/Dpysl2/Fcer1g/Lgals9/Cd74/Hnf4a/Kiss1/Pde4c/Il18/LOC292543/RT1-Db1/Trpm2/C1qtnf3/Slc7a3/Tiam1/Tlr2/Chd7/Gpr68/Slc11a1/Tlr9/Pck2/Ndufaf2/Blk/Azin2/Btk/Xk/Slc6a12/Slc7a5/Car2/Cacna1e/Ucp2/Park2/Nup210/Nrxn1/Rhd/Slc28a2/Il1rn/Birc5/Htr6/Nkx6-1/Rhag/Hhex/Lyn/Ccl5/Ptger4/Slc7a8/S100a9	65	biological_process	1.92994
GO:0051241	negative regulation of multicellular organismal process	93 / 932	1010 / 19509	7.46e-10	4.52e-06	1.4e-08	Gpnmb/Cdk6/Ncf1/Calcr/Cdh3/Ccr5/Mt3/Hrg/Foxe3/Gfi1/Igf1/Mbp/Orm1/Gimap5/Ccl2/Adrb1/Cdkn2a/Amh/Dpysl3/Lgals9/Ccl3/Cd74/Acp5/Arhgef15/Serpinf1/Aspm/Fcgr2b/Gdf2/Gal/Thbs4/RT1-Db1/C1qtnf3/Ptpn22/Serping1/Mul1/Elane/Ngp/Adgrb3/Foxo4/Tbx2/Epx/Gli2/Stap1/Efemp1/Mdga1/Sema5a/Sfrp2/Tlr2/Smtnl1/Ephb2/Casz1/Gpr68/Nckap1l/Slc11a1/Foxp3/Tlr9/Slit2/Trim11/Plac8/Pf4/Cd83/Lmo2/Arhgdib/C1qc/Havcr2/Nfe2/Bst2/Tacst…	93	biological_process	1.92744
GO:0007166	cell surface receptor signaling pathway	183 / 932	1993 / 19509	8.2e-19	4.97e-15	4.96e-17	LOC100911527/C5ar1/Fcnb/Vegfc/Pde6h/Cdk6/Wnt2/Rgs14/Calcr/Fcgr2a/Ptpn6/Cdh3/Ccr5/Mt3/P2ry6/Nr0b2/Il10ra/Rcan2/Cacng7/Coro1a/Lcp2/Lcn2/Efna3/Hrg/Cd79b/Foxd1/Cd40/Grip2/Gfi1/Hp/Igf1/Igfbp3/Adgrf5/Npr1/Ptprc/Reln/Ccl2/Cxcl12/Spn/Tf/Wnt1/Gcgr/Itgam/Prkcb/Syk/Vav1/Gdf7/Socs1/Ms4a2/Atf3/Camk2a/Cd44/Hbegf/Fcer1g/Kcna5/Ccl3/Kdr/Cd74/Igfbp6/Itgb7/Hck/Hnf4a/Ccl7/Adamts2/Ccl6/Pilra/Aspm/Fcgr2b/Myo1g/Gdf2/Ly…	183	biological_process	1.92204
GO:0040007	growth	88 / 932	959 / 19509	2.62e-09	1.59e-05	4.35e-08	Tro/Wnt2/Vwf/Ccr5/Mt3/Dmbt1/Hrg/Mmp13/Wfdc1/Hopx/C3/Igf1/Igfbp3/Lipc/Cxcl12/Syt2/Adrb1/Cth/Prkcb/Cdkn2a/Ccnb1/Gdf7/Socs1/Amh/Cd44/Dpysl2/Hbegf/Kdr/Igfbp6/Hnf4a/Aurka/Aspm/Ctsg/Gdf2/Gal/Irf8/Tyms/Npy1r/Dio3/Rag2/Gpam/Cpne9/Colq/Mul1/Elane/Dcstamp/Tbx2/Mpo/Tiam1/Gli2/Zc3h12d/Cpne5/Sema5a/Sfrp2/Tlr2/Ngf/Ndnf/Chd7/Camp/Plac1/Sash3/Slit2/Igfbp4/Kif14/Plac8/Postn/Bnipl/Cadm1/Ccnb2/Bst2/Srf/Ptk2b/Park2/…	88	biological_process	1.9208
GO:1902533	positive regulation of intracellular signal transduction	75 / 932	830 / 19509	7.9e-08	0.000478295	1.07e-06	Ddx60/C5ar1/Pde6h/S100a8/Ptpn6/Mt3/Cd40/C3/Igf1/Igfbp3/Fgd4/Ptprc/Reln/Ccl2/Tf/Adrb1/Cth/Prkcb/Syk/Cdkn2a/Casp1/Socs1/Cd44/Hbegf/Lgals9/Ccl3/Kdr/Cd74/Hnf4a/Ccl7/Ccl6/Hcls1/Kiss1/Il18/Ptgir/Pik3ap1/C1qtnf3/Ptpn22/Bub1/Eda2r/Pla2g2a/Mul1/Trem2/Muc20/Tiam1/Map3k10/Sema5a/Tlr2/Zeb2/Rassf2/Card10/Tlr9/Igfbp4/Pf4/Meis3/Bst2/Ptk2b/Lgals1/Park2/Ccr1/Kitlg/Ccr2/Il1rn/Kit/Htr6/Bcl2l11/Lpar3/Csf1/Fgr/Lyn/Al…	75	biological_process	1.89148
GO:0051345	positive regulation of hydrolase activity	62 / 932	688 / 19509	1.2e-06	0.0072547	1.27e-05	Arhgap6/Rgs14/S100a8/Cd40/Fgd4/Ccl2/Tpm1/Adrb1/Chm/Vav1/Cdkn2a/Ms4a2/Ctsc/Lgals9/Ccl3/Marcks/Arhgef15/Acap1/Ccl7/Ccl6/Rgs18/Rab3gap2/Ppargc1b/Pidd1/Hmgb2/Mul1/Nlrc4/Gpihbp1/Adgrb3/Dock10/Cyfip2/Arhgap27/Tiam1/Arhgef18/Arhgef37/Fgd2/Sfrp2/Dennd2d/Dock11/Acap3/Rasal3/Racgap1/Nckap1l/Nprl3/Ranbp10/Sipa1/Rasgrp2/Arhgap9/Dennd1c/Plek/Tbc1d10b/Pip5k1a/Arhgap25/Ptk2b/Rgs3/Rgs5/Mefv/Ptafr/Bcl2l11/Bid/Ccl…	62	biological_process	1.88635
GO:0044093	positive regulation of molecular function	133 / 932	1477 / 19509	4.97e-13	3.01e-09	1.43e-11	Arhgap6/Ltc4s/Pde6h/Wnt2/Rgs14/Calcr/S100a8/Cdh3/Mt3/Lcp2/Cdc25b/Cd40/Add2/Dhfr/Igf1/Igfbp3/Fgd4/Ptprc/Reln/Ccl2/Tf/Tpm1/Wnt1/Adrb1/Chm/Cth/Prkcb/Syk/Vav1/Cdkn2a/Anxa3/Socs1/Ms4a2/Amh/Apobec1/Camk2a/Cd44/Ctsc/Lgals9/Plk1/Ccl3/Cd74/Marcks/Hnf4a/Arhgef15/Acap1/Ccl7/Ccl6/Rgs18/Spta1/Rab3gap2/Actn2/Gal/Ppargc1b/Pidd1/Hmgb2/Alox5ap/Jph2/Eda2r/Mul1/Nlrc4/Gpihbp1/Adgrb3/Dock10/Tert/Mbtps2/Cyfip2/Mmd/Arh…	133	biological_process	1.88491
GO:0070201	regulation of establishment of protein localization	68 / 932	756 / 19509	3.87e-07	0.00234028	4.58e-06	Fcnb/Vegfc/Mtnr1a/Ccr5/Nr0b2/Mmp13/Cd40/Igf1/Ccl2/Adrb1/Glul/Camk4/Syk/Cdkn2a/Casp1/Pcsk1/Socs1/Sstr5/Lgals9/Ccl3/Hnf4a/Hcls1/Pde4c/Ctsk/Il18/RT1-Db1/Trpm2/C1qtnf3/Ptpn22/Gpam/RGD1561778/Tiam1/Lcp1/Sema5a/Sfrp2/Tlr2/Gpr68/Camp/Foxp3/Tlr9/Pck2/Tbc1d10c/Ndufaf2/Postn/Cadm1/Blk/Tnfrsf14/Rac2/Rnase2/Cd2/Rab11fip1/Cd274/Cacna1e/Ucp2/Srgn/Park2/Nrxn1/Birc5/Bard1/Rsad2/Nkx6-1/Kcnn4/Fgr/Lyn/Ccl5/Cdh1/Fcn…	68	biological_process	1.88281
GO:0009725	response to hormone	98 / 932	1093 / 19509	1.04e-09	6.31e-06	1.88e-08	Ccna2/Calcr/Crym/Mt3/P2ry6/Nr0b2/Dmbt1/Mmp13/Wfdc1/A2m/C3/Cyp4a2/Hp/Igf1/Lipc/Mbp/Orm1/Retn/Reln/Ccl2/Cxcl12/Tf/Thrb/Tk1/Wnt1/Cckar/Abcb4/Gcgr/Prkcb/Egr4/Pcsk1/Aqp1/Arnt2/Anxa3/Bglap/Socs1/Sstr5/Apobec1/Marcks/Otc/Ass1/Hck/Hnf4a/Aurka/Serpinf1/Hcls1/Fcgr2b/Gal/Ppargc1b/Mzb1/Dsg1/Il18/Tyms/Rnf4/Npy1r/Col1a1/Hmgb2/Cfb/Aif1/Fcgr1a/Ugt2b37/Gpam/C1qb/Foxo4/Tlr2/Ngf/Fos/Top2a/Slit2/Pck2/Postn/Lmo2/Blk/…	98	biological_process	1.87683
GO:0043085	positive regulation of catalytic activity	107 / 932	1198 / 19509	2.04e-10	1.24e-06	4.12e-09	Arhgap6/Ltc4s/Pde6h/Rgs14/Calcr/S100a8/Cdh3/Mt3/Lcp2/Cdc25b/Cd40/Dhfr/Igf1/Igfbp3/Fgd4/Ptprc/Reln/Ccl2/Tf/Tpm1/Adrb1/Chm/Syk/Vav1/Cdkn2a/Socs1/Ms4a2/Apobec1/Cd44/Ctsc/Lgals9/Plk1/Ccl3/Cd74/Marcks/Hnf4a/Arhgef15/Acap1/Ccl7/Ccl6/Rgs18/Rab3gap2/Ppargc1b/Pidd1/Hmgb2/Alox5ap/Mul1/Nlrc4/Gpihbp1/Adgrb3/Dock10/Tert/Cyfip2/Mmd/Arhgap27/Fam20a/Muc20/Tiam1/Arhgef18/Stap1/Arhgef37/Map3k10/Fgd2/Sfrp2/Dennd2d/…	107	biological_process	1.86959
GO:0043408	regulation of MAPK cascade	56 / 932	634 / 19509	7.19e-06	0.0435115	6.12e-05	C5ar1/Pde6h/Rap2a/Rgs14/Ptpn6/Mt3/Cd40/C3/Igf1/Igfbp3/Fgd4/Ptprc/Ccl2/Tf/Syk/Gdf7/Cd44/Lgals9/Ccl3/Kdr/Cd74/Ccl7/Ccl6/Kiss1/Gdf2/Sh3rf3/C1qtnf3/Ptpn22/Eda2r/Pla2g2a/Dusp16/Mul1/C1ql4/Trem2/Muc20/Tiam1/Map3k10/Sfrp2/Zeb2/Rassf2/Tlr9/Igfbp4/Tbc1d10c/Ptk2b/Park2/Ccr1/Kitlg/Ccr2/Il1rn/Kit/Lpar3/Lyn/Alox15/Ccl5/Sfrp4/Chi3l1	56	biological_process	1.84892
GO:0032879	regulation of localization	204 / 932	2313 / 19509	4.71e-19	2.85e-15	3.02e-17	Astn2/C5ar1/Fcnb/Vegfc/Mtnr1a/Rap2a/S100a8/Kcnj9/Fcgr2a/Ptpn6/Cdh3/Ccr5/P2ry6/Nr0b2/Cacng7/Coro1a/Hrg/Mmp13/Cd40/Atp2b2/C2/C3/Igf1/Igfbp3/Lpl/Slc36a2/Retn/Gimap5/Ptprc/Reln/Ccl2/Cxcl12/Syt2/Tf/Tpm1/Cckar/Abcb4/Adrb1/Glul/Prkcb/Camk4/Syk/Cdkn2a/Casp1/Ccnb1/Pcsk1/Aqp1/Anxa3/Socs1/Ms4a2/Sstr5/Camk2a/Dpysl2/Dpysl3/Hbegf/Fcer1g/Kcna5/Lgals9/Ccl3/Kdr/Cd74/Marcks/Acp5/Hck/Hnf4a/Unc13c/Serpinf1/Ccl7/Hcls…	204	biological_process	1.84618
GO:0032880	regulation of protein localization	78 / 932	887 / 19509	1.33e-07	0.00080506	1.7e-06	Astn2/Fcnb/Vegfc/Mtnr1a/Ccr5/Nr0b2/Mmp13/Cd40/Igf1/Ccl2/Adrb1/Glul/Camk4/Syk/Cdkn2a/Casp1/Ccnb1/Pcsk1/Socs1/Sstr5/Lgals9/Ccl3/Hnf4a/Hcls1/Pde4c/Actn2/Ctsk/Il18/RT1-Db1/Trpm2/C1qtnf3/Ptpn22/Gpam/Kcnab2/Trem2/Mmd/RGD1561778/Tiam1/Lcp1/Sema5a/Sfrp2/Tlr2/Gpr68/Racgap1/Camp/Foxp3/Tlr9/Pck2/Tbc1d10c/Ndufaf2/Postn/Atcay/Cadm1/Blk/Tnfrsf14/Rac2/Rnase2/Cd2/Rab11fip1/Cd274/Cacna1e/Ucp2/Rassf5/Srgn/Park2/Nr…	78	biological_process	1.84073
GO:0009967	positive regulation of signal transduction	107 / 932	1221 / 19509	6.07e-10	3.67e-06	1.15e-08	Ddx60/C5ar1/Pde6h/Wnt2/S100a8/Ptpn6/Cdh3/Mt3/Foxd1/Cd40/C3/Gfi1/Igf1/Igfbp3/Fgd4/Ptprc/Reln/Ccl2/Tf/Wnt1/Adrb1/Cth/Prkcb/Syk/Cdkn2a/Casp1/Gdf7/Socs1/Atf3/Cd44/Ctsc/Hbegf/Lgals9/Ccl3/Kdr/Cd74/Hnf4a/Ccl7/Ccl6/Hcls1/Kiss1/Aspm/Gdf2/Ly86/Il18/Ptgir/Irf7/Pidd1/Col1a1/Pik3ap1/C1qtnf3/Ptpn22/Bub1/Eda2r/Pla2g2a/Mul1/Trem2/Tert/Muc20/Tiam1/Stap1/Map3k10/Sema5a/Sfrp2/Tlr2/Fcrl2/Ngf/Zeb2/Rassf2/Mfng/Card10/…	107	biological_process	1.83437
GO:0060341	regulation of cellular localization	107 / 932	1221 / 19509	6.07e-10	3.67e-06	1.15e-08	Astn2/Fcnb/Vegfc/Mtnr1a/Ptpn6/Cdh3/Ccr5/Nr0b2/Coro1a/Mmp13/Cd40/Igf1/Retn/Gimap5/Ccl2/Cxcl12/Syt2/Cckar/Adrb1/Glul/Prkcb/Camk4/Syk/Cdkn2a/Casp1/Ccnb1/Pcsk1/Socs1/Ms4a2/Sstr5/Camk2a/Dpysl2/Fcer1g/Lgals9/Ccl3/Hnf4a/Unc13c/Hcls1/Kiss1/Pde4c/Actn2/Gal/Ctsk/Il18/Npy1r/Doc2g/RT1-Db1/Trpm2/C1qtnf3/Ptpn22/Gpam/Kcnab2/Mul1/Trem2/RGD1561778/Tiam1/Lcp1/Sema5a/Sfrp2/Tlr2/Ngf/Chd7/Gpr68/Racgap1/Camp/Foxp3/Tlr…	107	biological_process	1.83437
GO:0051960	regulation of nervous system development	72 / 932	823 / 19509	5.01e-07	0.00303369	5.77e-06	Vegfc/Wnt2/Rap2a/Rgs14/Ccr5/Mt3/Efna3/Gfi1/Igf1/Mbp/Reln/Cxcl12/Syt2/Tf/Gdf7/Dpysl2/Dpysl3/Kdr/Marcks/Arhgef15/Serpinf1/Chodl/Aspm/Hmgb2/Otp/Ell3/Kel/Cpne9/Colq/Mul1/Celsr1/Adgrb3/Mmd/Tiam1/Gli2/Stap1/Cpne5/Mdga1/Sema5a/Sfrp2/Tlr2/Ngf/Ltk/Ndnf/Chd7/Dmrta2/Ephb2/Casz1/Amigo3/Slit2/Trim11/Kif14/Sema6a/Fes/Gsx2/Xk/Lin28a/Srf/Ptk2b/Ednrb/Lgals1/Park2/Shank3/Nrxn1/Cxcr4/Kit/Nkx6-1/Lpar3/Csf1/Lyn/Ccl5/…	72	biological_process	1.83127
GO:0001932	regulation of protein phosphorylation	107 / 932	1227 / 19509	8.01e-10	4.85e-06	1.49e-08	LOC100911527/C5ar1/Vegfc/Pde6h/Ccna2/Rap2a/Rgs14/Ptpn6/Mt3/Lcp2/Hrg/Cdc25b/Cd40/C3/Hbb/Igf1/Igfbp3/Fgd4/Pkib/Ptprc/Reln/Ccl2/Spn/Tf/Wnt1/Syk/Cdkn2a/Ccnb1/Gdf7/Socs1/Cd44/Cd80/Lgals9/Plk1/Prkar1b/Ccl3/Kdr/Cd74/Marcks/Hnf4a/Camk2n1/Ccl7/Ccl6/Hcls1/Kiss1/Gdf2/Il18/Thbs4/Aif1/Sh3rf3/C1qtnf3/Ptpn22/Ube2c/Eda2r/Pla2g2a/Dusp16/Mul1/C1ql4/Trem2/Mmd/Fam20a/Muc20/Tiam1/Stap1/Map3k10/Itgb2/Sfrp2/Ngf/Zeb2/Ra…	107	biological_process	1.8254
GO:0051049	regulation of transport	151 / 932	1732 / 19509	1.37e-13	8.3e-10	4.39e-12	Fcnb/Vegfc/Mtnr1a/S100a8/Kcnj9/Fcgr2a/Ptpn6/Cdh3/Ccr5/Nr0b2/Cacng7/Coro1a/Mmp13/Cd40/Atp2b2/C2/C3/Igf1/Slc36a2/Retn/Gimap5/Reln/Ccl2/Cxcl12/Syt2/Tf/Cckar/Abcb4/Adrb1/Glul/Prkcb/Camk4/Syk/Cdkn2a/Casp1/Pcsk1/Aqp1/Socs1/Ms4a2/Sstr5/Camk2a/Dpysl2/Fcer1g/Kcna5/Lgals9/Ccl3/Cd74/Marcks/Hck/Hnf4a/Unc13c/Hcls1/Kiss1/Fcgr2b/Atp8a1/Pde4c/Actn2/Gal/Mzb1/Ctsk/Il18/Npy1r/Pla2g10/Doc2g/RT1-Db1/Trpm2/Aoc3/C1qtnf…	151	biological_process	1.82494
GO:0050767	regulation of neurogenesis	63 / 932	726 / 19509	3.44e-06	0.0208372	3.21e-05	Vegfc/Wnt2/Rap2a/Rgs14/Ccr5/Mt3/Efna3/Gfi1/Mbp/Reln/Cxcl12/Syt2/Tf/Gdf7/Dpysl2/Dpysl3/Kdr/Marcks/Serpinf1/Chodl/Aspm/Hmgb2/Otp/Ell3/Kel/Cpne9/Mul1/Adgrb3/Mmd/Tiam1/Gli2/Stap1/Cpne5/Sema5a/Tlr2/Ngf/Ltk/Ndnf/Chd7/Dmrta2/Ephb2/Casz1/Slit2/Trim11/Sema6a/Fes/Gsx2/Xk/Lin28a/Srf/Ptk2b/Ednrb/Lgals1/Park2/Shank3/Cxcr4/Kit/Nkx6-1/Lpar3/Csf1/Lyn/Ccl5/Cdh1	63	biological_process	1.81645
GO:0000165	MAPK cascade	60 / 932	692 / 19509	6.05e-06	0.0366145	5.24e-05	C5ar1/Pde6h/Rap2a/Rgs14/Ptpn6/Ccr5/Mt3/Cd40/C3/Igf1/Igfbp3/Fgd4/Ptprc/Ccl2/Tf/Syk/Gdf7/Cd44/Lgals9/Ccl3/Kdr/Cd74/Ccl7/Ccl6/Kiss1/Gdf2/Il18/Sh3rf3/C1qtnf3/Ptpn22/Eda2r/Pla2g2a/Dusp16/Mul1/C1ql4/Trem2/Muc20/Tiam1/Map3k10/Sfrp2/Zeb2/Rassf2/Tlr9/Igfbp4/Tbc1d10c/Ptk2b/Park2/Ccr1/Shank3/Kitlg/Ccr2/Il1rn/Kit/Lpar3/Lyn/Alox15/Ccl5/Ptger4/Sfrp4/Chi3l1	60	biological_process	1.81495
GO:0072358	cardiovascular system development	81 / 932	937 / 19509	1.55e-07	0.000938174	1.95e-06	C5ar1/Vegfc/Wnt2/Ccr5/Hrg/Mmp13/Hopx/C3/C6/Igf1/Myl3/Ccl2/Cxcl12/Tpm1/Adrb1/Chm/Prkcb/Syk/Ccnb1/Aqp1/Anxa3/Vcam1/Cd44/Kdr/Marcks/Cma1/Arhgef15/Serpinf1/Gdf2/Actn2/Il18/Thbs4/Rasip1/Npy1r/Ifitm1/Tnni1/Col1a1/Jph2/Ngp/Adgrb3/Foxo4/Tbx2/Plxdc1/Gli2/Dsp/Tead2/E2f8/Itgb2/Prdm1/Sema5a/Sfrp2/Itga4/Sox18/Chd7/Tal1/Ephb2/Ptprb/Lrrc10/Camp/Slit2/Nprl3/Pf4/Ifitm3/Spi1/Nfe2/Rspo3/Srf/Ptk2b/Nrxn1/Ccr2/Cxcr4/F…	81	biological_process	1.80952
GO:0072359	circulatory system development	81 / 932	937 / 19509	1.55e-07	0.000938174	1.95e-06	C5ar1/Vegfc/Wnt2/Ccr5/Hrg/Mmp13/Hopx/C3/C6/Igf1/Myl3/Ccl2/Cxcl12/Tpm1/Adrb1/Chm/Prkcb/Syk/Ccnb1/Aqp1/Anxa3/Vcam1/Cd44/Kdr/Marcks/Cma1/Arhgef15/Serpinf1/Gdf2/Actn2/Il18/Thbs4/Rasip1/Npy1r/Ifitm1/Tnni1/Col1a1/Jph2/Ngp/Adgrb3/Foxo4/Tbx2/Plxdc1/Gli2/Dsp/Tead2/E2f8/Itgb2/Prdm1/Sema5a/Sfrp2/Itga4/Sox18/Chd7/Tal1/Ephb2/Ptprb/Lrrc10/Camp/Slit2/Nprl3/Pf4/Ifitm3/Spi1/Nfe2/Rspo3/Srf/Ptk2b/Nrxn1/Ccr2/Cxcr4/F…	81	biological_process	1.80952
GO:0050793	regulation of developmental process	191 / 932	2211 / 19509	7.94e-17	4.81e-13	3.72e-15	Hemgn/C5ar1/Vegfc/Cdk6/Wnt2/Rap2a/Rgs14/Ptpn6/Cdh3/Ccr5/Mt3/Hmga1/Coro1a/Dmbt1/Efna3/Hrg/Hopx/Foxd1/Foxe3/Cd40/C3/C6/Gfi1/Igf1/Igfbp3/Lpl/Mbp/Fgd4/Retn/Gimap5/Ptprc/Reln/Ccl2/Cxcl12/Syt2/Tf/Thrb/Wnt1/Adrb1/Prkcb/Cd1d1/Syk/Cdkn2a/Ccnb1/Aqp1/Gdf7/Anxa3/Bglap/Amh/Dpysl2/Dpysl3/Lgals9/Ccl3/Kdr/Cd74/Marcks/Cma1/Hck/Hnf4a/Aurka/Arhgef15/Tnfsf13/Serpinf1/Ccl7/Fmnl1/Hcls1/Chodl/Aspm/Spta1/Gdf2/Gal/Megf10…	191	biological_process	1.80827
GO:0023056	positive regulation of signaling	121 / 932	1402 / 19509	1.03e-10	6.26e-07	2.19e-09	Ddx60/C5ar1/Pde6h/Wnt2/Rgs14/S100a8/Ptpn6/Cdh3/Mt3/Nr0b2/Foxd1/Cd40/C3/Gfi1/Igf1/Igfbp3/Fgd4/Retn/Ptprc/Reln/Ccl2/Tf/Wnt1/Cckar/Adrb1/Glul/Cth/Prkcb/Syk/Cdkn2a/Casp1/Gdf7/Socs1/Atf3/Cd44/Ctsc/Hbegf/Lgals9/Ccl3/Kdr/Cd74/Hnf4a/Ccl7/Ccl6/Hcls1/Kiss1/Aspm/Gdf2/Ly86/Gal/Il18/Ptgir/Irf7/Pidd1/Col1a1/Pik3ap1/RT1-Db1/Trpm2/C1qtnf3/Ptpn22/Bub1/Eda2r/Pla2g2a/Mul1/Trem2/Tert/Muc20/Tiam1/Stap1/Map3k10/Sema5a…	121	biological_process	1.80658
GO:0010647	positive regulation of cell communication	122 / 932	1420 / 19509	1.14e-10	6.91e-07	2.39e-09	Ddx60/C5ar1/Pde6h/Wnt2/Rgs14/S100a8/Ptpn6/Cdh3/Mt3/Nr0b2/Foxd1/Cd40/C3/Gfi1/Igf1/Igfbp3/Fgd4/Retn/Ptprc/Reln/Ccl2/Tf/Wnt1/Cckar/Adrb1/Glul/Cth/Prkcb/Syk/Cdkn2a/Casp1/Gdf7/Socs1/Atf3/Cd44/Ctsc/Hbegf/Lgals9/Ccl3/Kdr/Cd74/Hnf4a/Ccl7/Ccl6/Hcls1/Kiss1/Aspm/Rab3gap2/Gdf2/Ly86/Gal/Il18/Ptgir/Irf7/Pidd1/Col1a1/Pik3ap1/RT1-Db1/Trpm2/C1qtnf3/Ptpn22/Bub1/Eda2r/Pla2g2a/Mul1/Trem2/Tert/Muc20/Tiam1/Stap1/Map3k…	122	biological_process	1.79842
GO:0032270	positive regulation of cellular protein metabolic process	108 / 932	1265 / 19509	2.18e-09	1.32e-05	3.69e-08	Fanci/LOC100911527/C5ar1/Vegfc/Pde6h/Rap2a/S100a8/Mt3/Lcp2/Cdc25b/Cd40/C3/C6/Igf1/Igfbp3/Fgd4/Ptprc/Reln/Ccl2/Spn/Tf/Wnt1/Syk/Cdkn2a/Ccnb1/Gdf7/Socs1/Cd44/Cd80/Ctsc/Lgals9/Plk1/Ccl3/Kdr/Cd74/Marcks/Hnf4a/Aurka/Ccl7/Ccl6/Hcls1/Kiss1/Rab3gap2/Gdf2/Ppargc1b/Il18/Thbs4/Pla2g10/Pidd1/Aif1/C1qtnf3/Ptpn22/Eda2r/Pla2g2a/Mul1/Nlrc4/Trem2/Cyfip2/Mmd/Fam20a/Muc20/Tiam1/Stap1/Cdca2/Map3k10/Sfrp2/Ngf/Zeb2/Ras…	108	biological_process	1.78711
GO:0060284	regulation of cell development	77 / 932	903 / 19509	5.47e-07	0.00331007	6.14e-06	Vegfc/Wnt2/Rap2a/Rgs14/Ccr5/Mt3/Efna3/Gfi1/Igf1/Mbp/Reln/Cxcl12/Syt2/Tf/Adrb1/Cdkn2a/Gdf7/Dpysl2/Dpysl3/Kdr/Marcks/Aurka/Serpinf1/Chodl/Aspm/Gal/Col1a1/Hmgb2/Otp/Ell3/Kel/Cpne9/Mul1/Adgrb3/Mmd/Tiam1/Gli2/Stap1/Cpne5/Sema5a/Sfrp2/Tlr2/Ngf/Ltk/Ndnf/Chd7/Dmrta2/Tal1/Ephb2/Casz1/Gpr68/Slit2/Trim11/Kif14/Sema6a/Tyrobp/Fes/Postn/Gsx2/Tacstd2/Xk/Lin28a/Srf/Ptk2b/Ednrb/Lgals1/Park2/Shank3/Cxcr4/Kit/Cldn5…	77	biological_process	1.78493
GO:0051247	positive regulation of protein metabolic process	116 / 932	1364 / 19509	6.44e-10	3.9e-06	1.21e-08	Fanci/LOC100911527/C5ar1/Vegfc/Pde6h/Rap2a/S100a8/Fcgr2a/Mt3/Lcp2/Cdc25b/Cd40/C3/C6/Igf1/Igfbp3/Fgd4/Ptprc/Reln/Ccl2/Spn/Tf/Wnt1/Cd1d1/Syk/Cdkn2a/Ccnb1/Gdf7/Socs1/Cd44/Cd80/Ctsc/Lgals9/Plk1/Ccl3/Kdr/Cd74/Marcks/Hnf4a/Aurka/Ccl7/Ccl6/Hcls1/Kiss1/Rab3gap2/Gdf2/Ppargc1b/Il18/Thbs4/Pla2g10/Pidd1/Aif1/C1qtnf3/Ptpn22/Eda2r/Pla2g2a/Mul1/Nlrc4/Elane/Trem2/Cyfip2/Mmd/Fam20a/Muc20/Tiam1/Stap1/Tlr1/Cdca2/Ma…	116	biological_process	1.78018
GO:0048646	anatomical structure formation involved in morphogenesis	97 / 932	1144 / 19509	2.19e-08	0.000132455	3.2e-07	Poc1b/C5ar1/Vegfc/Wnt2/Ptpn6/Nfasc/Ccr5/Hrg/Hopx/Foxd1/Atp2b2/C3/C6/Reln/Ccl2/Cxcl12/Tpm1/Wnt1/Prkcb/Syk/Casp1/Aqp1/Gdf7/Anxa3/Cd44/Kdr/Cma1/Aldh1a3/Tnfsf13/Serpinf1/Gdf2/Actn2/Ppargc1b/Il18/Thbs4/Rasip1/Ifitm1/Col1a1/Snx10/Dcstamp/Celsr1/Ngp/Adgrb3/Foxo4/Tbx2/Plxdc1/Fam20a/Gli2/Lamb3/Tead2/E2f8/Dmrt2/Itgb2/RGD1310081/Sema5a/Sfrp2/Tlr2/Zeb2/Itga4/Sox18/Tal1/Ephb2/Ptprb/Camp/Nbeal2/Top2a/Slit2/Pf4…	97	biological_process	1.77486
GO:0042325	regulation of phosphorylation	112 / 932	1325 / 19509	1.87e-09	1.13e-05	3.23e-08	LOC100911527/C5ar1/Vegfc/Pde6h/Ccna2/Rap2a/Rgs14/Ptpn6/Mt3/Lcp2/Ppp1r14c/Hrg/Cdc25b/Cd40/C3/Hbb/Igf1/Igfbp3/Fgd4/Pkib/Ptprc/Reln/Ccl2/Spn/Tf/Wnt1/Syk/Cdkn2a/Ccnb1/Gdf7/Socs1/Cd44/Cd80/Lgals9/Plk1/Prkar1b/Ccl3/Kdr/Cd74/Marcks/Hnf4a/Camk2n1/Ccl7/Ccl6/Hcls1/Kiss1/Gdf2/Ppargc1b/Il18/Thbs4/Aif1/Sh3rf3/C1qtnf3/Ptpn22/Ube2c/Eda2r/Pla2g2a/Dusp16/Mul1/C1ql4/Trem2/Mmd/Fam20a/Muc20/Tiam1/Stap1/Rhoh/Phactr1/…	112	biological_process	1.76938
GO:0010033	response to organic substance	238 / 932	2825 / 19509	6.94e-20	4.2e-16	5.16e-18	LOC100911527/C5ar1/Ltc4s/Vegfc/Wnt2/Ccna2/Calcr/S100a8/Crym/Ccr5/Mmp12/Mt3/P2ry6/Nr0b2/Il10ra/Coro1a/Lcn2/Dmbt1/Hrg/Mmp13/Wfdc1/Gbp2/Foxd1/Mgst1/Cd40/C1s/Oas1a/A2m/C3/Cyp4a2/Dhfr/Gfi1/Hp/Igf1/Lipc/Mbp/Orm1/Retn/Ptprc/Reln/Ccl2/Cxcl12/Tap2/Tf/Thrb/Tk1/Wnt1/Cckar/Abcb4/Gcgr/Glul/Psmb9/Prkcb/Egr4/Syk/Cdkn2a/Casp1/Ccnb1/Pcsk1/Aqp1/Arnt2/Fmo1/Gdf7/Anxa3/Bglap/Socs1/Sstr5/Vcam1/Amh/Apobec1/Atf3/Cd44/Cd…	238	biological_process	1.76351
GO:0051336	regulation of hydrolase activity	95 / 932	1128 / 19509	4.28e-08	0.000259232	6.01e-07	Arhgap6/LOC100911790/Rgs14/S100a8/Mt3/Hrg/Wfdc1/Cd40/Oas1a/A2m/C3/Igf1/Fgd4/Ccl2/Tpm1/Adrb1/Chm/Kng2/Vav1/Cdkn2a/Aqp1/Ms4a2/Cd44/Ctsc/Lgals9/Ccl3/Marcks/Gzma/Serpinb10/Arhgef15/Acap1/Serpinf1/Ccl7/Ccl6/Kng1l1/Rgs18/Rab3gap2/Serpinb1a/Ppargc1b/Rasip1/Pidd1/Hmgb2/Serping1/Cst7/Mul1/Nlrc4/Gpihbp1/Ngp/Adgrb3/Dock10/Cyfip2/Arhgap27/Tiam1/Arhgef18/Arhgef37/Fgd2/Sfrp2/Ngf/Dennd2d/Dock11/Acap3/Rasal3/Rac…	95	biological_process	1.76292
GO:0048513	organ development	277 / 932	3295 / 19509	1.78e-23	1.08e-19	2.12e-21	LOC100911527/LOC100911790/Sbk1/Gpnmb/C5ar1/Vegfc/Mtnr1a/Cdk6/Wnt2/Ccna2/Calcr/Pou2f3/Vwf/Ptpn6/Cdh3/Ccr5/Mt3/Pou2f2/Heph/Nr0b2/Cyp26a1/Coro1a/Bcl2a1/Mmp13/Hopx/Foxd1/Foxe3/Mgst1/A2m/Add2/Atp2b2/Ckb/Cp/Cyp4a2/Gfi1/Hbb/Hp/Igf1/Lipc/Mbp/Myl3/Orm1/Retn/Gimap5/Ptprc/Reln/Ccl2/Cxcl12/Spn/Tf/Thrb/Tk1/Tpm1/Wnt1/Cckar/Adrb1/Psmb9/Itgam/Prkcb/Camk4/Cd1d1/Syk/Vav1/Cdkn2a/Casp1/Ccnb1/Pcsk1/Tyro3/Aqp1/Arnt2/G…	277	biological_process	1.75972
GO:0045595	regulation of cell differentiation	131 / 932	1560 / 19509	9.83e-11	5.95e-07	2.09e-09	Hemgn/Vegfc/Cdk6/Wnt2/Rap2a/Rgs14/Ptpn6/Ccr5/Mt3/Dmbt1/Efna3/Hopx/Foxe3/Gfi1/Igf1/Igfbp3/Lpl/Mbp/Gimap5/Ptprc/Reln/Cxcl12/Syt2/Tf/Thrb/Wnt1/Adrb1/Cd1d1/Syk/Cdkn2a/Gdf7/Dpysl2/Dpysl3/Lgals9/Ccl3/Kdr/Cd74/Marcks/Aurka/Serpinf1/Hcls1/Chodl/Aspm/Gdf2/Gal/Megf10/Ppargc1b/Il18/Col1a1/Hmgb2/Otp/Ell3/Kel/Cpne9/Mul1/Isg15/Dcstamp/C1ql4/Adgrb3/Foxo4/Mbnl3/Mmd/Tiam1/Gli2/Stap1/Efemp1/Tead2/Cpne5/Prdm1/Sema5…	131	biological_process	1.75779
GO:0051093	negative regulation of developmental process	70 / 932	834 / 19509	3.18e-06	0.0192774	3.02e-05	Cdk6/Cdh3/Ccr5/Mt3/Hrg/Hopx/Foxe3/Gfi1/Igf1/Mbp/Ccl2/Wnt1/Adrb1/Cdkn2a/Amh/Dpysl3/Ccl3/Cd74/Arhgef15/Serpinf1/Aspm/Gal/Il18/Thbs4/Mul1/C1ql4/Ngp/Adgrb3/Tert/Foxo4/Mbnl3/Tbx2/Gli2/Stap1/Efemp1/Mdga1/Sema5a/Sfrp2/Ephb2/Casz1/Gpr68/Foxp3/Slit2/Trim11/Plac8/Pf4/Postn/Lmo2/Arhgdib/C1qc/Six2/Nfe2/Tacstd2/Lin28a/Ptk2b/Ednrb/Lgals1/Srgn/Park2/Cd86/Ccr1/Twist2/Ccr2/Nkx6-1/Mepe/Hhex/Lyn/Ptger4/Pglyrp1/Ihh	70	biological_process	1.75692
GO:0006468	protein phosphorylation	139 / 932	1666 / 19509	3.73e-11	2.26e-07	8.46e-10	LOC100911527/Sbk1/C5ar1/Vegfc/Pde6h/Cdk6/Ccna2/Rap2a/Aurkb/Rgs14/Ptpn6/Ccr5/Mt3/Lcp2/Stk17b/Hrg/Cdc25b/Cd40/Bub1b/C3/Hbb/Igf1/Igfbp3/Gucy2g/Npr1/Fgd4/Pkib/Ptprc/Reln/Ccl2/Spn/Tf/Wnt1/Prkcb/Camk4/Syk/Cdkn2a/Ccnb1/Tyro3/Gdf7/Socs1/Camk2a/Cd44/Cd80/Lgals9/Plk1/Prkar1b/Ccl3/Kdr/Cd74/Marcks/Hck/Hnf4a/Aurka/Camk2n1/Ccl7/Ccl6/Hcls1/Kiss1/Ctsg/Gdf2/Il18/Thbs4/Srpk3/Aif1/Sh3rf3/C1qtnf3/Ptpn22/Bub1/Eda2r/P…	139	biological_process	1.74646
GO:0048583	regulation of response to stimulus	261 / 932	3148 / 19509	4.62e-21	2.8e-17	3.93e-19	Parpbp/Ddx60/LOC100362814/LOC100911527/C5ar1/Fcnb/Vegfc/Pde6h/Cdk6/Wnt2/Rap2a/Rgs14/S100a8/Fcgr2a/Ptpn6/Cdh3/Ccr5/Mt3/Hmga1/C9/Rcan2/Cacng7/Lcp2/Hrg/Cd79b/Wfdc1/Hopx/Foxd1/Cd40/C1s/A2m/C2/C3/C6/Dhfr/Gfi1/Hbb/Hp/Igf1/Igfbp3/Fgd4/Retn/Gimap5/Ptprc/Reln/Ccl2/Cxcl12/Spn/Tap2/Tf/Wnt1/Adrb1/Cth/Prkcb/Hk3/Cd1d1/Syk/Vav1/Cdkn2a/Casp1/Tyro3/Dpp4/Gdf7/Socs1/Cort/Ms4a2/Atf3/Cd44/Ctsc/Hbegf/Fcer1g/Lgals9/Ccl…	261	biological_process	1.7355
GO:0065008	regulation of biological quality	261 / 932	3153 / 19509	5.78e-21	3.5e-17	4.82e-19	Poc1b/C5ar1/Vegfc/Mtnr1a/Cdk6/Ncf1/Rgs14/Calcr/Pou2f3/Vwf/Ptpn6/Cdh3/Crym/Ccr5/Mt3/Cd52/Heph/Nr0b2/C9/Cyp26a1/Coro1a/Lcn2/Hrg/Mmp13/Foxd1/Cd40/Nav2/Grip2/Oas1a/Add2/Atp2b2/C3/Ckb/Cp/Hbb/Igf1/Lipc/Lpl/Myl3/Adgrf5/Npr1/Fgd4/Retn/Gimap5/Ptprc/Reln/Ccl2/Cxcl12/Slc4a1/Slc9a2/Syt2/Tap2/Tf/Thrb/Tpm1/Tbxas1/Cckar/Abcb4/Adrb1/Gcgr/Glul/Prkcb/Hk3/Kng2/Syk/Vav1/Cdkn2a/Casp1/Pcsk1/Tyro3/Aqp1/Alox5/Ms4a2/Sstr…	261	biological_process	1.73275
GO:0070887	cellular response to chemical stimulus	197 / 932	2380 / 19509	1.97e-15	1.19e-11	7.9e-14	LOC100911527/C5ar1/Ltc4s/Vegfc/Wnt2/Ccna2/Rap2a/S100a8/Fcgr2a/Ccr5/Mt3/P2ry6/Nr0b2/Il10ra/Coro1a/Lcn2/Hrg/Gbp2/Foxd1/Mgst1/Cd40/Oas1a/Dhfr/Gfi1/Hp/Igf1/Lipc/Orm1/Ptprc/Reln/Ccl2/Cxcl12/Tf/Thrb/Tpm1/Wnt1/Cckar/Abcb4/Gcgr/Psmb9/Itgam/Prkcb/Hk3/Egr4/Syk/Vav1/Cdkn2a/Casp1/Ccnb1/Aqp1/Gdf7/Bglap/Socs1/Sstr5/Vcam1/Apobec1/Atf3/Cd44/Cd80/Cebpe/Dpysl3/Hbegf/Fcer1g/Lgals9/Ccl3/Kdr/Cd74/Marcks/Cma1/Ass1/Hck…	197	biological_process	1.73264
GO:0010243	response to organonitrogen compound	82 / 932	995 / 19509	9.25e-07	0.00560062	9.96e-06	C5ar1/Ccna2/Mgst1/C1s/Dhfr/Hp/Igf1/Lipc/Orm1/Retn/Reln/Ccl2/Cxcl12/Tf/Wnt1/Cckar/Gcgr/Psmb9/Prkcb/Egr4/Cdkn2a/Casp1/Pcsk1/Aqp1/Socs1/Sstr5/Vcam1/Apobec1/Dpysl2/Marcks/Otc/Ass1/Hck/Hnf4a/Shmt1/Mgst3/Gal/Ppargc1b/Mzb1/Il18/Sell/Tyms/Col1a1/Aif1/Fcgr1a/Ptpn22/Gpam/Irf5/Gpihbp1/Trem2/Foxo4/Tiam1/Klf1/Tlr2/Ngf/Klf11/Fos/Camp/Slit2/Mthfr/Blk/Rad51/Ptk2b/Ucp2/Nr4a3/Ptafr/Hcn4/Il1rn/Birc5/Nkx6-1/Fgr/Hhex…	82	biological_process	1.72508
GO:1901698	response to nitrogen compound	88 / 932	1073 / 19509	4.44e-07	0.00268809	5.17e-06	LOC100911527/C5ar1/Ccna2/Mt3/Mgst1/C1s/Dhfr/Hp/Igf1/Lipc/Orm1/Retn/Reln/Ccl2/Cxcl12/Tf/Wnt1/Cckar/Gcgr/Psmb9/Prkcb/Egr4/Cdkn2a/Casp1/Pcsk1/Aqp1/Socs1/Sstr5/Vcam1/Apobec1/Dpysl2/Marcks/Otc/Ass1/Hck/Hnf4a/Shmt1/Mgst3/Gal/Ppargc1b/Mzb1/Il18/Sell/Tyms/Rnf4/Col1a1/Aif1/Fcgr1a/Ptpn22/Gpam/Irf5/Mul1/Gpihbp1/Trem2/Tert/Foxo4/Tiam1/Klf1/Tlr2/Ngf/Klf11/Fos/Camp/Slit2/Mthfr/Blk/Rad51/Lin28a/Ptk2b/Ucp2/Nr4a3…	88	biological_process	1.71673
GO:0071310	cellular response to organic substance	158 / 932	1936 / 19509	7.37e-12	4.46e-08	1.79e-10	LOC100911527/Ltc4s/Vegfc/Wnt2/Ccna2/Ccr5/Mt3/P2ry6/Nr0b2/Il10ra/Coro1a/Lcn2/Hrg/Gbp2/Foxd1/Cd40/Oas1a/Gfi1/Igf1/Lipc/Orm1/Ptprc/Reln/Ccl2/Cxcl12/Tf/Thrb/Wnt1/Cckar/Abcb4/Gcgr/Psmb9/Prkcb/Egr4/Syk/Casp1/Ccnb1/Aqp1/Gdf7/Bglap/Socs1/Sstr5/Vcam1/Apobec1/Atf3/Cd44/Cd80/Cebpe/Dpysl3/Lgals9/Ccl3/Kdr/Cd74/Marcks/Cma1/Ass1/Hck/Hnf4a/Shmt1/Cd68/Serpinf1/Ccl7/Ccl6/Hcls1/Fcgr2b/Gdf2/Mrc1/Ly86/Mzb1/Il18/Irf8/…	158	biological_process	1.70833
GO:0050790	regulation of catalytic activity	160 / 932	1981 / 19509	1.2e-11	7.27e-08	2.84e-10	Arhgap6/LOC100911790/Ltc4s/Pde6h/Ccna2/Rgs14/Calcr/S100a8/Ptpn6/Cdh3/Mt3/Rcan2/Lcp2/Ppp1r14c/Hrg/Cdc25b/Wfdc1/Cd40/Bub1b/Oas1a/A2m/C3/Dhfr/Gfi1/Hp/Igf1/Igfbp3/Fgd4/Pkib/Ptprc/Reln/Ccl2/Tf/Tpm1/Adrb1/Chm/Kng2/Syk/Vav1/Cdkn2a/Ccnb1/Aqp1/Anxa3/Socs1/Ms4a2/Apobec1/Cd44/Ctsc/Lgals9/Plk1/Prkar1b/Ccl3/Cd74/Marcks/Hnf4a/Gzma/Serpinb10/Camk2n1/Arhgef15/Acap1/Serpinf1/Ccl7/Ccl6/Kng1l1/Rgs18/Rab3gap2/Serpin…	160	biological_process	1.69065
GO:0019220	regulation of phosphate metabolic process	126 / 932	1575 / 19509	4.82e-09	2.92e-05	7.73e-08	LOC100911527/C5ar1/Vegfc/Mtnr1a/Pde6h/Ccna2/Rap2a/Rgs14/Calcr/Ptpn6/Mt3/Lcp2/Ppp1r14c/Hrg/Cdc25b/Cd40/C3/Hbb/Igf1/Igfbp3/Adgrf5/Npr1/Fgd4/Pkib/Ptprc/Reln/Ccl2/Spn/Tf/Wnt1/Adrb1/Syk/Cdkn2a/Ccnb1/Gdf7/Socs1/Cd44/Cd80/Lgals9/Plk1/Prkar1b/Ccl3/Kdr/Cd74/Marcks/Hnf4a/Gpr3/Camk2n1/Ccl7/Ccl6/Hcls1/Mrap/Kiss1/Gdf2/Ppargc1b/Il18/Thbs4/Ptgir/Aif1/Sh3rf3/C1qtnf3/Ptpn22/Ube2c/Eda2r/Pla2g2a/Dusp16/Mul1/C1ql4/T…	126	biological_process	1.67459
GO:0048518	positive regulation of biological process	411 / 932	5142 / 19509	3.31e-33	2e-29	1.38e-30	Fanci/Ddx60/Arhgap6/LOC100911527/C5ar1/Fcnb/Ltc4s/Vegfc/Mtnr1a/Pde6h/Cdk6/Wnt2/Ccna2/Rap2a/Aurkb/Rgs14/Calcr/Ebf1/Pou2f3/S100a8/Fcgr2a/Ptpn6/Cdh3/Ccr5/Mmp12/Mt3/Pou2f2/Hmga1/P2ry6/Nr0b2/C9/Coro1a/Lcp2/Lcn2/Dmbt1/Stk17b/Hrg/Mmp13/Cd79b/Cdc25b/Hopx/Foxd1/Foxe3/Cd40/C1s/A2m/Atp2b2/C2/C3/C6/Dhfr/Gfi1/Hbb/Hp/Igf1/Igfbp3/Lpl/Adgrf5/Npr1/Fgd4/Slc36a2/Retn/Gimap5/Ptprc/Reln/Ccl2/Cxcl12/Spn/Syt2/Tap2/Tf/T…	411	biological_process	1.67313
GO:0048731	system development	341 / 932	4270 / 19509	7.02e-26	4.25e-22	1.39e-23	LOC100911527/LOC100911790/Sbk1/Gpnmb/C5ar1/Vegfc/Mtnr1a/Cdk6/Wnt2/Ccna2/Rap2a/Rgs14/Calcr/Pou2f3/S100a8/Fcgr2a/Vwf/Ptpn6/Nfasc/Cdh3/Ccr5/Mt3/Pou2f2/Heph/Nr0b2/Cyp26a1/Coro1a/Efna3/Bcl2a1/Hrg/Mmp13/Hopx/Foxd1/Foxe3/Mgst1/Cd40/Nav2/C1s/A2m/Add2/Atp2b2/C3/C6/Ckb/Cp/Cyp4a2/Dhfr/Gfi1/Hbb/Hp/Igf1/Lipc/Mbp/Myl3/Orm1/Retn/Gimap5/Ptprc/Reln/Ccl2/Cxcl12/Spn/Syt2/Tf/Thrb/Tk1/Tpm1/Wnt1/Cckar/Adrb1/Chm/Psmb9/…	341	biological_process	1.67165
GO:0051174	regulation of phosphorus metabolic process	126 / 932	1580 / 19509	5.83e-09	3.53e-05	9.28e-08	LOC100911527/C5ar1/Vegfc/Mtnr1a/Pde6h/Ccna2/Rap2a/Rgs14/Calcr/Ptpn6/Mt3/Lcp2/Ppp1r14c/Hrg/Cdc25b/Cd40/C3/Hbb/Igf1/Igfbp3/Adgrf5/Npr1/Fgd4/Pkib/Ptprc/Reln/Ccl2/Spn/Tf/Wnt1/Adrb1/Syk/Cdkn2a/Ccnb1/Gdf7/Socs1/Cd44/Cd80/Lgals9/Plk1/Prkar1b/Ccl3/Kdr/Cd74/Marcks/Hnf4a/Gpr3/Camk2n1/Ccl7/Ccl6/Hcls1/Mrap/Kiss1/Gdf2/Ppargc1b/Il18/Thbs4/Ptgir/Aif1/Sh3rf3/C1qtnf3/Ptpn22/Ube2c/Eda2r/Pla2g2a/Dusp16/Mul1/C1ql4/T…	126	biological_process	1.66929
GO:0065009	regulation of molecular function	197 / 932	2472 / 19509	8.74e-14	5.29e-10	2.87e-12	Arhgap6/LOC100911790/Ltc4s/Pde6h/Wnt2/Ccna2/Aurkb/Rgs14/Calcr/S100a8/Ptpn6/Cdh3/Mt3/Nr0b2/Rcan2/Cacng7/Lcp2/Ppp1r14c/Hrg/Cdc25b/Wfdc1/Hopx/Cd40/Bub1b/Oas1a/A2m/Add2/C3/Dhfr/Gfi1/Hp/Igf1/Igfbp3/Fgd4/Pkib/Ptprc/Reln/Ccl2/Tf/Tpm1/Wnt1/Adrb1/Chm/Cth/Prkcb/Kng2/Syk/Vav1/Cdkn2a/Ccnb1/Aqp1/Anxa3/Socs1/Ms4a2/Amh/Apobec1/Camk2a/Cd44/Ctsc/Lgals9/Plk1/Prkar1b/Ccl3/Cd74/Marcks/Hck/Hnf4a/Aurka/Gzma/Serpinb10/…	197	biological_process	1.66816
GO:0030154	cell differentiation	278 / 932	3543 / 19509	4.1e-19	2.48e-15	2.67e-17	LOC100911527/LOC100911790/Hemgn/Gpnmb/Vegfc/Cdk6/Wnt2/Rap2a/Rgs14/Calcr/Pou2f3/S100a8/Dnase1l3/Ptpn6/Nfasc/Cdh3/Ccr5/Mt3/Pou2f2/Heph/Cyp26a1/Coro1a/Dmbt1/Efna3/Mmp13/Cdc25b/Hopx/Foxd1/Foxe3/Mgst1/Spata19/C1s/A2m/Atp2b2/Dhfr/Gfi1/Hbb/Igf1/Igfbp3/Lpl/Mbp/Adgrf5/Odf1/Retn/Gimap5/Ptprc/Reln/Ccl2/Cxcl12/Spn/Syt2/Tf/Thrb/Tnp1/Tnp2/Tpm1/Wnt1/Cckar/Adrb1/Psmb8/Itgam/Camk4/Cd1d1/Syk/Vav1/Cdkn2a/Casp1/Ccnb…	278	biological_process	1.64245
GO:0007275	multicellular organismal development	360 / 932	4646 / 19509	3.77e-25	2.28e-21	6.55e-23	LOC100911527/LOC100911790/Hemgn/Sbk1/Gpnmb/C5ar1/Vegfc/Mtnr1a/Cdk6/Wnt2/Ccna2/Rap2a/Aurkb/Rgs14/Calcr/Ebf1/Pou2f3/S100a8/Fcgr2a/Vwf/Ptpn6/Nfasc/Cdh3/Ccr5/Mt3/Pou2f2/Heph/Nr0b2/Cyp26a1/Coro1a/Dmbt1/Efna3/Bcl2a1/Hrg/Mmp13/Hopx/Foxd1/Foxe3/Mgst1/Cd40/Spata19/Nav2/C1s/A2m/Add2/Atp2b2/C3/C6/Ckb/Cp/Cyp4a2/Dhfr/Gfi1/Hbb/Hp/Igf1/Lipc/Mbp/Myl3/Odf1/Orm1/Retn/Gimap5/Ptprc/Reln/Ccl2/Cxcl12/Spn/Syt2/Tf/Thrb/…	360	biological_process	1.62197
GO:0048522	positive regulation of cellular process	347 / 932	4482 / 19509	6.35e-24	3.84e-20	8.02e-22	Fanci/Ddx60/LOC100911527/C5ar1/Fcnb/Vegfc/Mtnr1a/Pde6h/Cdk6/Wnt2/Ccna2/Rap2a/Aurkb/Rgs14/Calcr/Ebf1/Pou2f3/S100a8/Fcgr2a/Ptpn6/Cdh3/Ccr5/Mmp12/Mt3/Pou2f2/Hmga1/P2ry6/Nr0b2/Coro1a/Lcp2/Lcn2/Dmbt1/Stk17b/Hrg/Mmp13/Cdc25b/Hopx/Foxd1/Foxe3/Cd40/C2/C3/C6/Gfi1/Hbb/Hp/Igf1/Igfbp3/Lpl/Adgrf5/Npr1/Fgd4/Retn/Gimap5/Ptprc/Reln/Ccl2/Cxcl12/Spn/Syt2/Tf/Thrb/Tpm1/Wnt1/Cckar/Abcb4/Adrb1/Glul/Cth/Prkcb/Camk4/Cd1…	347	biological_process	1.6206
GO:0009653	anatomical structure morphogenesis	194 / 932	2509 / 19509	2.45e-12	1.48e-08	6.55e-11	Poc1b/C5ar1/Vegfc/Wnt2/Rap2a/Ptpn6/Nfasc/Ccr5/Mmp12/Mt3/Coro1a/Efna3/Hrg/Mmp13/Hopx/Foxd1/Foxe3/Atp2b2/C3/C6/Gfi1/Igf1/Mbp/Myl3/Fgd4/Reln/Ccl2/Cxcl12/Syt2/Thrb/Tpm1/Wnt1/Cckar/Prkcb/Syk/Cdkn2a/Casp1/Tyro3/Aqp1/Gdf7/Anxa3/Ctsz/Bglap/Vcam1/Amh/Cd44/Dpysl2/Hbegf/Ccl3/Kdr/Marcks/Cma1/Itgb7/Acp5/Hck/Hnf4a/Aurka/Aldh1a3/Foxi1/Arhgef15/Tnfsf13/Serpinf1/Ccl7/Fmnl1/Evx2/Spta1/Gdf2/Gmnn/Mki67/Actn2/Gal/Cap…	194	biological_process	1.61853
GO:0031399	regulation of protein modification process	122 / 932	1579 / 19509	6.33e-08	0.000383441	8.63e-07	Fanci/LOC100911527/C5ar1/Vegfc/Pde6h/Ccna2/Rap2a/Rgs14/Ptpn6/Mt3/Lcp2/Hrg/Cdc25b/Cd40/Bub1b/C3/Hbb/Igf1/Igfbp3/Fgd4/Pkib/Ptprc/Reln/Ccl2/Spn/Tf/Wnt1/Syk/Cdkn2a/Ccnb1/Gdf7/Socs1/Cd44/Cd80/Lgals9/Plk1/Prkar1b/Ccl3/Kdr/Cd74/Marcks/Hnf4a/Camk2n1/Ccl7/Ccl6/Hcls1/Kiss1/Rab3gap2/Gdf2/Ppargc1b/Il18/Thbs4/Aif1/Sh3rf3/C1qtnf3/Ptpn22/Bub1/Ube2c/Eda2r/Pla2g2a/Mad2l1/Dusp16/Mul1/Isg15/C1ql4/Trem2/Mmd/Fam20a/M…	122	biological_process	1.61732
GO:0006461	protein complex assembly	93 / 932	1204 / 19509	2.76e-06	0.016706	2.66e-05	Aurkb/Vwf/Coro1a/Lcn2/Hrg/Kif11/Mgst1/Oas1a/A2m/Add2/Hbb/Lipc/Tap2/Tk1/Tpm1/Glul/Cth/Ccnb1/Dpysl3/Kcna5/Plk1/Cd74/Otc/Hck/Aurka/Shmt1/Hcls1/Aspm/Gmnn/Hist1h1a/Actn2/Mzb1/Irf8/Thbs4/Rnf4/Stmn1/Col1a1/RT1-Da/Aif1/RT1-Db1/C1qtnf3/Padi4/Sptbn5/Alox5ap/Mybl2/Ube2c/Kcng1/Kcnab2/Nlrc4/Cenpa/Hist3h2ba/Muc20/Haus4/Lcp1/Cenpt/Fermt3/Tspyl4/Hist2h3c2/Tpx2/Samhd1/Atf7ip/Tal1/Ano6/Racgap1/Nckap1l/Slit2/Kif14/…	93	biological_process	1.61687
GO:0070271	protein complex biogenesis	93 / 932	1204 / 19509	2.76e-06	0.016706	2.66e-05	Aurkb/Vwf/Coro1a/Lcn2/Hrg/Kif11/Mgst1/Oas1a/A2m/Add2/Hbb/Lipc/Tap2/Tk1/Tpm1/Glul/Cth/Ccnb1/Dpysl3/Kcna5/Plk1/Cd74/Otc/Hck/Aurka/Shmt1/Hcls1/Aspm/Gmnn/Hist1h1a/Actn2/Mzb1/Irf8/Thbs4/Rnf4/Stmn1/Col1a1/RT1-Da/Aif1/RT1-Db1/C1qtnf3/Padi4/Sptbn5/Alox5ap/Mybl2/Ube2c/Kcng1/Kcnab2/Nlrc4/Cenpa/Hist3h2ba/Muc20/Haus4/Lcp1/Cenpt/Fermt3/Tspyl4/Hist2h3c2/Tpx2/Samhd1/Atf7ip/Tal1/Ano6/Racgap1/Nckap1l/Slit2/Kif14/…	93	biological_process	1.61687
GO:0012501	programmed cell death	130 / 932	1700 / 19509	4e-08	0.000242418	5.64e-07	C5ar1/Ncf1/Aurkb/S100a8/Dnase1l3/Ccr5/Mt3/Coro1a/Lcn2/Stk17b/Bcl2a1/Hrg/Foxe3/Cd40/Bub1b/C6/Igf1/Igfbp3/Gimap5/Ptprc/Ccl2/Cxcl12/Spn/Tf/Adrb1/Cth/Prkcb/Hk3/Egr4/Cdkn2a/Casp1/Tyro3/Aqp1/Arnt2/Gdf7/Atf3/Camk2a/Cd44/Ctsc/Fcer1g/Lgals9/Plk1/Ccl3/Kdr/Cd74/Hck/Aurka/Aldh1a3/Gzma/Ccl6/Hcls1/Fcgr2b/Gdf2/Gal/Il18/Gzmm/Sell/Pidd1/Hmgb2/Ifit2/Aif1/Sh3rf3/Ell3/Bub1/Gpam/Eda2r/Irf5/Mad2l1/Mul1/Nlrc4/G2e3/Cd3g…	130	biological_process	1.60071
GO:0009628	response to abiotic stimulus	92 / 932	1209 / 19509	5.76e-06	0.034899	5.03e-05	Acot11/Ccna2/Aurkb/Rgs14/Ccr5/Mt3/Mmp13/Cd40/Atp2b2/Gfi1/Hp/Igf1/Lipc/Lpl/Retn/Ptprc/Reln/Ccl2/Cxcl12/Tf/Cckar/Adrb1/Psmb9/Prkcb/Casp1/Ccnb1/Aqp1/Arnt2/Dpp4/Fmo1/Alox5/Bglap/Vcam1/Apobec1/Kcna5/Kdr/Alas2/Serpinf1/Ccl7/Mki67/Dcn/Il18/Sell/Rnf4/Col1a1/Aif1/Dio3/Elane/Ns5atp9/Tert/Mpo/Gli2/Sema5a/Sfrp2/Tlr2/Ngf/Fos/Gpr68/Topbp1/Plac8/Sipa1/Postn/Mthfr/Arpp21/Rad51/Srf/Hspb7/Ptk2b/Ctss/Slc6a12/Pdlim1…	92	biological_process	1.59287
GO:0006915	apoptotic process	127 / 932	1671 / 19509	8.34e-08	0.000504975	1.11e-06	C5ar1/Ncf1/Aurkb/S100a8/Dnase1l3/Ccr5/Mt3/Coro1a/Lcn2/Stk17b/Bcl2a1/Hrg/Foxe3/Cd40/Bub1b/C6/Igf1/Igfbp3/Gimap5/Ptprc/Ccl2/Cxcl12/Spn/Tf/Adrb1/Cth/Prkcb/Egr4/Cdkn2a/Casp1/Tyro3/Aqp1/Arnt2/Gdf7/Atf3/Camk2a/Cd44/Ctsc/Fcer1g/Lgals9/Plk1/Ccl3/Kdr/Cd74/Hck/Aurka/Aldh1a3/Gzma/Ccl6/Hcls1/Fcgr2b/Gdf2/Gal/Il18/Gzmm/Sell/Pidd1/Hmgb2/Ifit2/Aif1/Sh3rf3/Ell3/Bub1/Gpam/Eda2r/Irf5/Mad2l1/Mul1/Nlrc4/G2e3/Cd3g/Sp1…	127	biological_process	1.59091
GO:0048869	cellular developmental process	289 / 932	3805 / 19509	6.2e-18	3.76e-14	3.27e-16	Poc1b/LOC100911527/LOC100911790/Hemgn/Gpnmb/Vegfc/Cdk6/Wnt2/Rap2a/Rgs14/Calcr/Pou2f3/S100a8/Dnase1l3/Ptpn6/Nfasc/Cdh3/Ccr5/Mt3/Pou2f2/Heph/Cyp26a1/Coro1a/Dmbt1/Efna3/Mmp13/Cdc25b/Hopx/Foxd1/Foxe3/Mgst1/Spata19/C1s/A2m/Atp2b2/Dhfr/Gfi1/Hbb/Igf1/Igfbp3/Lpl/Mbp/Adgrf5/Odf1/Fgd4/Retn/Gimap5/Ptprc/Reln/Ccl2/Cxcl12/Spn/Syt2/Tf/Thrb/Tnp1/Tnp2/Tpm1/Wnt1/Cckar/Adrb1/Psmb8/Itgam/Camk4/Cd1d1/Syk/Vav1/Cdkn2a…	289	biological_process	1.58987
GO:0009893	positive regulation of metabolic process	247 / 932	3259 / 19509	6.74e-15	4.08e-11	2.53e-13	Fanci/Arhgap6/LOC100911527/C5ar1/Ltc4s/Vegfc/Mtnr1a/Pde6h/Cdk6/Wnt2/Ccna2/Rap2a/Rgs14/Calcr/Ebf1/Pou2f3/S100a8/Fcgr2a/Cdh3/Ccr5/Mt3/Pou2f2/Hmga1/Nr0b2/Lcp2/Lcn2/Cdc25b/Foxd1/Cd40/C3/C6/Dhfr/Igf1/Igfbp3/Adgrf5/Npr1/Fgd4/Retn/Ptprc/Reln/Ccl2/Spn/Tf/Thrb/Tpm1/Wnt1/Adrb1/Chm/Cth/Prkcb/Camk4/Cd1d1/Egr4/Syk/Vav1/Cdkn2a/Ccnb1/Arnt2/Gdf7/Anxa3/Socs1/Ms4a2/Amh/Apobec1/Atf3/Camk2a/Cd44/Cd80/Cebpe/Ctsc/Lgal…	247	biological_process	1.58647
GO:0016310	phosphorylation	151 / 932	1997 / 19509	5.49e-09	3.32e-05	8.77e-08	LOC100911527/Sbk1/C5ar1/Vegfc/Pde6h/Cdk6/Ccna2/Rap2a/Aurkb/Rgs14/Ptpn6/Ccr5/Mt3/Lcp2/Stk17b/Ppp1r14c/Hrg/Cdc25b/Cd40/Bub1b/C3/Ckb/Hbb/Igf1/Igfbp3/Gucy2g/Npr1/Fgd4/Pkib/Ptprc/Reln/Ccl2/Spn/Tf/Tk1/Wnt1/Prkcb/Camk4/Hk3/Syk/Cdkn2a/Ccnb1/Tyro3/Gdf7/Socs1/Camk2a/Cd44/Cd80/Lgals9/Plk1/Prkar1b/Ccl3/Kdr/Cd74/Marcks/Hck/Hnf4a/Aurka/Camk2n1/Ccl7/Ccl6/Hcls1/Kiss1/Ctsg/Gdf2/Ppargc1b/Il18/Thbs4/Srpk3/Pik3ap1/A…	151	biological_process	1.58277
GO:0043067	regulation of programmed cell death	106 / 932	1408 / 19509	1.73e-06	0.010502	1.76e-05	C5ar1/Aurkb/S100a8/Ccr5/Mt3/Coro1a/Stk17b/Bcl2a1/Hrg/Foxe3/Cd40/C6/Igf1/Igfbp3/Gimap5/Ptprc/Ccl2/Cxcl12/Wnt1/Adrb1/Cth/Hk3/Egr4/Cdkn2a/Casp1/Tyro3/Aqp1/Arnt2/Gdf7/Atf3/Camk2a/Cd44/Ctsc/Fcer1g/Lgals9/Plk1/Ccl3/Kdr/Cd74/Hck/Aurka/Aldh1a3/Gzma/Hcls1/Fcgr2b/Gdf2/Gal/Il18/Sell/Pidd1/Hmgb2/Ifit2/Aif1/Ell3/Bub1/Gpam/Irf5/Mad2l1/Mul1/Nlrc4/G2e3/Cd3g/Sp110/Tert/Map3k10/Sema5a/Sfrp2/Ngf/Ltk/Rassf2/Ndnf/Klf…	106	biological_process	1.57588
GO:1902531	regulation of intracellular signal transduction	105 / 932	1400 / 19509	2.32e-06	0.014018	2.27e-05	Ddx60/LOC100911527/C5ar1/Pde6h/Rap2a/Rgs14/S100a8/Ptpn6/Mt3/Rcan2/Cd40/C3/Igf1/Igfbp3/Fgd4/Ptprc/Reln/Ccl2/Cxcl12/Tf/Adrb1/Cth/Prkcb/Syk/Vav1/Cdkn2a/Casp1/Gdf7/Socs1/Cd44/Hbegf/Lgals9/Ccl3/Kdr/Cd74/Hnf4a/Arhgef15/Ccl7/Ccl6/Hcls1/Kiss1/Gdf2/Adgrg3/Il18/Ptgir/Pik3ap1/Sh3rf3/C1qtnf3/Slc7a3/Ptpn22/Ell3/Bub1/Eda2r/Pla2g2a/Dusp16/Mul1/G2e3/C1ql4/Trem2/Muc20/Tiam1/Arhgef18/Rhoh/Arhgef37/Map3k10/Fgd2/Sem…	105	biological_process	1.56993
GO:0031325	positive regulation of cellular metabolic process	201 / 932	2688 / 19509	1.95e-11	1.18e-07	4.54e-10	Fanci/LOC100911527/C5ar1/Vegfc/Mtnr1a/Pde6h/Wnt2/Ccna2/Rap2a/Calcr/Ebf1/Pou2f3/S100a8/Fcgr2a/Cdh3/Mt3/Pou2f2/Hmga1/Lcp2/Cdc25b/Foxd1/Cd40/C3/C6/Igf1/Igfbp3/Adgrf5/Npr1/Fgd4/Ptprc/Reln/Ccl2/Spn/Tf/Thrb/Wnt1/Adrb1/Cth/Prkcb/Camk4/Cd1d1/Egr4/Syk/Cdkn2a/Ccnb1/Arnt2/Gdf7/Anxa3/Socs1/Amh/Apobec1/Atf3/Camk2a/Cd44/Cd80/Cebpe/Ctsc/Lgals9/Plk1/Ccl3/Kdr/Cd74/Marcks/Ass1/Hnf4a/Aurka/Gpr3/Foxi1/Tnfsf13/Ccl7/C…	201	biological_process	1.56526
GO:0008219	cell death	136 / 932	1823 / 19509	8.13e-08	0.000492251	1.09e-06	C5ar1/Ncf1/Aurkb/S100a8/Dnase1l3/Ccr5/Mt3/Coro1a/Lcn2/Stk17b/Bcl2a1/Hrg/Foxe3/Cd40/Bub1b/C6/Hbb/Hp/Igf1/Igfbp3/Gimap5/Ptprc/Ccl2/Cxcl12/Spn/Tf/Adrb1/Cth/Prkcb/Hk3/Egr4/Cdkn2a/Casp1/Tyro3/Aqp1/Arnt2/Gdf7/Atf3/Camk2a/Cd44/Ctsc/Fcer1g/Lgals9/Plk1/Ccl3/Kdr/Cd74/Hck/Aurka/Aldh1a3/Gzma/Serpinf1/Ccl6/Hcls1/Fcgr2b/Gdf2/Gal/Il18/Gzmm/Sell/Rnf4/Pidd1/Hmgb2/Ifit2/Aif1/Trpm2/Sh3rf3/Ell3/Bub1/Gpam/Eda2r/Irf5/…	136	biological_process	1.56161
GO:0016265	death	136 / 932	1823 / 19509	8.13e-08	0.000492251	1.09e-06	C5ar1/Ncf1/Aurkb/S100a8/Dnase1l3/Ccr5/Mt3/Coro1a/Lcn2/Stk17b/Bcl2a1/Hrg/Foxe3/Cd40/Bub1b/C6/Hbb/Hp/Igf1/Igfbp3/Gimap5/Ptprc/Ccl2/Cxcl12/Spn/Tf/Adrb1/Cth/Prkcb/Hk3/Egr4/Cdkn2a/Casp1/Tyro3/Aqp1/Arnt2/Gdf7/Atf3/Camk2a/Cd44/Ctsc/Fcer1g/Lgals9/Plk1/Ccl3/Kdr/Cd74/Hck/Aurka/Aldh1a3/Gzma/Serpinf1/Ccl6/Hcls1/Fcgr2b/Gdf2/Gal/Il18/Gzmm/Sell/Rnf4/Pidd1/Hmgb2/Ifit2/Aif1/Trpm2/Sh3rf3/Ell3/Bub1/Gpam/Eda2r/Irf5/…	136	biological_process	1.56161
GO:0009719	response to endogenous stimulus	133 / 932	1785 / 19509	1.24e-07	0.000753523	1.6e-06	C5ar1/Wnt2/Ccna2/Calcr/Crym/Mt3/P2ry6/Nr0b2/Coro1a/Dmbt1/Mmp13/Wfdc1/Foxd1/Mgst1/C1s/A2m/C3/Cyp4a2/Dhfr/Hp/Igf1/Lipc/Mbp/Orm1/Retn/Reln/Ccl2/Cxcl12/Tf/Thrb/Tk1/Wnt1/Cckar/Abcb4/Gcgr/Psmb9/Prkcb/Egr4/Cdkn2a/Casp1/Pcsk1/Aqp1/Arnt2/Gdf7/Anxa3/Bglap/Socs1/Sstr5/Vcam1/Apobec1/Cd44/Dpysl2/Kdr/Marcks/Otc/Ass1/Hck/Hnf4a/Aurka/Shmt1/Serpinf1/Hcls1/Mgst3/Fcgr2b/Gdf2/Gal/Ppargc1b/Mzb1/Dsg1/Il18/Sell/Tyms/Rn…	133	biological_process	1.55967
GO:0048856	anatomical structure development	374 / 932	5024 / 19509	5.47e-23	3.31e-19	6.17e-21	Poc1b/LOC100911527/LOC100911790/Sbk1/Gpnmb/C5ar1/Vegfc/Mtnr1a/Cdk6/Wnt2/Ccna2/Rap2a/Rgs14/Calcr/Pou2f3/S100a8/Fcgr2a/Vwf/Dnase1l3/Ptpn6/Nfasc/Cdh3/Ccr5/Mmp12/Mt3/Pou2f2/Heph/Nr0b2/Cyp26a1/Coro1a/Dmbt1/Efna3/Bcl2a1/Hrg/Mmp13/Cdc25b/Hopx/Foxd1/Foxe3/Mgst1/Cd40/Nav2/C1s/A2m/Add2/Atp2b2/C3/C6/Ckb/Cp/Cyp4a2/Dhfr/Gfi1/Hbb/Hp/Igf1/Igfbp3/Lipc/Mbp/Myl3/Orm1/Fgd4/Retn/Gimap5/Ptprc/Reln/Ccl2/Cxcl12/Spn/Syt…	374	biological_process	1.55826
GO:0071822	protein complex subunit organization	114 / 932	1536 / 19509	1.36e-06	0.00820673	1.4e-05	Arhgap6/Aurkb/Rgs14/Vwf/Coro1a/Lcn2/Hrg/Kif11/Mgst1/Oas1a/A2m/Add2/Hbb/Lipc/Tap2/Tf/Tk1/Tnp1/Tpm1/Glul/Cth/Ccnb1/Dpysl3/Kcna5/Plk1/Cd74/Marcks/Otc/Hck/Aurka/Shmt1/Arhgef15/Adamts2/Hcls1/Aspm/Gmnn/Hist1h1a/Actn2/Ppargc1b/Mzb1/Irf8/Thbs4/Rnf4/Stmn1/Col1a1/RT1-Da/Aif1/RT1-Db1/C1qtnf3/Padi4/Spc25/Sptbn5/Alox5ap/Mybl2/Ube2c/Kcng1/Kcnab2/Nlrc4/Cenpa/Hist3h2ba/Muc20/Haus4/Lcp1/Phactr1/Dsp/Cenpt/Cep72/Fe…	114	biological_process	1.55358
GO:0042981	regulation of apoptotic process	103 / 932	1392 / 19509	5.27e-06	0.0319123	4.64e-05	C5ar1/Aurkb/S100a8/Ccr5/Mt3/Coro1a/Stk17b/Bcl2a1/Hrg/Foxe3/Cd40/C6/Igf1/Igfbp3/Gimap5/Ptprc/Ccl2/Cxcl12/Wnt1/Adrb1/Cth/Egr4/Cdkn2a/Casp1/Tyro3/Aqp1/Arnt2/Gdf7/Atf3/Camk2a/Cd44/Ctsc/Fcer1g/Lgals9/Plk1/Ccl3/Kdr/Cd74/Hck/Aurka/Aldh1a3/Gzma/Hcls1/Fcgr2b/Gdf2/Gal/Il18/Sell/Pidd1/Hmgb2/Ifit2/Aif1/Ell3/Bub1/Gpam/Irf5/Mad2l1/Mul1/Nlrc4/G2e3/Cd3g/Sp110/Tert/Map3k10/Sema5a/Sfrp2/Ngf/Ltk/Rassf2/Ndnf/Klf11/C…	103	biological_process	1.54888
GO:0010941	regulation of cell death	112 / 932	1517 / 19509	2.18e-06	0.0131709	2.15e-05	C5ar1/Aurkb/S100a8/Ccr5/Mt3/Coro1a/Stk17b/Bcl2a1/Hrg/Foxe3/Cd40/C6/Hbb/Hp/Igf1/Igfbp3/Gimap5/Ptprc/Ccl2/Cxcl12/Wnt1/Adrb1/Cth/Hk3/Egr4/Cdkn2a/Casp1/Tyro3/Aqp1/Arnt2/Gdf7/Atf3/Camk2a/Cd44/Ctsc/Fcer1g/Lgals9/Plk1/Ccl3/Kdr/Cd74/Hck/Aurka/Aldh1a3/Gzma/Serpinf1/Hcls1/Fcgr2b/Gdf2/Gal/Il18/Sell/Rnf4/Pidd1/Hmgb2/Ifit2/Aif1/Trpm2/Ell3/Bub1/Gpam/Irf5/Mad2l1/Mul1/Nlrc4/G2e3/Cd3g/Sp110/Tert/Map3k10/Tead2/Sem…	112	biological_process	1.54544
GO:0044767	single-organism developmental process	406 / 932	5501 / 19509	6.97e-25	4.22e-21	1.16e-22	Poc1b/LOC100911527/LOC100911790/Hemgn/Sbk1/Gpnmb/C5ar1/Vegfc/Mtnr1a/Cdk6/Wnt2/Ccna2/Rap2a/Aurkb/Rgs14/Calcr/Ebf1/Pou2f3/S100a8/Fcgr2a/Vwf/Dnase1l3/Ptpn6/Nfasc/Cdh3/Ccr5/Mmp12/Mt3/Pou2f2/Hmga1/Heph/Nr0b2/Cyp26a1/Coro1a/Dmbt1/Efna3/Bcl2a1/Hrg/Mmp13/Cdc25b/Hopx/Foxd1/Foxe3/Mgst1/Cd40/Spata19/Nav2/C1s/A2m/Add2/Atp2b2/C3/C6/Ckb/Cp/Cyp4a2/Dhfr/Gfi1/Hbb/Hp/Igf1/Igfbp3/Lipc/Lpl/Mbp/Myl3/Adgrf5/Odf1/Orm1/…	406	biological_process	1.54491
GO:0022008	neurogenesis	110 / 932	1492 / 19509	2.89e-06	0.0174938	2.77e-05	Vegfc/Cdk6/Wnt2/Rap2a/Rgs14/S100a8/Nfasc/Ccr5/Mt3/Efna3/Foxd1/C1s/Atp2b2/Dhfr/Gfi1/Igf1/Mbp/Reln/Ccl2/Cxcl12/Syt2/Tf/Wnt1/Cckar/Itgam/Pcsk1/Gdf7/Cd44/Dpysl2/Dpysl3/Ccl3/Kdr/Marcks/Aurka/Serpinf1/Chodl/Gsx1/Aspm/Thbs4/Stmn1/Pla2g10/Hmgb2/Otp/Lppr4/Ell3/Kel/Cpne9/Mul1/Celsr1/Adgrb3/Mmd/Tiam1/Gli2/Stap1/Cpne5/Mdga1/Prdm1/Sema5a/Tlr2/Dclk2/Ngf/Ltk/Lamc3/Ndnf/Chd7/Dmrta2/Tal1/Ephb2/Casz1/Racgap1/Dst/T…	110	biological_process	1.54327
GO:0010604	positive regulation of macromolecule metabolic process	195 / 932	2645 / 19509	1.48e-10	8.97e-07	3.07e-09	Fanci/LOC100911527/C5ar1/Vegfc/Pde6h/Cdk6/Wnt2/Ccna2/Rap2a/Ebf1/Pou2f3/S100a8/Fcgr2a/Cdh3/Ccr5/Mt3/Pou2f2/Hmga1/Nr0b2/Lcp2/Lcn2/Cdc25b/Foxd1/Cd40/C3/C6/Igf1/Igfbp3/Fgd4/Retn/Ptprc/Reln/Ccl2/Spn/Tf/Thrb/Wnt1/Cth/Prkcb/Camk4/Cd1d1/Egr4/Syk/Cdkn2a/Ccnb1/Arnt2/Gdf7/Anxa3/Socs1/Amh/Apobec1/Atf3/Camk2a/Cd44/Cd80/Cebpe/Ctsc/Lgals9/Plk1/Ccl3/Kdr/Cd74/Marcks/Hnf4a/Aurka/Foxi1/Tnfsf13/Ccl7/Ccl6/Hcls1/Gsx1/…	195	biological_process	1.54322
GO:0009891	positive regulation of biosynthetic process	128 / 932	1749 / 19509	5.92e-07	0.00358167	6.59e-06	Mtnr1a/Wnt2/Ccna2/Calcr/Ebf1/Pou2f3/Fcgr2a/Cdh3/Mt3/Pou2f2/Hmga1/Foxd1/Cd40/Igf1/Adgrf5/Npr1/Reln/Ccl2/Spn/Tf/Thrb/Wnt1/Adrb1/Cth/Prkcb/Camk4/Cd1d1/Egr4/Syk/Cdkn2a/Arnt2/Gdf7/Anxa3/Amh/Apobec1/Atf3/Camk2a/Cebpe/Lgals9/Ccl3/Kdr/Ass1/Hnf4a/Foxi1/Hcls1/Mrap/Gsx1/Rab3gap2/Gdf2/Gal/Ppargc1b/Mzb1/Il18/Irf8/Ptgir/Rnf4/Irf7/Col1a1/Hmgb2/Aif1/Ell3/Mybl2/Gpam/Eda2r/Irf5/Glis1/Nlrc4/Elane/Tert/Zfp711/Foxo4/…	128	biological_process	1.53193
GO:0032502	developmental process	406 / 932	5550 / 19509	4.54e-24	2.75e-20	6.42e-22	Poc1b/LOC100911527/LOC100911790/Hemgn/Sbk1/Gpnmb/C5ar1/Vegfc/Mtnr1a/Cdk6/Wnt2/Ccna2/Rap2a/Aurkb/Rgs14/Calcr/Ebf1/Pou2f3/S100a8/Fcgr2a/Vwf/Dnase1l3/Ptpn6/Nfasc/Cdh3/Ccr5/Mmp12/Mt3/Pou2f2/Hmga1/Heph/Nr0b2/Cyp26a1/Coro1a/Dmbt1/Efna3/Bcl2a1/Hrg/Mmp13/Cdc25b/Hopx/Foxd1/Foxe3/Mgst1/Cd40/Spata19/Nav2/C1s/A2m/Add2/Atp2b2/C3/C6/Ckb/Cp/Cyp4a2/Dhfr/Gfi1/Hbb/Hp/Igf1/Igfbp3/Lipc/Lpl/Mbp/Myl3/Adgrf5/Odf1/Orm1/…	406	biological_process	1.53127
GO:0048468	cell development	147 / 932	2012 / 19509	8.13e-08	0.00049244	1.09e-06	Vegfc/Cdk6/Wnt2/Rap2a/Rgs14/S100a8/Dnase1l3/Ptpn6/Nfasc/Ccr5/Mt3/Pou2f2/Cyp26a1/Efna3/Cdc25b/Foxd1/Foxe3/Atp2b2/Dhfr/Gfi1/Hbb/Igf1/Mbp/Ptprc/Reln/Cxcl12/Syt2/Tf/Tnp1/Tpm1/Cckar/Adrb1/Itgam/Vav1/Cdkn2a/Ccnb1/Tyro3/Gdf7/Bglap/Amh/Cd44/Dpysl2/Dpysl3/Kdr/Marcks/Itgb7/Aurka/Serpinf1/Chodl/Aspm/Gdf2/Actn2/Gal/Megf10/Thbs4/Tyms/Stmn1/Pla2g10/Col1a1/Hmgb2/Otp/Adad1/Lppr4/Ell3/Kel/Cpne9/Mfsd2a/Mul1/Adgrb3…	147	biological_process	1.52936
GO:0009888	tissue development	134 / 932	1842 / 19509	4.31e-07	0.00260706	5.04e-06	LOC100911790/Gpnmb/Vegfc/Cdk6/Wnt2/Pou2f3/Vwf/Cdh3/Mmp12/Cyp26a1/Dmbt1/Mmp13/Hopx/Foxd1/Foxe3/Atp2b2/Gfi1/Igf1/Myl3/Ptprc/Cxcl12/Thrb/Tpm1/Wnt1/Adrb1/Itgam/Cdkn2a/Ccnb1/Aqp1/Gdf7/Ctsz/Bglap/Amh/Atf3/Cd44/Hbegf/Phex/Ccl3/Kdr/Marcks/Aldh1a3/Arhgef15/Serpinf1/Gdf2/Actn2/Dcn/Gal/Megf10/Tyms/Rasip1/Insc/Ifitm5/Ifitm1/Srpk3/Tnni1/Col1a1/Ell3/Jph2/Kel/Celsr1/Tbx2/Fam20a/Gli2/Lamb3/Efemp1/Dsp/Myh14/Tead2…	134	biological_process	1.52277
GO:0051641	cellular localization	191 / 932	2636 / 19509	1.02e-09	6.18e-06	1.85e-08	Astn2/Fcnb/Vegfc/Mtnr1a/Ncf1/Rap2a/Aurkb/Rgs14/Calcr/Fcgr2a/Ptpn6/Nfasc/Cdh3/Crym/Ccr5/Mt3/Pou2f2/Nr0b2/Kif1b/Coro1a/Lcp2/Lcn2/Mmp13/Foxd1/Cd40/Bub1b/Igf1/Retn/Gimap5/Ptprc/Reln/Ccl2/Cxcl12/Syt2/Tap2/Tnp2/Cckar/Adrb1/Chm/Gcgr/Glul/Prkcb/Camk4/Syk/Cdkn2a/Casp1/Ccnb1/Pcsk1/Tyro3/Aqp1/Anxa3/Socs1/Ms4a2/Sstr5/Camk2a/Dpysl2/Fcer1g/Lgals9/Plk1/Ccl3/Cd74/Marcks/Itgb7/Hck/Hnf4a/Aurka/Unc13c/Hid1/Hcls1/Mr…	191	biological_process	1.51673
GO:1902578	single-organism localization	269 / 932	3724 / 19509	9.2e-14	5.57e-10	3e-12	Cox7c/Fcnb/Vegfc/Mtnr1a/Emb/Ncf1/Rap2a/Calcr/Slc6a9/S100a8/Kcnj9/Fcgr2a/Slc28a1/Ptpn6/Nfasc/Cdh3/Crym/Ccr5/Mt3/Cdh17/Pou2f2/Heph/P2ry6/Nr0b2/Kif1b/Cacng7/Coro1a/Lcp2/Lcn2/Hrg/Mmp13/Foxd1/Cd40/Add2/Atp2b2/C2/C3/Cp/Hbb/Igf1/Lipc/Slc36a2/Slc15a3/Retn/Gimap5/Ptprc/Reln/Ccl2/Cxcl12/Slc4a1/Slc9a2/Syt2/Tap2/Tf/Tnp2/Cckar/Abcb4/Adrb1/Chm/Gcgr/Glul/Prkcb/Camk4/Syk/Vav1/Cdkn2a/Casp1/Ccnb1/Pcsk1/Tyro3/Aqp1/…	269	biological_process	1.51203
GO:0051649	establishment of localization in cell	162 / 932	2244 / 19509	3.42e-08	0.000206892	4.87e-07	Fcnb/Vegfc/Mtnr1a/Ncf1/Rgs14/Fcgr2a/Ptpn6/Nfasc/Cdh3/Crym/Ccr5/Mt3/Pou2f2/Nr0b2/Kif1b/Coro1a/Lcp2/Lcn2/Mmp13/Foxd1/Cd40/Igf1/Retn/Gimap5/Ptprc/Ccl2/Cxcl12/Syt2/Tap2/Tnp2/Cckar/Adrb1/Chm/Gcgr/Glul/Prkcb/Camk4/Syk/Cdkn2a/Casp1/Ccnb1/Pcsk1/Tyro3/Aqp1/Anxa3/Socs1/Ms4a2/Sstr5/Camk2a/Dpysl2/Fcer1g/Lgals9/Ccl3/Cd74/Marcks/Hck/Hnf4a/Unc13c/Hid1/Hcls1/Kiss1/Fcgr2b/Myo1g/Pde4c/Actn2/Gal/Ctsk/Il18/Insc/Npy1…	162	biological_process	1.51116
GO:0044765	single-organism transport	255 / 932	3534 / 19509	6.45e-13	3.91e-09	1.82e-11	Cox7c/Fcnb/Vegfc/Mtnr1a/Emb/Ncf1/Calcr/Slc6a9/S100a8/Kcnj9/Fcgr2a/Slc28a1/Ptpn6/Nfasc/Cdh3/Crym/Ccr5/Mt3/Cdh17/Pou2f2/Heph/P2ry6/Nr0b2/Kif1b/Cacng7/Coro1a/Lcp2/Lcn2/Hrg/Mmp13/Foxd1/Cd40/Add2/Atp2b2/C2/C3/Cp/Hbb/Igf1/Lipc/Slc36a2/Slc15a3/Retn/Gimap5/Ptprc/Reln/Ccl2/Cxcl12/Slc4a1/Slc9a2/Syt2/Tap2/Tf/Tnp2/Cckar/Abcb4/Adrb1/Chm/Gcgr/Glul/Prkcb/Camk4/Syk/Vav1/Cdkn2a/Casp1/Pcsk1/Tyro3/Aqp1/Anxa3/Socs1/…	255	biological_process	1.5104
GO:0035556	intracellular signal transduction	160 / 932	2219 / 19509	4.6e-08	0.000278356	6.43e-07	Ddx60/C5ar1/Pde6h/Ccna2/Rap2a/Rgs14/S100a8/Ptpn6/Ccr5/Mt3/Rcan2/Lcp2/Stk17b/Cd40/C3/Igf1/Igfbp3/Gucy2g/Npr1/Fgd4/Ptprc/Reln/Ccl2/Cxcl12/Tf/Wnt1/Adrb1/Cth/Prkcb/Camk4/Syk/Vav1/Cdkn2a/Casp1/Tyro3/Gdf7/Socs1/Vcam1/Cd44/Hbegf/Lgals9/Ccl3/Kdr/Cd74/Hnf4a/Unc13c/Arhgef15/Ccl7/Ccl6/Hcls1/Kiss1/Gdf2/Gal/Adgrg3/Il18/Ptgir/Stmn1/Pidd1/Pik3ap1/Aif1/Sh3rf3/C1qtnf3/Slc7a3/Ptpn22/Ell3/Bub1/Eda2r/Pla2g2a/Dusp16/…	160	biological_process	1.50932
GO:0051128	regulation of cellular component organization	155 / 932	2155 / 19509	9.19e-08	0.000556155	1.22e-06	LOC100362814/Arhgap6/Tro/Rap2a/Aurkb/Fcgr2a/Ccr5/Mt3/Coro1a/Lcn2/Hrg/Wfdc1/Kif11/Bub1b/Add2/C2/C3/Gfi1/Igf1/Igfbp3/Mbp/Fgd4/Reln/Ccl2/Cxcl12/Syt2/Tf/Tpm1/Wnt1/Abcb4/Adrb1/Cth/Syk/Cdkn2a/Ccnb1/Aqp1/Dpp4/Apobec1/Cd44/Dpysl2/Dpysl3/Hbegf/Fcer1g/Plk1/Ccl3/Kdr/Marcks/Igfbp6/Hck/Hnf4a/Aurka/Gpr3/Serpinb10/Arhgef15/Serpinf1/Ccl7/Fmnl1/Cdc45/Hcls1/Chodl/Fcgr2b/Spta1/Rab3gap2/Atp8a1/Gdf2/Actn2/Gal/Ska1/Ct…	155	biological_process	1.50558
GO:0010557	positive regulation of macromolecule biosynthetic process	113 / 932	1575 / 19509	7.37e-06	0.0446341	6.26e-05	Wnt2/Ccna2/Ebf1/Pou2f3/Fcgr2a/Mt3/Pou2f2/Hmga1/Foxd1/Cd40/Igf1/Reln/Ccl2/Spn/Tf/Thrb/Wnt1/Cth/Prkcb/Camk4/Cd1d1/Egr4/Syk/Cdkn2a/Arnt2/Gdf7/Anxa3/Amh/Apobec1/Atf3/Camk2a/Cebpe/Lgals9/Ccl3/Kdr/Hnf4a/Foxi1/Hcls1/Gsx1/Rab3gap2/Gdf2/Gal/Ppargc1b/Mzb1/Il18/Irf8/Rnf4/Irf7/Col1a1/Hmgb2/Ell3/Mybl2/Eda2r/Irf5/Glis1/Nlrc4/Elane/Tert/Zfp711/Foxo4/Mbtps2/Elf4/Klf1/Gli2/Tlr1/Tead2/E2f8/Kdm8/Dmrt2/Itgb2/Sfrp2/T…	113	biological_process	1.50182
GO:0031328	positive regulation of cellular biosynthetic process	123 / 932	1715 / 19509	2.81e-06	0.0170211	2.7e-05	Mtnr1a/Wnt2/Ccna2/Calcr/Ebf1/Pou2f3/Fcgr2a/Cdh3/Mt3/Pou2f2/Hmga1/Foxd1/Cd40/Igf1/Adgrf5/Npr1/Reln/Spn/Tf/Thrb/Wnt1/Adrb1/Cth/Prkcb/Camk4/Cd1d1/Egr4/Syk/Cdkn2a/Arnt2/Gdf7/Anxa3/Amh/Apobec1/Atf3/Camk2a/Cebpe/Lgals9/Ccl3/Ass1/Hnf4a/Foxi1/Hcls1/Mrap/Gsx1/Rab3gap2/Gdf2/Gal/Ppargc1b/Irf8/Ptgir/Rnf4/Irf7/Col1a1/Hmgb2/Aif1/Ell3/Mybl2/Gpam/Eda2r/Irf5/Glis1/Nlrc4/Elane/Tert/Zfp711/Foxo4/Mbtps2/Elf4/Klf1/Gl…	123	biological_process	1.50127
GO:0048519	negative regulation of biological process	310 / 932	4335 / 19509	1.35e-15	8.19e-12	5.48e-14	Parpbp/Fanci/Astn2/Arhgap6/LOC100911790/Tro/Gpnmb/C5ar1/Fcnb/Vegfc/Mtnr1a/Cdk6/Ncf1/Rap2a/Aurkb/Rgs14/Calcr/Pou2f3/Ptpn6/St8sia4/Cdh3/Crym/Ccr5/Mt3/Hmga1/Nr0b2/Coro1a/Bcl2a1/Ppp1r14c/Hrg/Wfdc1/Hopx/Foxd1/Foxe3/Bub1b/Oas1a/A2m/Add2/C3/Gfi1/Hp/Igf1/Igfbp3/Mbp/Adgrf5/Npr1/Orm1/Retn/Gimap5/Pkib/Ptprc/Ccl2/Cxcl12/Spn/Tap2/Thrb/Tnp1/Tpm1/Wnt1/Adrb1/Cth/Prkcb/Hk3/Kng2/Egr4/Cdkn2a/Ccnb1/Tyro3/Aqp1/Arnt2/…	310	biological_process	1.4969
GO:0051179	localization	367 / 932	5187 / 19509	1.96e-18	1.18e-14	1.12e-16	Cox7c/Astn2/C5ar1/Fcnb/Vegfc/Mtnr1a/Emb/Ncf1/Rap2a/Aurkb/Rgs14/Calcr/Slc6a9/S100a8/Kcnj9/Fcgr2a/Slc28a1/Ptpn6/Nfasc/Cdh3/Crym/Ccr5/Mmp12/Mt3/Cdh17/Pou2f2/Heph/P2ry6/Nr0b2/Kif1b/Cacng7/Coro1a/Lcp2/Lcn2/Dmbt1/Hrg/Mmp13/Foxd1/Cd40/Grip2/Bub1b/Add2/Atp2b2/C2/C3/Cp/Hbb/Igf1/Igfbp3/Lipc/Lpl/Lgals3bp/Orm1/Slc36a2/Slc15a3/Retn/Gimap5/Ptprc/Reln/Ccl2/Cxcl12/Slc4a1/Slc9a2/Syt2/Tap2/Tf/Tnp1/Tnp2/Tpm1/Cckar/…	367	biological_process	1.48105
GO:0023051	regulation of signaling	188 / 932	2660 / 19509	1.01e-08	6.14e-05	1.55e-07	Ddx60/LOC100911527/C5ar1/Vegfc/Mtnr1a/Pde6h/Wnt2/Rap2a/Rgs14/Slc6a9/S100a8/Ptpn6/Cdh3/Mt3/Nr0b2/Rcan2/Cacng7/Hrg/Foxd1/Cd40/Atp2b2/C3/Gfi1/Igf1/Igfbp3/Fgd4/Retn/Ptprc/Reln/Ccl2/Cxcl12/Tf/Wnt1/Cckar/Adrb1/Glul/Cth/Prkcb/Syk/Vav1/Cdkn2a/Casp1/Tyro3/Gdf7/Socs1/Sstr5/Atf3/Camk2a/Cd44/Ctsc/Hbegf/Lgals9/Ccl3/Kdr/Cd74/Igfbp6/Hnf4a/Unc13c/Arhgef15/Ccl7/Ccl6/Hcls1/Kiss1/Aspm/Rgs18/Pde4c/Gdf2/Actn2/Ly86/Ga…	188	biological_process	1.47943
GO:0006796	phosphate-containing compound metabolic process	199 / 932	2819 / 19509	3.56e-09	2.15e-05	5.82e-08	LOC100911527/Sbk1/C5ar1/Vegfc/Mtnr1a/Pde6h/Cdk6/Ccna2/Rap2a/Aurkb/Rgs14/Calcr/Ptpn6/Ccr5/Mt3/Kif1b/Lcp2/Stk17b/Ppp1r14c/Hrg/Cdc25b/Ptprh/Cd40/Bub1b/Oas1a/Atp2b2/C3/Ckb/Dhfr/Hbb/Igf1/Igfbp3/Lipc/Gucy2g/Adgrf5/Npr1/Fgd4/Pkib/Ptpn7/Ptprc/Reln/Ccl2/Spn/Tf/Tk1/Wnt1/Adrb1/Prkcb/Camk4/Hk3/Syk/Cdkn2a/Ccnb1/Tyro3/Aqp1/Fmo1/Gdf7/Socs1/Camk2a/Cd44/Cd80/Lgals9/Plk1/Prkar1b/Ccl3/Kdr/Cd74/Marcks/Acp5/Hck/Hnf4a…	199	biological_process	1.47767
GO:0006793	phosphorus metabolic process	201 / 932	2859 / 19509	4.04e-09	2.44e-05	6.52e-08	LOC100911527/Sbk1/C5ar1/Vegfc/Mtnr1a/Pde6h/Cdk6/Ccna2/Rap2a/Aurkb/Rgs14/Calcr/Ptpn6/Ccr5/Mt3/Kif1b/Lcp2/Stk17b/Ppp1r14c/Hrg/Cdc25b/Ptprh/Cd40/Bub1b/Oas1a/Atp2b2/C3/Ckb/Dhfr/Hbb/Igf1/Igfbp3/Lipc/Gucy2g/Adgrf5/Npr1/Fgd4/Pkib/Ptpn7/Ptprc/Reln/Ccl2/Spn/Tf/Tk1/Wnt1/Adrb1/Prkcb/Camk4/Hk3/Syk/Cdkn2a/Ccnb1/Tyro3/Aqp1/Fmo1/Gdf7/Socs1/Camk2a/Cd44/Cd80/Lgals9/Phex/Plk1/Prkar1b/Ccl3/Kdr/Cd74/Marcks/Acp5/Hck/…	201	biological_process	1.47164
GO:0007399	nervous system development	150 / 932	2142 / 19509	7.74e-07	0.00468476	8.51e-06	Sbk1/C5ar1/Vegfc/Cdk6/Wnt2/Rap2a/Rgs14/S100a8/Fcgr2a/Nfasc/Ccr5/Mt3/Cyp26a1/Efna3/Bcl2a1/Foxd1/Nav2/C1s/Atp2b2/Ckb/Dhfr/Gfi1/Igf1/Mbp/Reln/Ccl2/Cxcl12/Syt2/Tf/Wnt1/Cckar/Itgam/Cdkn2a/Pcsk1/Tyro3/Aqp1/Arnt2/Gdf7/Anxa3/Cd44/Dpysl2/Dpysl3/Hbegf/Ccl3/Kdr/Marcks/Cma1/Aurka/Aldh1a3/Arhgef15/Serpinf1/Chodl/Gsx1/Aspm/Gal/Megf10/Thbs4/Stmn1/Pla2g10/Hmgb2/Otp/Lppr4/Ell3/C1qb/Kel/Cpne9/Colq/Mul1/Celsr1/Adgr…	150	biological_process	1.46585
GO:0051234	establishment of localization	294 / 932	4206 / 19509	2.3e-13	1.4e-09	7.14e-12	Cox7c/Fcnb/Vegfc/Mtnr1a/Emb/Ncf1/Rap2a/Rgs14/Calcr/Slc6a9/S100a8/Kcnj9/Fcgr2a/Slc28a1/Ptpn6/Nfasc/Cdh3/Crym/Ccr5/Mt3/Cdh17/Pou2f2/Heph/P2ry6/Nr0b2/Kif1b/Cacng7/Coro1a/Lcp2/Lcn2/Dmbt1/Hrg/Mmp13/Foxd1/Cd40/Grip2/Add2/Atp2b2/C2/C3/Cp/Hbb/Igf1/Lipc/Lgals3bp/Orm1/Slc36a2/Slc15a3/Retn/Gimap5/Ptprc/Reln/Ccl2/Cxcl12/Slc4a1/Slc9a2/Syt2/Tap2/Tf/Tnp2/Cckar/Abcb4/Adrb1/Chm/Gcgr/Glul/Prkcb/Camk4/Syk/Vav1/Cdkn…	294	biological_process	1.46318
GO:0006810	transport	284 / 932	4075 / 19509	1.09e-12	6.62e-09	3.04e-11	Cox7c/Fcnb/Vegfc/Mtnr1a/Emb/Ncf1/Rgs14/Calcr/Slc6a9/S100a8/Kcnj9/Fcgr2a/Slc28a1/Ptpn6/Nfasc/Cdh3/Crym/Ccr5/Mt3/Cdh17/Pou2f2/Heph/P2ry6/Nr0b2/Kif1b/Cacng7/Coro1a/Lcp2/Lcn2/Dmbt1/Hrg/Mmp13/Foxd1/Cd40/Grip2/Add2/Atp2b2/C2/C3/Cp/Hbb/Igf1/Lipc/Lgals3bp/Orm1/Slc36a2/Slc15a3/Retn/Gimap5/Ptprc/Reln/Ccl2/Cxcl12/Slc4a1/Slc9a2/Syt2/Tap2/Tf/Tnp2/Cckar/Abcb4/Adrb1/Chm/Gcgr/Glul/Prkcb/Camk4/Syk/Vav1/Cdkn2a/Cas…	284	biological_process	1.45885
GO:0010646	regulation of cell communication	193 / 932	2774 / 19509	2.05e-08	0.000124212	3.01e-07	Ddx60/LOC100362814/LOC100911527/C5ar1/Vegfc/Mtnr1a/Pde6h/Wnt2/Rap2a/Rgs14/Slc6a9/S100a8/Ptpn6/Cdh3/Mt3/Nr0b2/Rcan2/Cacng7/Hrg/Foxd1/Cd40/Atp2b2/C3/Gfi1/Igf1/Igfbp3/Fgd4/Retn/Ptprc/Reln/Ccl2/Cxcl12/Tf/Wnt1/Cckar/Adrb1/Glul/Cth/Prkcb/Syk/Vav1/Cdkn2a/Casp1/Tyro3/Gdf7/Socs1/Sstr5/Atf3/Camk2a/Cd44/Ctsc/Hbegf/Lgals9/Ccl3/Kdr/Cd74/Igfbp6/Hnf4a/Serpinb10/Unc13c/Arhgef15/Ccl7/Ccl6/Hcls1/Kiss1/Aspm/Rgs18/R…	193	biological_process	1.45636
GO:0048523	negative regulation of cellular process	277 / 932	3982 / 19509	3.07e-12	1.86e-08	7.9e-11	Parpbp/Fanci/Astn2/Arhgap6/LOC100911790/Tro/C5ar1/Fcnb/Vegfc/Mtnr1a/Cdk6/Rap2a/Aurkb/Rgs14/Pou2f3/Ptpn6/St8sia4/Crym/Ccr5/Mt3/Hmga1/Nr0b2/Coro1a/Bcl2a1/Hrg/Wfdc1/Hopx/Foxd1/Foxe3/Bub1b/Oas1a/A2m/Add2/C3/Gfi1/Hp/Igf1/Igfbp3/Mbp/Adgrf5/Npr1/Gimap5/Pkib/Ptprc/Ccl2/Cxcl12/Spn/Thrb/Tnp1/Tpm1/Wnt1/Cth/Prkcb/Hk3/Kng2/Egr4/Cdkn2a/Ccnb1/Tyro3/Aqp1/Arnt2/Dpp4/Socs1/Ms4a2/Sstr5/Apobec1/Atf3/Cd44/Dpysl3/Hbeg…	277	biological_process	1.45612
GO:0051246	regulation of protein metabolic process	168 / 932	2427 / 19509	3.05e-07	0.00184671	3.67e-06	Fanci/LOC100911527/LOC100911790/C5ar1/Vegfc/Pde6h/Ccna2/Rap2a/Rgs14/S100a8/Fcgr2a/Ptpn6/Mt3/Lcp2/Hrg/Cdc25b/Wfdc1/Cd40/Bub1b/A2m/C3/C6/Hbb/Igf1/Igfbp3/Fgd4/Pkib/Ptprc/Reln/Ccl2/Spn/Tf/Wnt1/Kng2/Cd1d1/Syk/Cdkn2a/Ccnb1/Aqp1/Gdf7/Socs1/Cd44/Cd80/Ctsc/Hbegf/Lgals9/Plk1/Prkar1b/Ccl3/Kdr/Cd74/Marcks/Hnf4a/Aurka/Serpinb10/Camk2n1/Serpinf1/Ccl7/Ccl6/Kng1l1/Hcls1/Kiss1/Rab3gap2/Gdf2/Serpinb1a/Ppargc1b/Il1…	168	biological_process	1.44897
GO:0071702	organic substance transport	154 / 932	2228 / 19509	1.16e-06	0.00703107	1.23e-05	Fcnb/Vegfc/Mtnr1a/Emb/Ncf1/Calcr/Slc6a9/S100a8/Fcgr2a/Slc28a1/Nfasc/Crym/Ccr5/Mt3/Cdh17/Pou2f2/Nr0b2/Lcp2/Dmbt1/Hrg/Mmp13/Cd40/Grip2/C3/Igf1/Lipc/Slc36a2/Slc15a3/Retn/Ccl2/Cxcl12/Slc4a1/Tap2/Cckar/Abcb4/Adrb1/Chm/Glul/Prkcb/Camk4/Syk/Cdkn2a/Casp1/Pcsk1/Aqp1/Socs1/Ms4a2/Sstr5/Apobec1/Dpysl2/Fcer1g/Lgals9/Ccl3/Cd74/Marcks/Hnf4a/Hid1/Hcls1/Kiss1/Atp8a1/Pde4c/Gal/Mzb1/Ctsk/Il18/LOC292543/Pla2g10/Col1…	154	biological_process	1.44685
GO:0032268	regulation of cellular protein metabolic process	156 / 932	2268 / 19509	1.3e-06	0.00788634	1.35e-05	Fanci/LOC100911527/LOC100911790/C5ar1/Vegfc/Pde6h/Ccna2/Rap2a/Rgs14/S100a8/Ptpn6/Mt3/Lcp2/Hrg/Cdc25b/Wfdc1/Cd40/Bub1b/A2m/C3/C6/Hbb/Igf1/Igfbp3/Fgd4/Pkib/Ptprc/Reln/Ccl2/Spn/Tf/Wnt1/Kng2/Syk/Cdkn2a/Ccnb1/Aqp1/Gdf7/Socs1/Cd44/Cd80/Ctsc/Lgals9/Plk1/Prkar1b/Ccl3/Kdr/Cd74/Marcks/Hnf4a/Aurka/Serpinb10/Camk2n1/Serpinf1/Ccl7/Ccl6/Kng1l1/Hcls1/Kiss1/Rab3gap2/Gdf2/Serpinb1a/Ppargc1b/Il18/Thbs4/Pla2g10/Pid…	156	biological_process	1.43979
GO:0009966	regulation of signal transduction	155 / 932	2288 / 19509	3.42e-06	0.0206987	3.2e-05	Ddx60/LOC100911527/C5ar1/Vegfc/Pde6h/Wnt2/Rap2a/Rgs14/S100a8/Ptpn6/Cdh3/Mt3/Rcan2/Cacng7/Hrg/Foxd1/Cd40/C3/Gfi1/Igf1/Igfbp3/Fgd4/Ptprc/Reln/Ccl2/Cxcl12/Tf/Wnt1/Adrb1/Cth/Prkcb/Syk/Vav1/Cdkn2a/Casp1/Tyro3/Gdf7/Socs1/Atf3/Cd44/Ctsc/Hbegf/Lgals9/Ccl3/Kdr/Cd74/Igfbp6/Hnf4a/Arhgef15/Ccl7/Ccl6/Hcls1/Kiss1/Aspm/Rgs18/Gdf2/Actn2/Ly86/Ppargc1b/Adgrg3/Il18/Ptgir/Irf7/Pidd1/Col1a1/Hmgb2/Pik3ap1/Sh3rf3/C1qtn…	155	biological_process	1.41806
GO:0044707	single-multicellular organism process	489 / 932	7321 / 19509	1.56e-21	9.44e-18	1.51e-19	Poc1b/LOC100911527/LOC100911790/Hemgn/Sbk1/Gpnmb/C5ar1/Fcnb/Vegfc/Mtnr1a/Pde6h/Cdk6/Wnt2/Ccna2/Ncf1/Rap2a/Aurkb/Rgs14/Calcr/Ebf1/Pou2f3/S100a8/Fcgr2a/Vwf/Ptpn6/Nfasc/Cdh3/Crym/Ccr5/Mt3/Gjb4/Pou2f2/Heph/Nr0b2/C9/Rcan2/Cacng7/Cyp26a1/Coro1a/Lcp2/Dmbt1/Efna3/Bcl2a1/Hrg/Mmp13/Hopx/Foxd1/Foxe3/Mgst1/Cd40/Spata19/Nav2/Grip2/C1s/A2m/Add2/Atp2b2/C3/C6/Ckb/Cp/Cyp4a2/Dhfr/Gfi1/Hbb/Hp/Igf1/Lipc/Lpl/Mbp/Myl3…	489	biological_process	1.39816
GO:0032501	multicellular organismal process	501 / 932	7584 / 19509	3.22e-21	1.95e-17	2.79e-19	Poc1b/LOC100911527/LOC100911790/Hemgn/Sbk1/Gpnmb/C5ar1/Fcnb/Vegfc/Mtnr1a/Pde6h/Cdk6/Wnt2/Ccna2/Ncf1/Rap2a/Aurkb/Rgs14/Calcr/Ebf1/Pou2f3/S100a8/Fcgr2a/Vwf/Ptpn6/Nfasc/Cdh3/Crym/Ccr5/Mt3/Gjb4/Pou2f2/Hmga1/Heph/Nr0b2/C9/Rcan2/Cacng7/Cyp26a1/Coro1a/Lcp2/Dmbt1/Efna3/Bcl2a1/Hrg/Mmp13/Cdc25b/Hopx/Foxd1/Foxe3/Mgst1/Cd40/Spata19/Nav2/Grip2/C1s/A2m/Add2/Atp2b2/C3/C6/Ckb/Cp/Cyp4a2/Dhfr/Gfi1/Hbb/Hp/Igf1/Lipc…	501	biological_process	1.3828
GO:0050896	response to stimulus	583 / 932	8942 / 19509	6.3e-26	3.81e-22	1.31e-23	Parpbp/Fanci/Ddx60/LOC100362814/Acot11/Arhgap6/LOC100911527/C5ar1/Fcnb/Ltc4s/Vegfc/Mtnr1a/Pde6h/Cdk6/Wnt2/Ccna2/Ncf1/Rap2a/Aurkb/Rgs14/Calcr/Pou2f3/S100a8/Fcgr2a/Vwf/Ptpn6/Nfasc/Cdh3/Crym/Ccr5/Mmp12/Mt3/Gjb4/Pou2f2/Hmga1/P2ry6/Nr0b2/C9/Il10ra/Rcan2/Cacng7/Cyp26a1/Coro1a/Lcp2/Lcn2/Dmbt1/Efna3/Stk17b/Hrg/Mmp13/Cd79b/Wfdc1/Hopx/Gbp2/Foxd1/Mgst1/Cd40/Grip2/C1s/Ear11/Oas1a/A2m/Atp2b2/C2/C3/C6/Cp/Cyp4a…	583	biological_process	1.36475
GO:0042221	response to chemical	329 / 932	5081 / 19509	9.7e-11	5.87e-07	2.07e-09	LOC100911527/C5ar1/Ltc4s/Vegfc/Wnt2/Ccna2/Rap2a/Calcr/S100a8/Fcgr2a/Nfasc/Cdh3/Crym/Ccr5/Mmp12/Mt3/Gjb4/P2ry6/Nr0b2/Il10ra/Coro1a/Lcn2/Dmbt1/Efna3/Hrg/Mmp13/Wfdc1/Gbp2/Foxd1/Mgst1/Cd40/C1s/Oas1a/A2m/C2/C3/Cp/Cyp4a2/Dhfr/Gfi1/Hbb/Hp/Igf1/Lipc/Lpl/Mbp/Orm1/Retn/Ptprc/Reln/Ccl2/Cxcl12/Tap2/Tf/Thrb/Tk1/Tpm1/Wnt1/Cckar/Abcb4/Gcgr/Glul/Psmb9/Itgam/Prkcb/Hk3/Egr4/Syk/Vav1/Cdkn2a/Casp1/Ccnb1/Pcsk1/Aqp1/A…	329	biological_process	1.35539
GO:0016043	cellular component organization	317 / 932	5213 / 19509	2.85e-07	0.00172339	3.45e-06	LOC100362814/Poc1b/Arhgap6/Tro/Wnt2/Ncf1/Rap2a/Aurkb/Rgs14/Calcr/Fcgr2a/Vwf/Dnase1l3/Ptpn6/Nfasc/Ccr5/Mt3/Hmga1/Coro1a/Lcn2/Efna3/Hrg/Mmp13/Cdc25b/Wfdc1/Hopx/Foxd1/Kif11/Mgst1/Bub1b/Oas1a/A2m/Add2/Atp2b2/C2/C3/Dhfr/Gfi1/Hbb/Igf1/Igfbp3/Lipc/Lpl/Mbp/Fgd4/Gimap5/Reln/Ccl2/Cxcl12/Syt2/Tap2/Tf/Tk1/Tnp1/Tpm1/Wnt1/Cckar/Abcb4/Adrb1/Chm/Glul/Cth/Prkcb/Syk/Vav1/Cdkn2a/Ccnb1/Tyro3/Aqp1/Dpp4/Gdf7/Apobec1/C…	317	biological_process	1.27289
GO:0051716	cellular response to stimulus	449 / 932	7519 / 19509	5.6e-10	3.39e-06	1.08e-08	Parpbp/Fanci/Ddx60/LOC100362814/Arhgap6/LOC100911527/C5ar1/Fcnb/Ltc4s/Vegfc/Mtnr1a/Pde6h/Cdk6/Wnt2/Ccna2/Rap2a/Aurkb/Rgs14/Calcr/S100a8/Fcgr2a/Ptpn6/Cdh3/Ccr5/Mt3/Hmga1/P2ry6/Nr0b2/Il10ra/Rcan2/Cacng7/Cyp26a1/Coro1a/Lcp2/Lcn2/Efna3/Stk17b/Hrg/Mmp13/Cd79b/Gbp2/Foxd1/Mgst1/Cd40/Grip2/Oas1a/C3/Dhfr/Gfi1/Hbb/Hp/Igf1/Igfbp3/Lipc/Gucy2g/Adgrf5/Npr1/Orm1/Fgd4/Ptprc/Reln/Ccl2/Cxcl12/Spn/Tf/Thrb/Tnp1/Tpm1…	449	biological_process	1.24999
GO:0019222	regulation of metabolic process	353 / 932	5944 / 19509	4.56e-07	0.00276141	5.28e-06	Parpbp/Fanci/LOC100362814/Arhgap6/Zfp69/LOC100911527/LOC100911790/C5ar1/Ltc4s/Vegfc/Mtnr1a/Pde6h/Cdk6/Wnt2/Ccna2/Rap2a/Aurkb/Rgs14/Calcr/Ebf1/Pou2f3/S100a8/Fcgr2a/Ptpn6/Cdh3/Crym/Ccr5/Mt3/Pou2f2/Hmga1/Nr0b2/Rcan2/Lcp2/Lcn2/Ppp1r14c/Hrg/Cdc25b/Wfdc1/Hopx/Foxd1/Foxe3/Cd40/Bub1b/Oas1a/A2m/C3/C6/Dhfr/Gfi1/Hbb/Hp/Igf1/Igfbp3/Adgrf5/Npr1/Fgd4/Retn/Gimap5/Pkib/Ptprc/Reln/Ccl2/Spn/Tf/Thrb/Tnp1/Tpm1/Wnt1/…	353	biological_process	1.24313
GO:0065007	biological regulation	688 / 932	11585 / 19509	2.65e-21	1.6e-17	2.35e-19	Parpbp/Fanci/Ddx60/Astn2/LOC100362814/Poc1b/Arhgap6/Zfp69/LOC100911527/LOC100911790/Tro/Hemgn/Gpnmb/C5ar1/Fcnb/Ltc4s/Vegfc/Mtnr1a/Pde6h/Cdk6/Wnt2/Ccna2/Ncf1/Rap2a/Aurkb/Rgs14/Calcr/Slc6a9/Ebf1/Pou2f3/S100a8/Kcnj9/Fcgr2a/Vwf/Ptpn6/St8sia4/Cdh3/Crym/Ccr5/Mmp12/Mt3/Cd52/Pou2f2/Hmga1/Heph/P2ry6/Nr0b2/C9/Il10ra/Rcan2/Cacng7/Cyp26a1/Coro1a/Lcp2/Lcn2/Dmbt1/Efna3/Stk17b/Bcl2a1/Ppp1r14c/Hrg/Mmp13/Cd79b/Cd…	688	biological_process	1.24312
GO:0071840	cellular component organization or biogenesis	318 / 932	5359 / 19509	2.91e-06	0.0176319	2.78e-05	LOC100362814/Poc1b/Arhgap6/Tro/Wnt2/Ncf1/Rap2a/Aurkb/Rgs14/Calcr/Fcgr2a/Vwf/Dnase1l3/Ptpn6/Nfasc/Ccr5/Mt3/Hmga1/Coro1a/Lcn2/Efna3/Hrg/Mmp13/Cdc25b/Wfdc1/Hopx/Foxd1/Kif11/Mgst1/Bub1b/Oas1a/A2m/Add2/Atp2b2/C2/C3/Dhfr/Gfi1/Hbb/Igf1/Igfbp3/Lipc/Lpl/Mbp/Fgd4/Gimap5/Reln/Ccl2/Cxcl12/Syt2/Tap2/Tf/Tk1/Tnp1/Tpm1/Wnt1/Cckar/Abcb4/Adrb1/Chm/Glul/Cth/Prkcb/Syk/Vav1/Cdkn2a/Ccnb1/Tyro3/Aqp1/Dpp4/Gdf7/Apobec1/C…	318	biological_process	1.24212
GO:0050789	regulation of biological process	656 / 932	11090 / 19509	2.02e-18	1.22e-14	1.14e-16	Parpbp/Fanci/Ddx60/Astn2/LOC100362814/Arhgap6/Zfp69/LOC100911527/LOC100911790/Tro/Hemgn/Gpnmb/C5ar1/Fcnb/Ltc4s/Vegfc/Mtnr1a/Pde6h/Cdk6/Wnt2/Ccna2/Ncf1/Rap2a/Aurkb/Rgs14/Calcr/Slc6a9/Ebf1/Pou2f3/S100a8/Kcnj9/Fcgr2a/Ptpn6/St8sia4/Cdh3/Crym/Ccr5/Mmp12/Mt3/Pou2f2/Hmga1/P2ry6/Nr0b2/C9/Il10ra/Rcan2/Cacng7/Cyp26a1/Coro1a/Lcp2/Lcn2/Dmbt1/Efna3/Stk17b/Bcl2a1/Ppp1r14c/Hrg/Mmp13/Cd79b/Cdc25b/Wfdc1/Hopx/Foxd…	656	biological_process	1.2382
GO:0044763	single-organism cellular process	741 / 932	12538 / 19509	2.46e-25	1.49e-21	4.46e-23	Cox7c/Parpbp/Fanci/Ddx60/LOC100362814/Poc1b/Arhgap6/LOC100911527/LOC100911790/Tro/Hemgn/Gpnmb/C5ar1/Fcnb/Ltc4s/Vegfc/Mtnr1a/Pde6h/Cdk6/Wnt2/Ccna2/Emb/Ncf1/Rap2a/Aurkb/Rgs14/Calcr/Slc6a9/Pou2f3/S100a8/Kcnj9/Fcgr2a/Slc28a1/Vwf/Dnase1l3/Ptpn6/Nfasc/St8sia4/Cdh3/Ccr5/Mmp12/Mt3/Cdh17/Cd52/Gjb4/Pou2f2/Hmga1/Heph/P2ry6/Nr0b2/Il10ra/Kif1b/Rcan2/Cacng7/Cyp26a1/Coro1a/Lcp2/Lcn2/Dmbt1/Efna3/Stk17b/Bcl2a1/Hr…	741	biological_process	1.23711
GO:0031323	regulation of cellular metabolic process	306 / 932	5183 / 19509	8.06e-06	0.04879	6.75e-05	Parpbp/Fanci/LOC100362814/Zfp69/LOC100911527/LOC100911790/C5ar1/Vegfc/Mtnr1a/Pde6h/Wnt2/Ccna2/Rap2a/Aurkb/Rgs14/Calcr/Ebf1/Pou2f3/S100a8/Fcgr2a/Ptpn6/Cdh3/Crym/Mt3/Pou2f2/Hmga1/Nr0b2/Lcp2/Ppp1r14c/Hrg/Cdc25b/Wfdc1/Hopx/Foxd1/Foxe3/Cd40/Bub1b/Oas1a/A2m/C3/C6/Dhfr/Gfi1/Hbb/Hp/Igf1/Igfbp3/Adgrf5/Npr1/Fgd4/Gimap5/Pkib/Ptprc/Reln/Ccl2/Spn/Tf/Thrb/Tnp1/Wnt1/Adrb1/Gcgr/Cth/Prkcb/Camk4/Kng2/Cd1d1/Egr4/Sy…	306	biological_process	1.23583
GO:0044699	single-organism process	820 / 932	13895 / 19509	4.13e-36	2.5e-32	2.46e-33	Cox7c/Parpbp/Fanci/Ddx60/LOC100362814/Poc1b/Arhgap6/LOC100911527/LOC100911790/Tro/Hemgn/Sbk1/Gpnmb/C5ar1/Fcnb/Ltc4s/Vegfc/Mtnr1a/Pde6h/Cdk6/Wnt2/Ccna2/Emb/Ncf1/Rap2a/Aurkb/Rgs14/Calcr/Slc6a9/Ebf1/Pou2f3/S100a8/Kcnj9/Fcgr2a/Slc28a1/Vwf/Dnase1l3/Ptpn6/Nfasc/St8sia4/Cdh3/Crym/Ccr5/Mmp12/Mt3/Cdh17/Cd52/Gjb4/Pou2f2/Hmga1/Heph/P2ry6/Nr0b2/C9/Il10ra/Kif1b/Rcan2/Cacng7/Cyp26a1/Coro1a/Lcp2/Lcn2/Dmbt1/Efna…	820	biological_process	1.23531
GO:0044700	single organism signaling	379 / 932	6450 / 19509	3.79e-07	0.00229715	4.51e-06	Ddx60/Arhgap6/LOC100911527/C5ar1/Fcnb/Vegfc/Mtnr1a/Pde6h/Cdk6/Wnt2/Ccna2/Rap2a/Rgs14/Calcr/Slc6a9/S100a8/Fcgr2a/Ptpn6/Nfasc/Cdh3/Ccr5/Mt3/P2ry6/Nr0b2/Il10ra/Kif1b/Rcan2/Cacng7/Cyp26a1/Coro1a/Lcp2/Lcn2/Efna3/Stk17b/Hrg/Cd79b/Foxd1/Cd40/Grip2/Atp2b2/C3/Gfi1/Hp/Igf1/Igfbp3/Gucy2g/Adgrf5/Npr1/Fgd4/Retn/Ptprc/Reln/Ccl2/Cxcl12/Spn/Syt2/Tf/Thrb/Wnt1/Cckar/Adrb1/Gcgr/Glul/Cth/Itgam/Prkcb/Camk4/Syk/Vav1/C…	379	biological_process	1.22998
GO:0007154	cell communication	393 / 932	6693 / 19509	1.96e-07	0.00118745	2.43e-06	Ddx60/LOC100362814/Arhgap6/LOC100911527/C5ar1/Fcnb/Ltc4s/Vegfc/Mtnr1a/Pde6h/Cdk6/Wnt2/Ccna2/Rap2a/Rgs14/Calcr/Slc6a9/S100a8/Fcgr2a/Ptpn6/Nfasc/Cdh3/Ccr5/Mt3/Gjb4/P2ry6/Nr0b2/Il10ra/Kif1b/Rcan2/Cacng7/Cyp26a1/Coro1a/Lcp2/Lcn2/Efna3/Stk17b/Hrg/Cd79b/Foxd1/Cd40/Grip2/Atp2b2/C3/Gfi1/Hp/Igf1/Igfbp3/Gucy2g/Adgrf5/Npr1/Fgd4/Retn/Ptprc/Reln/Ccl2/Cxcl12/Spn/Syt2/Tf/Thrb/Wnt1/Cckar/Adrb1/Gcgr/Glul/Cth/Itga…	393	biological_process	1.22911
GO:0023052	signaling	379 / 932	6455 / 19509	4.15e-07	0.00251101	4.88e-06	Ddx60/Arhgap6/LOC100911527/C5ar1/Fcnb/Vegfc/Mtnr1a/Pde6h/Cdk6/Wnt2/Ccna2/Rap2a/Rgs14/Calcr/Slc6a9/S100a8/Fcgr2a/Ptpn6/Nfasc/Cdh3/Ccr5/Mt3/P2ry6/Nr0b2/Il10ra/Kif1b/Rcan2/Cacng7/Cyp26a1/Coro1a/Lcp2/Lcn2/Efna3/Stk17b/Hrg/Cd79b/Foxd1/Cd40/Grip2/Atp2b2/C3/Gfi1/Hp/Igf1/Igfbp3/Gucy2g/Adgrf5/Npr1/Fgd4/Retn/Ptprc/Reln/Ccl2/Cxcl12/Spn/Syt2/Tf/Thrb/Wnt1/Cckar/Adrb1/Gcgr/Glul/Cth/Itgam/Prkcb/Camk4/Syk/Vav1/C…	379	biological_process	1.22903
GO:0050794	regulation of cellular process	613 / 932	10597 / 19509	2.31e-13	1.4e-09	7.14e-12	Parpbp/Fanci/Ddx60/Astn2/LOC100362814/Arhgap6/Zfp69/LOC100911527/LOC100911790/Tro/Hemgn/C5ar1/Fcnb/Vegfc/Mtnr1a/Pde6h/Cdk6/Wnt2/Ccna2/Rap2a/Aurkb/Rgs14/Calcr/Slc6a9/Ebf1/Pou2f3/S100a8/Kcnj9/Fcgr2a/Ptpn6/St8sia4/Cdh3/Crym/Ccr5/Mmp12/Mt3/Pou2f2/Hmga1/P2ry6/Nr0b2/Il10ra/Rcan2/Cacng7/Cyp26a1/Coro1a/Lcp2/Lcn2/Dmbt1/Efna3/Stk17b/Bcl2a1/Ppp1r14c/Hrg/Mmp13/Cd79b/Cdc25b/Wfdc1/Hopx/Foxd1/Foxe3/Kif11/Cd40/G…	613	biological_process	1.21087
GO:0009987	cellular process	842 / 932	15468 / 19509	1.61e-20	9.74e-17	1.29e-18	Cox7c/Parpbp/Fanci/Ddx60/Astn2/Ear1/LOC100362344/LOC100362814/Poc1b/Arhgap6/Zfp69/LOC100364265/LOC100911527/LOC100911790/Tro/Hemgn/Sbk1/Gpnmb/C5ar1/Fcnb/Ltc4s/Vegfc/Mtnr1a/Pde6h/Cdk6/Wnt2/Ccna2/Emb/Ncf1/Rap2a/Aurkb/Rgs14/Calcr/Slc6a9/Ebf1/Pou2f3/S100a8/Kcnj9/Fcgr2a/Slc28a1/Vwf/Dnase1l3/Ptpn6/Nfasc/St8sia4/Cdh3/Crym/Ccr5/Mmp12/Mt3/Cdh17/Cd52/Gjb4/Pou2f2/Hmga1/Heph/P2ry6/Nr0b2/C9/Il10ra/Kif1b/Rcan2…	842	biological_process	1.13945
GO:0008150	biological_process	932 / 932	17237 / 19509	3.68e-52	2.23e-48	7.66e-49	Cox7c/Parpbp/Fanci/Ddx60/Astn2/Ear1/LOC100362344/LOC100362814/Poc1b/Acot11/Arhgap6/Zfp69/LOC100364265/LOC100911527/LOC100911790/Tro/Hemgn/Sbk1/Gpnmb/C5ar1/Fcnb/Ltc4s/Vegfc/Mtnr1a/Pde6h/Cdk6/Wnt2/Ccna2/Emb/Ncf1/Rap2a/Aurkb/Rgs14/Calcr/Slc6a9/Ebf1/Pou2f3/S100a8/Kcnj9/Fcgr2a/Slc28a1/Vwf/Dnase1l3/Ptpn6/Nfasc/St8sia4/Cdh3/Crym/Ccr5/Mmp12/Mt3/Cdh17/Cd52/Gjb4/Pou2f2/Hmga1/Heph/P2ry6/Nr0b2/C9/Il10ra/Kif1…	932	biological_process	1.13181
GO:0000778	condensed nuclear chromosome kinetochore	5 / 948	8 / 19509	1.33e-05	0.00794095	0.000208769	Bub1b/Ccnb1/Plk1/Bub1/Cenpa	5	cellular_component	12.8619
GO:0000780	condensed nuclear chromosome, centromeric region	8 / 948	19 / 19509	1.41e-06	0.000844942	3.44e-05	Aurkb/Bub1b/Ccnb1/Plk1/Aurka/Bub1/Cenpa/Sgol1	8	cellular_component	8.66489
GO:0030670	phagocytic vesicle membrane	7 / 948	22 / 19509	5.61e-05	0.0335526	0.000651078	Coro1a/Dmbt1/Hrg/Anxa3/Irgm/Slc11a1/Rab11fip1	7	cellular_component	6.5479
GO:0000777	condensed chromosome kinetochore	13 / 948	53 / 19509	1.07e-06	0.000638167	2.74e-05	Bub1b/Ccnb1/Plk1/Ska1/Spc25/Bub1/Cenpa/Nuf2/Pinx1/Cenpu/Cenpt/Birc5/Cenpw	13	cellular_component	5.04771
GO:0000779	condensed chromosome, centromeric region	16 / 948	66 / 19509	7.38e-08	4.41e-05	2.12e-06	Aurkb/Bub1b/Ccnb1/Plk1/Aurka/Ska1/Spc25/Bub1/Cenpa/Nuf2/Pinx1/Cenpu/Cenpt/Sgol1/Birc5/Cenpw	16	cellular_component	4.98888
GO:0045335	phagocytic vesicle	12 / 948	53 / 19509	6.81e-06	0.00407299	0.000118553	Coro1a/Dmbt1/Hrg/Syk/Anxa3/Fmnl1/Irgm/Slc11a1/Tlr9/Pld4/Rab32/Rab11fip1	12	cellular_component	4.65942
GO:0005581	collagen trimer	13 / 948	71 / 19509	3.28e-05	0.0195906	0.000420166	NEWGENE_621351/Fcnb/Dcn/Col1a1/C1qtnf3/C1qb/Colq/C1qa/Col8a2/C1qc/Col5a3/Lum/Fcna	13	cellular_component	3.76801
GO:0000776	kinetochore	18 / 948	102 / 19509	1.85e-06	0.00110632	4.29e-05	Aurkb/Bub1b/Ccnb1/Plk1/Ska1/Spc25/Bub1/Mad2l1/Cenpa/Nuf2/Pinx1/Cenpu/Cenpt/Spc24/Sgol1/Birc5/LOC681185/Cenpw	18	cellular_component	3.63161
GO:0072562	blood microparticle	18 / 948	104 / 19509	2.47e-06	0.00147926	5.48e-05	C9/Hrg/C1s/A2m/C3/Cp/Hbb/Hp/Lgals3bp/Orm1/Slc4a1/Tf/Cfb/Serping1/C1qb/C1r/C1qc/Fcna	18	cellular_component	3.56177
GO:0009897	external side of plasma membrane	45 / 948	264 / 19509	1.56e-13	9.33e-11	5.85e-12	Fcnb/Fcgr2a/Vwf/Ccr5/Cd79b/Cd40/Gucy2g/Ptprc/Cxcl12/Spn/Tf/Itgam/Cd1d1/Ms4a2/Vcam1/Cd44/Cd80/Fcer1g/Kdr/Cd74/Tnfsf13/Fcgr2b/Sell/RT1-Db1/Fcgr1a/Lppr4/Gpihbp1/Rtn4rl1/Fcgr3a/Cd22/Ms4a1/Tlr2/Itga4/Cd83/Tnfrsf14/Cd2/Cd274/Cd86/Ccr1/Ccr2/Cxcr4/Kit/Akp3/Fcna/Abcg1	45	cellular_component	3.5078
GO:0000786	nucleosome	17 / 948	102 / 19509	7.92e-06	0.00473862	0.000133171	LOC100910554/Tnp1/Tnp2/Hist1h1a/Hist2h2be/Cenpa/Hist3h2ba/Hist1h2ac/Hist1h2an/Hist2h3c2/Hist1h2af/Hist1h2ai/Hist3h2a/Hist1h1b/Hist1h2ak/H2afj/Hist3h3	17	cellular_component	3.42985
GO:0044815	DNA packaging complex	17 / 948	108 / 19509	1.73e-05	0.0103469	0.000255535	LOC100910554/Tnp1/Tnp2/Hist1h1a/Hist2h2be/Cenpa/Hist3h2ba/Hist1h2ac/Hist1h2an/Hist2h3c2/Hist1h2af/Hist1h2ai/Hist3h2a/Hist1h1b/Hist1h2ak/H2afj/Hist3h3	17	cellular_component	3.2393
GO:0098552	side of membrane	65 / 948	437 / 19509	6.18e-16	3.7e-13	5.02e-14	Fcnb/Fcgr2a/Vwf/Ccr5/Cd79b/Cd40/Gucy2g/Ptpn7/Ptprc/Cxcl12/Spn/Tf/Itgam/Cd1d1/Syk/Ms4a2/Vcam1/Cd44/Cd80/Fcer1g/Kdr/Cd74/Hck/Tnfsf13/Fcgr2b/Dsg1/Sell/RT1-Db1/Fcgr1a/Ptpn22/Lppr4/Kcnab2/Gpihbp1/Rtn4rl1/Tiam1/Fcgr3a/Cd22/Ms4a1/Tlr2/Itga4/Rasal3/Racgap1/Dst/Cd83/Fes/Blk/Tnfrsf14/Btk/Cd2/Cd274/Ptk2b/Cd86/Ccr1/Ccr2/Cxcr4/Kit/Akp3/Gng13/Fgr/Lyn/Alox15/Cdh1/Fcna/Tec/Abcg1	65	cellular_component	3.06097
GO:0000775	chromosome, centromeric region	21 / 948	142 / 19509	5.11e-06	0.00305419	9.57e-05	Aurkb/Bub1b/Ccnb1/Plk1/Aurka/Mki67/Ska1/Spc25/Bub1/Mad2l1/Cenpa/Nuf2/Pinx1/Cenpu/Cenpt/Spc24/Sgol1/Birc5/LOC681185/Cenpw/Esco2	21	cellular_component	3.04339
GO:0009898	cytoplasmic side of plasma membrane	23 / 948	163 / 19509	4.17e-06	0.00249145	8.12e-05	Ptpn7/Ptprc/Syk/Hck/Dsg1/Ptpn22/Kcnab2/Tiam1/Rasal3/Racgap1/Dst/Fes/Blk/Btk/Cd2/Ptk2b/Kit/Gng13/Fgr/Lyn/Alox15/Cdh1/Tec	23	cellular_component	2.9038
GO:0098562	cytoplasmic side of membrane	23 / 948	174 / 19509	1.25e-05	0.00750337	0.000203841	Ptpn7/Ptprc/Syk/Hck/Dsg1/Ptpn22/Kcnab2/Tiam1/Rasal3/Racgap1/Dst/Fes/Blk/Btk/Cd2/Ptk2b/Kit/Gng13/Fgr/Lyn/Alox15/Cdh1/Tec	23	cellular_component	2.72023
GO:0000793	condensed chromosome	21 / 948	162 / 19509	3.96e-05	0.0236999	0.000495266	Aurkb/Bub1b/Ccnb1/Plk1/Aurka/Mki67/Ska1/Hmgb2/Spc25/Bub1/Cenpa/Nuf2/Pinx1/Cenpu/Cenpt/Topbp1/Top2a/Sgol1/Rad51/Birc5/Cenpw	21	cellular_component	2.66766
GO:0005615	extracellular space	139 / 948	1271 / 19509	4.9e-20	2.93e-17	5.97e-18	LOC100911527/LOC100911790/Vegfc/Wnt2/S100a8/Mt3/C9/Lcn2/Dmbt1/Hrg/Mmp13/Wfdc1/Cd40/C1s/Ear11/A2m/C3/C6/Cp/Hbb/Hp/Igf1/Igfbp3/Lipc/Lpl/Lgals3bp/Orm1/Retn/Reln/Ccl2/Cxcl12/Slc4a1/Spn/Tf/Wnt1/Itgam/Kng2/Pcsk1/Gdf7/Alox5/Ctsz/Bglap/Vcam1/Amh/Dpysl3/Ctsc/Hbegf/Lgals9/Ccl3/Cma1/Igfbp6/Acp5/Serpinb10/Np4/Defa5/Tnfsf13/Serpinf1/Ccl7/Ccl6/Kng1l1/Retnlg/Kiss1/Ctsg/Pde4c/Gdf2/Serpinb1a/Dcn/Gal/Ctsk/Il18/Thb…	139	cellular_component	2.25059
GO:0005578	proteinaceous extracellular matrix	32 / 948	298 / 19509	2.35e-05	0.0140467	0.000327087	Wnt2/Vwf/Mmp12/Dmbt1/Mmp13/Nav2/Igf1/Lgals3bp/Reln/Spn/Tf/Wnt1/Serpinf1/Adamts2/Dcn/Thbs4/Col1a1/Colq/Mmp28/Lamb3/Efemp1/Lamc3/Ndnf/Postn/Mfap5/Lgals1/Col5a3/Hapln2/Spon1/Lum/Mmp9/Ihh	32	cellular_component	2.20984
GO:0031012	extracellular matrix	39 / 948	375 / 19509	6.73e-06	0.00402491	0.000118553	Wnt2/Vwf/Mmp12/Dmbt1/Mmp13/Nav2/Igf1/Lpl/Lgals3bp/Reln/Spn/Tf/Wnt1/Cma1/Serpinf1/Adamts2/Ctsg/Dcn/Thbs4/Col1a1/Colq/Cfp/Mmp28/Lamb3/Efemp1/Lamc3/Ndnf/Col8a2/Prtn3/Postn/Mfap5/Lgals1/Col5a3/Hapln2/Spon1/Lum/Mmp9/Slpi/Ihh	39	cellular_component	2.14023
GO:0000323	lytic vacuole	43 / 948	419 / 19509	3.24e-06	0.00193849	6.58e-05	Hrg/Mmp13/Cp/Slc15a3/Gimap5/Cckar/Cd1d1/Dpp4/Ctsz/Ctsc/Cd74/Marcks/Ass1/Acp5/Hck/Np4/Ifi30/Capn1/Ctsk/RT1-Da/RT1-Db1/Plbd1/Irgm/Mpo/Mmd/Slc11a1/Lat2/Tlr9/Slc26a11/Ifitm3/Gla/Ctla2a/Ctsll3/Ctss/Acpp/Srgn/Nr4a3/Dnase2b/Napsa/Cxcr4/Kit/Lyn/Laptm5	43	cellular_component	2.11194
GO:0005764	lysosome	43 / 948	419 / 19509	3.24e-06	0.00193849	6.58e-05	Hrg/Mmp13/Cp/Slc15a3/Gimap5/Cckar/Cd1d1/Dpp4/Ctsz/Ctsc/Cd74/Marcks/Ass1/Acp5/Hck/Np4/Ifi30/Capn1/Ctsk/RT1-Da/RT1-Db1/Plbd1/Irgm/Mpo/Mmd/Slc11a1/Lat2/Tlr9/Slc26a11/Ifitm3/Gla/Ctla2a/Ctsll3/Ctss/Acpp/Srgn/Nr4a3/Dnase2b/Napsa/Cxcr4/Kit/Lyn/Laptm5	43	cellular_component	2.11194
GO:0009986	cell surface	77 / 948	762 / 19509	8.32e-10	4.98e-07	2.53e-08	C5ar1/Fcnb/Fcgr2a/Vwf/Ccr5/Cd79b/Cd40/Lipc/Lpl/Gucy2g/Adgrf5/Ptprc/Cxcl12/Spn/Tf/Wnt1/Itgam/Cd1d1/Dpp4/Ms4a2/Vcam1/Cd44/Cd80/Hbegf/Fcer1g/Kdr/Cd74/Itgb7/Tnfsf13/Fcgr2b/Mrc1/Sell/RT1-Da/RT1-Db1/Aoc3/Fcgr1a/Lppr4/Elane/Dcstamp/Gpihbp1/Pstpip1/Rtn4rl1/Fcgr3a/Cd22/Ms4a1/Itgb2/Tlr2/Itga4/Ano6/Racgap1/Slit2/Cd83/Tyrobp/Ifitm3/Havcr2/Tnfrsf14/Bst2/Cd2/Cd274/Treml1/Ctss/Lgals1/Cd86/Ccr1/Prom1/Nrxn1/Ccr2/…	77	cellular_component	2.07952
GO:0045177	apical part of cell	38 / 948	385 / 19509	2.86e-05	0.0171115	0.000376913	C5ar1/Slc28a1/P2ry6/Mgst1/Atp2b2/Adgrf5/Slc9a2/Tf/Abcb4/Aqp1/Dpp4/Vcam1/Cd44/Kcna5/Kiss1/Dsg1/Il18/Insc/Sptbn5/Atp6v0d2/Gpihbp1/Arhgef18/Tlr9/Ifitm3/Bst2/Cyp4a1/Ptpro/Slc7a5/Car2/Acpp/Prom1/Birc5/Slc2a5/Kcnn4/Cd300lg/Ocln/Cdh1/Chl1	38	cellular_component	2.03119
GO:0005773	vacuole	46 / 948	499 / 19509	2.48e-05	0.0148064	0.000335198	Hrg/Mmp13/Cp/Slc36a2/Slc15a3/Gimap5/Cckar/Cd1d1/Dpp4/Ctsz/Ctsc/Cd74/Marcks/Ass1/Acp5/Hck/Np4/Atp6v1g3/Ifi30/Capn1/Ctsk/RT1-Da/RT1-Db1/Plbd1/Atp6v0d2/Irgm/Mpo/Mmd/Slc11a1/Lat2/Tlr9/Slc26a11/Ifitm3/Gla/Ctla2a/Ctsll3/Ctss/Acpp/Srgn/Nr4a3/Dnase2b/Napsa/Cxcr4/Kit/Lyn/Laptm5	46	cellular_component	1.89707
GO:0098797	plasma membrane protein complex	44 / 948	484 / 19509	5.14e-05	0.030747	0.000626468	Ncf1/Ptpn6/Gjb4/C9/Cacng7/Cd79b/Cd40/C6/Tf/RT1-Db2/Itgam/Syk/Ms4a2/Vcam1/Fcer1g/Kcna5/Cd74/Itgb7/RT1-S3/RT1-Da/RT1-Db1/Gria3/Kcng1/Kcnab2/Cd3g/Tlr1/Apbb1ip/RT1-M4/Itgb2/Tlr2/Itga4/Shisa8/RT1-T24-1/Gjc2/Ncf4/Ptk2b/Cacna1e/Cybb/Itga9/Gng13/Gja3/Itga7/Lyn/Cdh1	44	cellular_component	1.87083
GO:0044421	extracellular region part	298 / 948	3616 / 19509	7.36e-23	4.4e-20	1.78e-20	Igll1/Acot11/LOC100910554/LOC100911527/LOC100911790/Vegfc/Wnt2/Rap2a/S100a8/Vwf/Ptpn6/Nfasc/Crym/Mmp12/Mt3/C9/Coro1a/Lcn2/Dmbt1/Hrg/Mmp13/Cd79b/Wfdc1/Gbp2/Cd40/Nav2/C1s/Ear11/A2m/Atp2b2/C2/C3/C6/Ckb/Cp/Hbb/Hp/Igf1/Igfbp3/Lipc/Lpl/Lgals3bp/Orm1/Slc36a2/Retn/Ptprc/Reln/Ccl2/Cxcl12/Slc4a1/Spn/Tf/Thrb/Wnt1/Abcb4/Glul/Cth/Psmb9/Psmb8/Itgam/Prkcb/Camk4/Kng2/Pcsk1/Aqp1/Dpp4/Gdf7/Alox5/Anxa3/Ctsz/Bglap/V…	298	cellular_component	1.69596
GO:0065010	extracellular membrane-bounded organelle	217 / 948	2646 / 19509	8.88e-16	5.31e-13	6.18e-14	Igll1/Acot11/LOC100910554/LOC100911790/Rap2a/S100a8/Vwf/Ptpn6/Nfasc/Crym/C9/Coro1a/Lcn2/Dmbt1/Hrg/Cd79b/Gbp2/Cd40/C1s/Ear11/A2m/Atp2b2/C2/C3/C6/Ckb/Cp/Hbb/Hp/Igfbp3/Lpl/Lgals3bp/Orm1/Slc36a2/Retn/Ptprc/Cxcl12/Slc4a1/Spn/Tf/Thrb/Abcb4/Glul/Cth/Psmb9/Psmb8/Itgam/Prkcb/Camk4/Aqp1/Dpp4/Anxa3/Ctsz/Vcam1/Cd44/Dpysl2/Ctsc/Ctse/Lgals9/Cd74/Tnxa-ps1/Marcks/Igfbp6/Ass1/Itgb7/Acp5/Aldh1a3/Rps26/Shmt1/Pfas/T…	217	cellular_component	1.68771
GO:0070062	extracellular exosome	216 / 948	2641 / 19509	1.43e-15	8.55e-13	7.42e-14	Igll1/Acot11/LOC100910554/LOC100911790/Rap2a/S100a8/Vwf/Ptpn6/Nfasc/Crym/C9/Coro1a/Lcn2/Dmbt1/Hrg/Cd79b/Cd40/C1s/Ear11/A2m/Atp2b2/C2/C3/C6/Ckb/Cp/Hbb/Hp/Igfbp3/Lpl/Lgals3bp/Orm1/Slc36a2/Retn/Ptprc/Cxcl12/Slc4a1/Spn/Tf/Thrb/Abcb4/Glul/Cth/Psmb9/Psmb8/Itgam/Prkcb/Camk4/Aqp1/Dpp4/Anxa3/Ctsz/Vcam1/Cd44/Dpysl2/Ctsc/Ctse/Lgals9/Cd74/Tnxa-ps1/Marcks/Igfbp6/Ass1/Itgb7/Acp5/Aldh1a3/Rps26/Shmt1/Pfas/Tnfsf1…	216	cellular_component	1.68311
GO:0043230	extracellular organelle	217 / 948	2659 / 19509	1.52e-15	9.1e-13	7.42e-14	Igll1/Acot11/LOC100910554/LOC100911790/Rap2a/S100a8/Vwf/Ptpn6/Nfasc/Crym/C9/Coro1a/Lcn2/Dmbt1/Hrg/Cd79b/Gbp2/Cd40/C1s/Ear11/A2m/Atp2b2/C2/C3/C6/Ckb/Cp/Hbb/Hp/Igfbp3/Lpl/Lgals3bp/Orm1/Slc36a2/Retn/Ptprc/Cxcl12/Slc4a1/Spn/Tf/Thrb/Abcb4/Glul/Cth/Psmb9/Psmb8/Itgam/Prkcb/Camk4/Aqp1/Dpp4/Anxa3/Ctsz/Vcam1/Cd44/Dpysl2/Ctsc/Ctse/Lgals9/Cd74/Tnxa-ps1/Marcks/Igfbp6/Ass1/Itgb7/Acp5/Aldh1a3/Rps26/Shmt1/Pfas/T…	217	cellular_component	1.67945
GO:1903561	extracellular vesicle	216 / 948	2654 / 19509	2.44e-15	1.46e-12	1.08e-13	Igll1/Acot11/LOC100910554/LOC100911790/Rap2a/S100a8/Vwf/Ptpn6/Nfasc/Crym/C9/Coro1a/Lcn2/Dmbt1/Hrg/Cd79b/Cd40/C1s/Ear11/A2m/Atp2b2/C2/C3/C6/Ckb/Cp/Hbb/Hp/Igfbp3/Lpl/Lgals3bp/Orm1/Slc36a2/Retn/Ptprc/Cxcl12/Slc4a1/Spn/Tf/Thrb/Abcb4/Glul/Cth/Psmb9/Psmb8/Itgam/Prkcb/Camk4/Aqp1/Dpp4/Anxa3/Ctsz/Vcam1/Cd44/Dpysl2/Ctsc/Ctse/Lgals9/Cd74/Tnxa-ps1/Marcks/Igfbp6/Ass1/Itgb7/Acp5/Aldh1a3/Rps26/Shmt1/Pfas/Tnfsf1…	216	cellular_component	1.67486
GO:0044459	plasma membrane part	198 / 948	2439 / 19509	6.77e-14	4.05e-11	2.75e-12	Gpnmb/C5ar1/Fcnb/Mtnr1a/Emb/Ncf1/Rgs14/Slc6a9/Kcnj9/Fcgr2a/Slc28a1/Vwf/Ptpn6/Ccr5/Cdh17/Gjb4/Heph/P2ry6/C9/Cacng7/Coro1a/Lcp2/Cd79b/Cd40/Grip2/Atp2b2/C6/Cp/Gucy2g/Ptpn7/Ptprc/Cxcl12/Slc4a1/Slc9a2/Spn/Tf/Tpm1/Cckar/Abcb4/Adrb1/Gcgr/RT1-Db2/Itgam/Prkcb/Cd1d1/Syk/Aqp1/Dpp4/Ms4a2/Sstr5/Vcam1/Camk2a/Cd44/Cd80/Hbegf/Fcer1g/Kcna5/Kdr/Cd74/Itgb7/Hck/Unc13c/Camk2n1/Tnfsf13/Pilra/Olr875/Olr1071/Kiss1/Fcgr2…	198	cellular_component	1.67063
GO:0005576	extracellular region	322 / 948	4034 / 19509	1.1e-22	6.56e-20	1.78e-20	Igll1/Acot11/LOC100910554/LOC100911527/LOC100911790/Fcnb/Vegfc/Wnt2/Rap2a/S100a8/Scg3/Vwf/Ptpn6/Nfasc/Crym/Mmp12/Mt3/C9/Coro1a/Lcn2/Dmbt1/Hrg/Mmp13/Cd79b/Wfdc1/Gbp2/Cd40/Nav2/C1s/Ear11/A2m/Atp2b2/C2/C3/C6/Ckb/Cp/Hbb/Hp/Igf1/Igfbp3/Lipc/Lpl/Lgals3bp/Orm1/Slc36a2/Retn/Ptprc/Reln/Ccl2/Cxcl12/Slc4a1/Spn/Tf/Thrb/Wnt1/Abcb4/LOC24906/Glul/Cth/Psmb9/Psmb8/Itgam/Prkcb/Camk4/Kng2/Casp1/Pcsk1/Aqp1/Dpp4/Gdf7…	322	cellular_component	1.64266
GO:0031988	membrane-bounded vesicle	256 / 948	3283 / 19509	4.54e-16	2.72e-13	4.43e-14	Igll1/Acot11/LOC100910554/LOC100911790/Gpnmb/C5ar1/Rap2a/Calcr/S100a8/Scg3/Vwf/Ptpn6/Nfasc/Crym/Mt3/C9/Kif1b/Coro1a/Lcn2/Dmbt1/Hrg/Cd79b/Cd40/C1s/Ear11/A2m/Add2/Atp2b2/C2/C3/C6/Ckb/Cp/Hbb/Hp/Igfbp3/Lpl/Lgals3bp/Orm1/Slc36a2/Retn/Ptprc/Ccl2/Cxcl12/Slc4a1/Spn/Syt2/Tf/Thrb/Abcb4/Glul/Cth/Psmb9/Psmb8/Itgam/Prkcb/Camk4/Syk/Pcsk1/Aqp1/Dpp4/Anxa3/Ctsz/Bglap/Socs1/Vcam1/Cd44/Dpysl2/Dpysl3/Ctsc/Ctse/Lgals…	256	cellular_component	1.60471
GO:0031982	vesicle	262 / 948	3412 / 19509	1.21e-15	7.24e-13	7.37e-14	Igll1/Acot11/LOC100910554/LOC100911790/Gpnmb/C5ar1/Rap2a/Calcr/S100a8/Scg3/Vwf/Ptpn6/Nfasc/Crym/Mt3/C9/Kif1b/Coro1a/Lcn2/Dmbt1/Hrg/Cd79b/Gbp2/Cd40/C1s/Ear11/A2m/Add2/Atp2b2/C2/C3/C6/Ckb/Cp/Hbb/Hp/Igfbp3/Lpl/Lgals3bp/Adgrf5/Orm1/Slc36a2/Retn/Ptprc/Ccl2/Cxcl12/Slc4a1/Spn/Syt2/Tf/Thrb/Abcb4/Glul/Cth/Psmb9/Psmb8/Itgam/Prkcb/Camk4/Syk/Pcsk1/Aqp1/Dpp4/Anxa3/Ctsz/Bglap/Socs1/Vcam1/Cd44/Dpysl2/Dpysl3/Cts…	262	cellular_component	1.58023
GO:0098805	whole membrane	117 / 948	1697 / 19509	6.34e-05	0.0379092	0.00071851	C5ar1/Ltc4s/Rap2a/Rgs14/Scg3/Slc28a1/Mt3/Cdh17/Heph/P2ry6/Coro1a/Lcp2/Dmbt1/Hrg/Mgst1/Spata19/Grip2/Atp2b2/Cp/Slc36a2/Slc15a3/Gimap5/Ptprc/Slc4a1/Slc9a2/Syt2/Tf/Tpm1/Abcb4/Prkcb/Cd1d1/Aqp1/Dpp4/Anxa3/Ms4a2/Camk2a/Cd44/Kcna5/Kdr/Ass1/Hck/Unc13c/Camk2n1/Kiss1/Fcgr2b/Atp6v1g3/Gabra2/Mrc1/Dsg1/Il18/RT1-Da/Aif1/RT1-Db1/Dio3/Fcgr1a/Sptbn5/Gria3/Gpam/Snx10/Atp6v0d2/Mul1/Dcstamp/Gpihbp1/Irgm/Rtn4rl1/Mmd/…	117	cellular_component	1.41883
GO:0005886	plasma membrane	332 / 948	4905 / 19509	2.38e-12	1.42e-09	8.29e-11	Fanci/LOC100911790/Gpnmb/C5ar1/Fcnb/Mtnr1a/Wnt2/Emb/Ncf1/Rap2a/Rgs14/Calcr/Slc6a9/S100a8/Kcnj9/Fcgr2a/Slc28a1/Vwf/Ptpn6/Nfasc/Cdh3/Ccr5/Mt3/Cdh17/Cd52/Gjb4/Heph/P2ry6/C9/Il10ra/Cacng7/Coro1a/Lcp2/Efna3/Stk17b/Cd79b/Cd40/Grip2/Add2/Atp2b2/C6/Ckb/Cp/Igf1/Lpl/Mbp/Gucy2g/Adgrf5/Npr1/Ly6i/Slc36a2/Ptpn7/Ptprc/Cxcl12/Slc4a1/Slc9a2/Spn/Syt2/Tf/Tpm1/Cckar/Abcb4/Adrb1/Gcgr/RT1-Db2/Itgam/Prkcb/Cd1d1/Syk/Tyr…	332	cellular_component	1.39292
GO:0071944	cell periphery	337 / 948	5024 / 19509	4.84e-12	2.89e-09	1.57e-10	Fanci/LOC100911790/Gpnmb/C5ar1/Fcnb/Mtnr1a/Wnt2/Emb/Ncf1/Rap2a/Rgs14/Calcr/Slc6a9/S100a8/Kcnj9/Fcgr2a/Slc28a1/Vwf/Ptpn6/Nfasc/Cdh3/Ccr5/Mt3/Cdh17/Cd52/Gjb4/Heph/P2ry6/C9/Il10ra/Cacng7/Coro1a/Lcp2/Efna3/Stk17b/Cd79b/Cd40/Grip2/Add2/Atp2b2/C6/Ckb/Cp/Igf1/Lpl/Mbp/Gucy2g/Adgrf5/Npr1/Ly6i/Slc36a2/Ptpn7/Ptprc/Cxcl12/Slc4a1/Slc9a2/Spn/Syt2/Tf/Tpm1/Cckar/Abcb4/Adrb1/Gcgr/RT1-Db2/Itgam/Prkcb/Cd1d1/Syk/Tyr…	337	cellular_component	1.38041
GO:0044425	membrane part	384 / 948	6682 / 19509	2.26e-05	0.0134993	0.000323586	Cox7c/Astn2/Gpnmb/C5ar1/Fcnb/Ltc4s/Mtnr1a/Emb/Ncf1/Rgs14/Calcr/Slc6a9/Kcnj9/Fcgr2a/Slc28a1/Vwf/Ptpn6/Nfasc/St8sia4/Cdh3/Ccr5/Cdh17/Cd52/Gjb4/Heph/P2ry6/C9/Il10ra/Cacng7/Coro1a/Lcp2/Dmbt1/Cd79b/Nkg7/Igsf6/Mgst1/Cd40/Grip2/Atp2b2/C6/Cp/Cyp4a2/Lpl/Gucy2g/Adgrf5/Npr1/Ly6i/Slc36a2/Slc15a3/Gimap5/Ptpn7/Ptprc/Cxcl12/Slc4a1/Slc9a2/Spn/Syt2/Tap2/Tf/Tpm1/Tbxas1/Cckar/Abcb4/Adrb1/Gcgr/RT1-Db2/Itgam/Prkcb/Cd…	384	cellular_component	1.18264
GO:0016020	membrane	514 / 948	8987 / 19509	1.52e-07	9.11e-05	4.13e-06	Cox7c/Fanci/Astn2/LOC100911790/Gpnmb/C5ar1/Fcnb/Ltc4s/Vegfc/Mtnr1a/Wnt2/Emb/Ncf1/Rap2a/Rgs14/Calcr/Slc6a9/S100a8/Kcnj9/Fcgr2a/Scg3/Slc28a1/Vwf/Ptpn6/Nfasc/St8sia4/Cdh3/Ccr5/Mt3/Cdh17/Cd52/Gjb4/Heph/P2ry6/C9/Il10ra/Kif1b/Cacng7/Coro1a/Lcp2/Dmbt1/Efna3/Stk17b/Ppp1r14c/Hrg/Cd79b/Nkg7/Igsf6/Gbp2/Kif11/Mgst1/Cd40/Spata19/Grip2/Add2/Atp2b2/C6/Ckb/Cp/Cyp4a2/Igf1/Lpl/Mbp/Gucy2g/Lgals3bp/Adgrf5/Npr1/Ly6i/…	514	cellular_component	1.177
GO:0005575	cellular_component	948 / 948	17803 / 19509	2.15e-39	1.29e-36	1.05e-36	Cox7c/Parpbp/Fanci/Ddx60/Igll1/Astn2/Poc1b/Acot11/Arhgap6/Zfp69/LOC100364265/LOC100910554/LOC100911527/LOC100911790/Tro/NEWGENE_621351/Hemgn/Sbk1/Gpnmb/C5ar1/Fcnb/Ltc4s/Vegfc/Mtnr1a/Pde6h/Cdk6/Wnt2/Ccna2/Emb/Ncf1/Rap2a/Aurkb/Rgs14/Calcr/Slc6a9/Ebf1/Pou2f3/S100a8/Kcnj9/Fcgr2a/Scg3/Slc28a1/Vwf/Dnase1l3/Ptpn6/Nfasc/St8sia4/Cdh3/Crym/Ccr5/Mmp12/Mt3/Cdh17/Cd52/Gjb4/Pou2f2/Hmga1/Heph/P2ry6/Nr0b2/C9/Il1…	948	cellular_component	1.09583
GO:0005623	cell	797 / 948	15363 / 19509	1.38e-05	0.00825561	0.000210259	Cox7c/Parpbp/Fanci/Ddx60/Astn2/Poc1b/Arhgap6/Zfp69/LOC100364265/LOC100910554/LOC100911790/Tro/Hemgn/Sbk1/Gpnmb/C5ar1/Fcnb/Ltc4s/Mtnr1a/Cdk6/Wnt2/Ccna2/Emb/Ncf1/Rap2a/Aurkb/Rgs14/Calcr/Slc6a9/Ebf1/Pou2f3/S100a8/Kcnj9/Fcgr2a/Scg3/Slc28a1/Vwf/Dnase1l3/Ptpn6/Nfasc/St8sia4/Cdh3/Crym/Ccr5/Mt3/Cdh17/Cd52/Gjb4/Pou2f2/Hmga1/Heph/P2ry6/Nr0b2/C9/Il10ra/Kif1b/Rcan2/Cacng7/Coro1a/Lcp2/Lcn2/Dmbt1/Efna3/Stk17b/…	797	cellular_component	1.0676
GO:0044464	cell part	790 / 948	15288 / 19509	5.39e-05	0.0322124	0.000640317	Cox7c/Parpbp/Fanci/Ddx60/Astn2/Poc1b/Arhgap6/Zfp69/LOC100364265/LOC100910554/LOC100911790/Tro/Hemgn/Sbk1/Gpnmb/C5ar1/Fcnb/Ltc4s/Mtnr1a/Cdk6/Wnt2/Ccna2/Emb/Ncf1/Rap2a/Aurkb/Rgs14/Calcr/Slc6a9/Ebf1/Pou2f3/S100a8/Kcnj9/Fcgr2a/Scg3/Slc28a1/Vwf/Dnase1l3/Ptpn6/Nfasc/St8sia4/Cdh3/Crym/Ccr5/Mt3/Cdh17/Cd52/Gjb4/Pou2f2/Hmga1/Heph/P2ry6/Nr0b2/C9/Il10ra/Kif1b/Rcan2/Cacng7/Coro1a/Lcp2/Lcn2/Dmbt1/Efna3/Stk17b/…	790	cellular_component	1.06342
GO:0031727	CCR2 chemokine receptor binding	4 / 881	5 / 19509	1.99e-05	0.0210509	0.000594941	Ccr5/Ccl2/Ccl7/Ccr2	4	molecular_function	17.7153
GO:0019864	IgG binding	6 / 881	11 / 19509	3.17e-06	0.0033502	0.00012481	Fcgr2a/Fcer1g/Fcgr2b/Fcgr1a/Fcgr3a/LOC498276	6	molecular_function	12.0786
GO:0019865	immunoglobulin binding	10 / 881	21 / 19509	7.51e-09	7.94e-06	6.74e-07	Fcgr2a/Vwf/Hrg/Ms4a2/Fcer1g/Fcgr2b/Fcgr1a/Fcgr3a/LOC498276/Cd300lg	10	molecular_function	10.5448
GO:0043394	proteoglycan binding	9 / 881	30 / 19509	4.55e-06	0.00481018	0.00017141	Hrg/Lipc/Ptprc/Itgam/Ctsk/Sema5a/Slit2/Ctss/Col5a3	9	molecular_function	6.64325
GO:0005539	glycosaminoglycan binding	33 / 881	173 / 19509	1.69e-12	1.79e-09	3.66e-10	Gpnmb/Hrg/Nav2/Lipc/Lpl/Ptprc/Ccl2/Itgam/Cd44/Dpysl3/Hbegf/Ccl3/Ccl7/Ctsg/Dcn/Thbs4/Colq/Elane/Trem2/Mpo/Sema5a/Tlr2/Ndnf/Slit2/Pf4/Postn/Rspo3/Prg2/Col5a3/Hapln2/Ccl5/Pglyrp1/Tnfaip6	33	molecular_function	4.22403
GO:0004869	cysteine-type endopeptidase inhibitor activity	13 / 881	69 / 19509	1.1e-05	0.011609	0.000363494	LOC100911790/Mt3/Hrg/Kng2/Kng1l1/Cst7/Nlrc4/Ngp/Camp/Stfa2l3/Birc5/Pttg1/LOC689230	13	molecular_function	4.17209
GO:0008201	heparin binding	24 / 881	133 / 19509	5.81e-09	6.14e-06	6.29e-07	Gpnmb/Hrg/Nav2/Lipc/Lpl/Ptprc/Ccl2/Itgam/Hbegf/Ccl3/Ccl7/Ctsg/Thbs4/Colq/Elane/Mpo/Ndnf/Slit2/Pf4/Postn/Rspo3/Prg2/Col5a3/Ccl5	24	molecular_function	3.99594
GO:0003823	antigen binding	15 / 881	90 / 19509	1.13e-05	0.0119746	0.000363494	Cd40/Tap2/Cd1d1/Cd74/RT1-S3/RT1-Da/RT1-Db1/Ms4a1/RT1-M4/Itga4/RT1-T24-1/Cd2/Slc7a5/Fcna/Slc7a8	15	molecular_function	3.69069
GO:0001948	glycoprotein binding	16 / 881	108 / 19509	2.7e-05	0.028529	0.000779411	Vwf/Ccr5/Hrg/Lipc/Ptprc/Itgam/Ctsk/Itgb2/Sema5a/Foxred2/Slit2/Cd2/Ctss/Lgals1/Col5a3/Cdh1	16	molecular_function	3.28062
GO:1901681	sulfur compound binding	32 / 881	224 / 19509	7.78e-09	8.23e-06	6.74e-07	Gpnmb/Ltc4s/Hrg/Mgst1/Nav2/Lipc/Lpl/Ptprc/Ccl2/Itgam/Dpysl3/Hbegf/Ccl3/Hnf4a/Ccl7/Ctsg/Ogdhl/Thbs4/Colq/Elane/Mpo/Sema5a/Ndnf/Slit2/Pf4/Postn/Rspo3/Prg2/Ptges/Col5a3/Ccl5/Soat1	32	molecular_function	3.16345
GO:0050839	cell adhesion molecule binding	23 / 881	179 / 19509	6.17e-06	0.00651693	0.000222553	Gpnmb/Vwf/Igf1/Cd1d1/Syk/Vcam1/Kdr/Itgb7/Thbs4/Sell/Dsp/Fermt3/Itgb2/Itga4/Dst/Icam2/Postn/Cadm1/Prom1/Nrxn1/Itga7/Lyn/Cdh1	23	molecular_function	2.84534
GO:0061135	endopeptidase regulator activity	24 / 881	198 / 19509	1.07e-05	0.0113267	0.000363494	LOC100911790/Mt3/Hrg/Wfdc1/A2m/C3/Kng2/Serpinb10/Serpinf1/Kng1l1/Serpinb1a/Serping1/Cst7/Nlrc4/Ngp/Sfrp2/Ngf/Camp/Bst2/Stfa2l3/Birc5/Pttg1/LOC689230/Slpi	24	molecular_function	2.68414
GO:0004866	endopeptidase inhibitor activity	23 / 881	191 / 19509	1.81e-05	0.0191239	0.000559782	LOC100911790/Mt3/Hrg/Wfdc1/A2m/C3/Kng2/Serpinb10/Serpinf1/Kng1l1/Serpinb1a/Serping1/Cst7/Nlrc4/Ngp/Ngf/Camp/Bst2/Stfa2l3/Birc5/Pttg1/LOC689230/Slpi	23	molecular_function	2.66657
GO:0008047	enzyme activator activity	32 / 881	331 / 19509	4.5e-05	0.0475916	0.00121894	Arhgap6/Ltc4s/Rgs14/Mt3/Igf1/Igfbp3/Chm/Apobec1/Ctsc/Ccl3/Acap1/Rgs18/Rab3gap2/Alox5ap/Adgrb3/Arhgap27/Fam20a/Sfrp2/Acap3/Rasal3/Racgap1/Nckap1l/Nprl3/Sipa1/Arhgap9/Tbc1d10b/Azin2/Arhgap25/Ncf4/Rgs3/Rgs5/Ccl5	32	molecular_function	2.14082
GO:0004857	enzyme inhibitor activity	33 / 881	342 / 19509	3.58e-05	0.037807	0.000999567	LOC100911790/Mt3/Ppp1r14c/Hrg/Wfdc1/A2m/C3/Pkib/Kng2/Cdkn2a/Anxa3/Socs1/Prkar1b/Serpinb10/Camk2n1/Serpinf1/Kng1l1/Serpinb1a/Serping1/Cst7/Nlrc4/Ngp/Rhoh/Phactr1/Ngf/Camp/Slit2/Bst2/Stfa2l3/Birc5/Pttg1/LOC689230/Slpi	33	molecular_function	2.13672
GO:0046982	protein heterodimerization activity	51 / 881	534 / 19509	3.94e-07	0.000416453	1.9e-05	LOC100910554/Ltc4s/Kif1b/Bcl2a1/Add2/Tap2/Adrb1/Itgam/Tyro3/Arnt2/Atf3/Cebpe/Ocm2/Spta1/Rab3gap2/Aoc3/Hist2h2be/Gca/Sptbn5/Alox5ap/Cenpa/Cd3g/Hist3h2ba/Tlr1/Hist1h2ac/Hist1h2an/Cenpt/Itgb2/Tlr2/Hist2h3c2/Sox18/Dmrta2/Tal1/Fos/Top2a/Irak2/Gucy1a3/Hist1h2af/Hist1h2ai/Birc5/Bard1/Hist3h2a/Cybb/Hist1h2ak/Cenpw/H2afj/Hist3h3/Nr4a1/Itga7/Atf2/Abcg1	51	molecular_function	2.11489
GO:0008289	lipid binding	53 / 881	598 / 19509	2.3e-06	0.00242793	9.95e-05	Acot11/Ltc4s/Ncf1/S100a8/Cyp26a1/C3/Cyp4a2/Igf1/Lipc/Lpl/Syt2/Cd1d1/Anxa3/Marcks/Otc/Hnf4a/Cyp3a2/Unc13c/Myo1g/Actn2/Sell/Doc2g/Hmgb2/Rag2/Alox5ap/Jph2/Pltp/Pla2g2a/Snx10/Trem2/Pla2g7/Tiam1/Tlr1/Tlr2/Apol3/Racgap1/Nbeal2/Fes/Rbp7/Arhgap9/RGD1309808/Plek/Btk/Wdfy4/Ncf4/Ptafr/Lpar3/Pfn3/Lyn/Alox15/Soat1/Calb1/S100a9	53	molecular_function	1.96261
GO:0030234	enzyme regulator activity	69 / 881	785 / 19509	9.11e-08	9.63e-05	6.07e-06	Arhgap6/LOC100911790/Ltc4s/Rgs14/Mt3/Rcan2/Ppp1r14c/Hrg/Wfdc1/A2m/C3/Igf1/Igfbp3/Pkib/Ptprc/Chm/Kng2/Cdkn2a/Anxa3/Socs1/Apobec1/Ctsc/Prkar1b/Ccl3/Serpinb10/Camk2n1/Acap1/Serpinf1/Kng1l1/Rgs18/Rab3gap2/Serpinb1a/Serping1/Alox5ap/Cst7/Nlrc4/Ngp/Adgrb3/Arhgap27/Fam20a/Rhoh/Phactr1/Sfrp2/Ngf/Acap3/Rasal3/Racgap1/Nckap1l/Camp/Slit2/Nprl3/Sipa1/Arhgdib/Arhgap9/Tbc1d10b/Azin2/Rac2/Bst2/Gpsm3/Stfa2l3/Arh…	69	molecular_function	1.94643
GO:0046983	protein dimerization activity	108 / 881	1232 / 19509	1.73e-11	1.82e-08	2.99e-09	LOC100910554/Ltc4s/Ebf1/Pou2f3/Vwf/Crym/Nr0b2/Kif1b/Coro1a/Lcn2/Bcl2a1/Mgst1/A2m/Add2/Hp/Slc4a1/Tap2/Thrb/Tpm1/Adrb1/Itgam/Tyro3/Arnt2/Dpp4/Gdf7/Atf3/Camk2a/Cebpe/Ctse/Ocm2/Hnf4a/Aldh1a3/Gzma/Shmt1/Spta1/Rab3gap2/Actn2/Tyms/Rnf4/Aoc3/S100a5/Hist2h2be/Gca/Sptbn5/Alox5ap/C1qb/Mad2l1/Nlrc4/Cenpa/Cd3g/Tert/Hist3h2ba/Tlr1/Hist1h2ac/Hist1h2an/Cenpt/E2f8/Dmrt2/Itgb2/Tlr2/Hist2h3c2/Sox18/Dmrta2/Tal1/Fos/…	108	molecular_function	1.94121
GO:0042803	protein homodimerization activity	66 / 881	753 / 19509	1.94e-07	0.000205552	1.05e-05	Vwf/Crym/Nr0b2/Coro1a/Lcn2/Mgst1/A2m/Add2/Hp/Slc4a1/Tap2/Thrb/Tpm1/Dpp4/Gdf7/Atf3/Camk2a/Cebpe/Ctse/Ocm2/Hnf4a/Aldh1a3/Gzma/Shmt1/Actn2/Tyms/Rnf4/Aoc3/S100a5/Gca/Alox5ap/C1qb/Mad2l1/Nlrc4/Tert/E2f8/Dmrt2/Dmrta2/Ano6/Dst/Slc11a1/Myom1/Foxp3/Top2a/Slit2/Irak2/Cadm1/Gla/Plek/Bst2/Cd2/Srf/Ptpro/Lgals1/Acpp/Nr4a3/Hpgds/Ccr2/Kit/Birc5/Bard1/Csf1/Hhex/Nr4a1/Ccl5/Abcg1	66	molecular_function	1.94092
GO:0098772	molecular function regulator	93 / 881	1070 / 19509	7.95e-10	8.4e-07	9.84e-08	Arhgap6/LOC100911790/Ltc4s/Rgs14/Mt3/Rcan2/Cacng7/Ppp1r14c/Hrg/Wfdc1/A2m/C3/Igf1/Igfbp3/Fgd4/Pkib/Ptprc/Adrb1/Chm/Prkcb/Kng2/Vav1/Cdkn2a/Anxa3/Socs1/Apobec1/Ctsc/Kcna5/Prkar1b/Ccl3/Serpinb10/Camk2n1/Arhgef15/Acap1/Serpinf1/Kng1l1/Rgs18/Rab3gap2/Serpinb1a/Actn2/Ppargc1b/Serping1/Alox5ap/Cst7/Kcnab2/Nlrc4/Ngp/Adgrb3/Dock10/Arhgap27/Fam20a/Tiam1/Arhgef18/Rhoh/Phactr1/Arhgef37/Fgd2/Sfrp2/Ngf/Dennd2d/…	93	molecular_function	1.92468
GO:0005509	calcium ion binding	57 / 881	663 / 19509	2.47e-06	0.00261048	0.000101883	S100a8/Cdh3/Mmp12/Cdh17/Mmp13/C1s/Atp2b2/Myl3/Syt2/Anxa3/Bglap/Ocm2/Zzef1/Spta1/Actn2/Capn1/Pcdhb5/Dsg1/Thbs4/Pla2g10/Doc2g/Aif1/Aoc3/Padi4/Padi3/S100a5/Gca/Pla2g2a/Celsr1/Mmp28/Tbc1d9/Efemp1/Lcp1/Pcdhb22/Cdh18/C1r/Dst/Pcdh19/Slit2/Pcdh7/Cdh15/Rasgrp2/Efhd1/Hpcal4/Cacna1e/Hpgds/Nrxn1/Adgrl4/Casq1/Celsr3/Cdh1/Thbd/Calb1/Cd93/Ihh/Cdh11/S100a9	57	molecular_function	1.9038
GO:0005102	receptor binding	117 / 881	1428 / 19509	1.63e-10	1.72e-07	2.35e-08	LOC100911527/Gpnmb/Fcnb/Vegfc/Wnt2/S100a8/Vwf/Ptpn6/Ccr5/Hmga1/Nr0b2/Efna3/Hrg/Mmp13/Ehhadh/A2m/Atp2b2/C3/Igf1/Lpl/Retn/Reln/Ccl2/Cxcl12/Tap2/Tf/Wnt1/Adrb1/Prkcb/Cd1d1/Syk/Ccnb1/Aqp1/Arnt2/Dpp4/Gdf7/Socs1/Cort/Vcam1/Amh/Camk2a/Cd44/Hbegf/Kcna5/Ccl3/Kdr/Cd74/Hck/Hnf4a/Tnfsf13/Ccl7/Ccl6/Retnlg/Mrap/Pilra/Kiss1/Gdf2/Gal/Ppargc1b/Il18/Thbs4/Rnf4/Hmgb2/RT1-S3/Fcgr1a/Tiam1/Stap1/Efemp1/Dok3/Fermt3/Ms4a…	117	molecular_function	1.81433
GO:0032403	protein complex binding	81 / 881	1013 / 19509	3.78e-07	0.000399942	1.9e-05	LOC100911527/Gpnmb/Rgs14/S100a8/Fcgr2a/Vwf/Nr0b2/Kif1b/Coro1a/Hrg/Mmp13/Kif11/Add2/Igf1/Fgd4/Tpm1/Psmb9/Cd1d1/Syk/Ccnb1/Pcsk1/Dpp4/Ms4a2/Vcam1/Dpysl2/Fcer1g/Plk1/Kdr/Cd74/Fmnl1/Hcls1/Fcgr2b/Actn2/Dcn/Ska1/Ctsk/Thbs4/Rnf4/Hmgb2/RT1-Da/Aif1/RT1-Db1/Fcgr1a/Sptbn5/Tiam1/Fcgr3a/Lamb3/Lcp1/Dok3/Myh14/Fermt3/Ms4a1/Itgb2/Coro2a/Hook1/Racgap1/Nckap1l/Dst/Kif15/Icam2/Kif14/Fes/Mthfr/Rab32/Six2/LOC498276/Pt…	81	molecular_function	1.77066
GO:0042802	identical protein binding	94 / 881	1238 / 19509	4.4e-07	0.000464614	2e-05	Vwf/Crym/Nr0b2/Coro1a/Lcn2/Mgst1/C1s/A2m/Add2/Hp/Slc4a1/Tap2/Thrb/Tk1/Tpm1/Glul/Dpp4/Gdf7/Atf3/Camk2a/Cebpe/Ctsc/Ctse/Ocm2/Ccl3/Ass1/Hnf4a/Aldh1a3/Gzma/Shmt1/Actn2/Tyms/Rnf4/Col1a1/Pik3ap1/Aoc3/C1qtnf3/S100a5/Gca/Alox5ap/C1qb/Mad2l1/Mul1/Nlrc4/C1ql4/Tert/Lcp1/Mcm10/Cep72/E2f8/Dmrt2/Hook1/Dmrta2/Ephb2/Ano6/Topbp1/Dst/Slc11a1/Myom1/Foxp3/Top2a/Slit2/Tyrobp/Bnipl/Irak2/Cadm1/Gla/Plek/Trim55/Btk/Bst2…	94	molecular_function	1.68138
GO:0044877	macromolecular complex binding	112 / 881	1519 / 19509	1.41e-07	0.000148989	8.72e-06	LOC100911527/Gpnmb/Rgs14/S100a8/Fcgr2a/Vwf/Nr0b2/Kif1b/Coro1a/Hrg/Mmp13/Kif11/Add2/Igf1/Lipc/Fgd4/Thrb/Tpm1/Psmb9/Prkcb/Cd1d1/Syk/Ccnb1/Pcsk1/Dpp4/Ms4a2/Vcam1/Apobec1/Dpysl2/Fcer1g/Plk1/Kdr/Cd74/Fmnl1/Cdc45/Hcls1/Fcgr2b/Hist1h1a/Actn2/Dcn/Ska1/Ctsk/Thbs4/Rnf4/Hmgb2/RT1-Da/Aif1/RT1-Db1/Fcgr1a/Rag2/Sptbn5/Gpihbp1/Ns5atp9/Sp110/Tiam1/Gli2/Fcgr3a/Lamb3/Lcp1/Dok3/Myh14/Kdm8/Fermt3/Ms4a1/Itgb2/Coro2a/H…	112	molecular_function	1.63275
GO:0097367	carbohydrate derivative binding	150 / 881	2132 / 19509	1.64e-08	1.74e-05	1.29e-06	Parpbp/Ddx60/LOC100362344/Sbk1/Gpnmb/Fcnb/Slfn3/Pde6h/Cdk6/Rap2a/Aurkb/Slc28a1/Vwf/Ccr5/Kif1b/Stk17b/Hrg/Gbp2/Kif11/Nav2/Bub1b/Oas1a/Atp2b2/Ckb/Lipc/Lpl/Gucy2g/Npr1/Ifi47/Gimap5/Ptprc/Ccl2/Tap2/Tf/Tk1/Abcb4/Glul/Itgam/Prkcb/Camk4/Hk3/Syk/Tyro3/Atp2a3/Camk2a/Cd44/Dpysl3/Hbegf/Plk1/Prkar1b/Ccl3/Kdr/Marcks/Ass1/Hck/Aurka/Pfas/Ccl7/Atp8a1/Myo1g/Ctsg/Dcn/Ctsk/Thbs4/Sell/Srpk3/Ube2l6/Bub1/Jph2/Colq/Nlr…	150	molecular_function	1.55798
GO:0005515	protein binding	421 / 881	6216 / 19509	5.54e-24	5.86e-21	2.4e-21	Fanci/Arhgap6/LOC100910554/LOC100911527/LOC100911790/Gpnmb/C5ar1/Fcnb/Ltc4s/Vegfc/Cdk6/Wnt2/Ccna2/Emb/Ncf1/Rgs14/Slc6a9/Ebf1/Pou2f3/S100a8/Kcnj9/Fcgr2a/Scg3/Vwf/Ptpn6/Nfasc/Crym/Ccr5/Pou2f2/Hmga1/Nr0b2/Il10ra/Kif1b/Coro1a/Lcn2/Dmbt1/Efna3/Stk17b/Bcl2a1/Hrg/Mmp13/Cdc25b/Ehhadh/Kif11/Mgst1/Cd40/Grip2/Bub1b/C1s/A2m/Add2/Atp2b2/C2/C3/Ckb/Cp/Gfi1/Hbb/Hp/Igf1/Igfbp3/Lipc/Lpl/Mbp/Myl3/Npr1/Odf1/Fgd4/Ret…	421	molecular_function	1.49979
GO:0043168	anion binding	173 / 881	2567 / 19509	2.29e-08	2.42e-05	1.65e-06	Parpbp/Ddx60/LOC100362344/Sbk1/Gpnmb/Fcnb/Ltc4s/Slfn3/Pde6h/Cdk6/Ncf1/Rap2a/Aurkb/S100a8/Kif1b/Cyp26a1/Stk17b/Hrg/Gbp2/Kif11/Mgst1/Nav2/Bub1b/Oas1a/Atp2b2/Ckb/Cyp4a2/Dhfr/Lipc/Lpl/Gucy2g/Npr1/Ifi47/Gimap5/Ptprc/Ccl2/Syt2/Tap2/Tf/Tk1/Abcb4/Glul/Cth/Itgam/Prkcb/Camk4/Hk3/Syk/Tyro3/Fmo1/Anxa3/Atp2a3/Camk2a/Dpysl3/Ctsc/Hbegf/Plk1/Prkar1b/Ccl3/Kdr/Marcks/Otc/Ass1/Hck/Hnf4a/Alas2/Aurka/Aldh1a3/Shmt1/Pf…	173	molecular_function	1.49238
GO:0043167	ion binding	314 / 881	5445 / 19509	1.87e-07	0.000197513	1.05e-05	Parpbp/Ddx60/LOC100362344/Zfp69/Sbk1/Gpnmb/Fcnb/Ltc4s/Slfn3/Pde6h/Cdk6/Ncf1/Rap2a/Aurkb/Ebf1/S100a8/Cdh3/Mmp12/Mt3/Cdh17/Heph/Kif1b/Cyp26a1/Lcn2/Stk17b/Hrg/Mmp13/Gbp2/Kif11/Mgst1/Nav2/Bub1b/C1s/Oas1a/Atp2b2/Ckb/Cp/Cyp4a2/Dhfr/Gfi1/Hbb/Lipc/Lpl/Gucy2g/Myl3/Npr1/Fgd4/Ifi47/Gimap5/Ptprc/Reln/Ccl2/Syt2/Tap2/Tf/Thrb/Tk1/Tnp2/Tbxas1/Abcb4/Adrb1/Glul/Cth/Itgam/Prkcb/Camk4/Hk3/Egr4/Syk/Vav1/Tyro3/Fmo1/Al…	314	molecular_function	1.277
GO:0005488	binding	668 / 881	11816 / 19509	9.61e-23	1.02e-19	2.77e-20	Parpbp/Fanci/Ddx60/Ear1/LOC100362344/Acot11/Arhgap6/Zfp69/LOC100910554/LOC100911527/LOC100911790/Sbk1/Gpnmb/C5ar1/Fcnb/Ltc4s/Vegfc/Mtnr1a/Slfn3/Pde6h/Cdk6/Wnt2/Ccna2/Emb/Ncf1/Rap2a/Aurkb/Rgs14/Calcr/Slc6a9/Ebf1/Pou2f3/S100a8/Kcnj9/Fcgr2a/Scg3/Slc28a1/Vwf/Dnase1l3/Ptpn6/Nfasc/Cdh3/Crym/Ccr5/Mmp12/Mt3/Cdh17/Pou2f2/Hmga1/Heph/Nr0b2/Il10ra/Kif1b/Rcan2/Cyp26a1/Coro1a/Lcn2/Dmbt1/Efna3/Stk17b/Bcl2a1/Hrg…	668	molecular_function	1.25189
GO:0003674	molecular_function	881 / 881	16645 / 19509	5.23e-63	5.53e-60	4.53e-60	Cox7c/Parpbp/Fanci/Ddx60/Ear1/LOC100362344/Acot11/Arhgap6/Zfp69/LOC100364265/LOC100910554/LOC100911527/LOC100911790/NEWGENE_621351/Sbk1/Gpnmb/C5ar1/Fcnb/Ltc4s/Vegfc/Mtnr1a/Slfn3/Pde6h/Cdk6/Wnt2/Ccna2/Emb/Ncf1/Rap2a/Aurkb/Rgs14/Calcr/Slc6a9/Ebf1/Pou2f3/S100a8/Kcnj9/Fcgr2a/Scg3/Slc28a1/Vwf/Dnase1l3/Ptpn6/Nfasc/St8sia4/Cdh3/Crym/Ccr5/Mmp12/Mt3/Cdh17/Gjb4/Pou2f2/Hmga1/Heph/P2ry6/Nr0b2/Il10ra/Kif1b/Rc…	881	molecular_function	1.17206
